# Supplementary material for: Crystal structures and supra­molecular features of 9,9-dimethyl-3,7-di­aza­bicyclo­[3.3.1]nonane-2,4,6,8-tetra­one, 3,7-di­aza­spiro­[bi­cyclo­[3.3.1]nonane-9,1′-cyclo­penta­ne]-2,4,6,8-tetra­one and 9-methyl-9-phenyl-3,7-di­aza­bicyclo­[3.3.1]nonane-2,4,6,8-tetra­one di­methyl­formamide monosolvate
Source: Acta Crystallogr E Crystallogr Commun. 2017 Jun 30;73(Pt 7):1097–101. doi: 10.1107/S2056989017009458 (PMC5499299; doi:10.1107/S2056989017009458)
Supplement: Supplementary file 1 [file e-73-01097-sup1.cif]

##############################################################################
#                                                                            #
# This CIF contains the data in a paper accepted for publication in          #
# Acta Crystallographica Section E. It conforms to the requirements of       #
# Notes for Authors for Acta Crystallographica Section E, and has been       #
# peer reviewed under the auspices of the IUCr Commission on Journals.       #
#                                                                            #
# Full details of the Crystallographic Information File format               #
# are given in the paper "The Crystallographic Information File (CIF):       #
# a New Standard Archive File for Crystallography" by S. R. Hall, F. H.      #
# Allen and I. D. Brown [Acta Cryst. (1991), A47, 655-685].                  #
#                                                                            #
# The current version of the core CIF dictionary is obtainable from          #
# ftp://ftp.iucr.org/pub/cif_core.dic.                                       #
#                                                                            #
# Software is freely available for graphical display of the structure(s)     #
# in this CIF. For information consult the CIF software page                 #
# http://www.iucr.org/resources/cif/software.                                #
#                                                                            #
# This file may be used for bona fide research purposes within the           #
# scientific community so long as proper attribution is given to the journal # 
# article from which it was obtained.                                        #
#                                                                            #
##############################################################################
data_global
_audit_creation_method
                       'from SHELXL97 CIF aIt is very nd IUCr SHELXL97-template'
_journal_date_recd_electronic     2017-06-11
_journal_date_accepted     2017-06-25
_journal_name_full     'Acta Crystallographica, Section E'
_journal_year     2017
_journal_volume     73
_journal_issue      7
_journal_page_first     1097
_journal_page_last     1101
_journal_paper_category     GO
_journal_paper_doi     10.1107/S2056989017009458
_journal_coeditor_code     LD2140
_publ_contact_author_name     'Sergey Z. Vatsadze'
_publ_contact_author_address
;
Department of Chemistry, Moscow State University,
1 Leninskie Gory, Moscow 119991, Russian Federation
;
_publ_contact_author_email     'szv@org.chem.msu.ru'
_publ_contact_author_fax     '+7-495-9390126'
_publ_contact_author_phone     '+7-495-9394020'
_publ_section_title
;
Crystal structures and supramolecular features of
9,9-dimethyl-3,7-diazabicyclo[3.3.1]nonane-2,4,6,8-tetraone,
3,7-diazaspiro[bicyclo[3.3.1]nonane-9,1'-cyclopentane]-2,4,6,8-tetraone and
9-methyl-9-phenyl-3,7-diazabicyclo[3.3.1]nonane-2,4,6,8-tetraone
dimethylformamide monosolvate
;
_publ_section_title_footnote     .
loop_
    _publ_author_name
    _publ_author_footnote
    _publ_author_address
    'Sergey Z. Vatsadze' .
;
Department of Chemistry, Moscow State University,
1 Leninskie Gory, Moscow 119991, Russian Federation
;
    'Marina A. Manaenkova' .
;
Department of Chemistry, Moscow State University,
1 Leninskie Gory, Moscow 119991, Russian Federation
;
    'Evgeny V. Vasilev' .
;
Department of Chemistry, Moscow State University,
1 Leninskie Gory, Moscow 119991, Russian Federation
;
    'Nikolai U. Venskovsky' .
;
Inorganic Chemistry Department, Faculty of Science,
Peoples' Friendship University of Russia (RUDN University),
6 Miklukho-Maklay St., Moscow 117198, Russian Federation
;
    'Victor N. Khrustalev' .
;
Inorganic Chemistry Department, Faculty of Science,
Peoples' Friendship University of Russia (RUDN University),
6 Miklukho-Maklay St., Moscow 117198, Russian Federation
;
_publ_section_synopsis
;
The crystal structures of three
9,9-disubstituted-3,7-diazabicyclo[3.3.1]nonane-2,4,6,8-tetraones and their
supramolecular features were studied by X-ray diffraction.
;
data_I
_audit_creation_method     SHELXL-2014/6
_chemical_name_systematic
;
9,9-Dimethyl-3,7-diazabicyclo[3.3.1]nonane-2,4,6,8-tetraone
;
_chemical_name_common     ?
_chemical_formula_moiety     'C9 H10 N2 O4'
_chemical_formula_sum     'C9 H10 N2 O4'
_chemical_formula_iupac     'C9 H10 N2 O4'
_chemical_formula_weight     210.19
_chemical_melting_point     ?
_shelx_space_group_comment
;
The symmetry employed for this shelxl refinement is uniquely defined
by the following loop, which should always be used as a source of
symmetry information in preference to the above space-group names.
They are only intended as comments.
;
_space_group_crystal_system     monoclinic
_space_group_name_H-M_alt     'C 2/c'
_space_group_name_Hall     '-C 2yc'
loop_
    _space_group_symop_operation_xyz
    'x, y, z'
    '-x, y, -z+1/2'
    'x+1/2, y+1/2, z'
    '-x+1/2, y+1/2, -z+1/2'
    '-x, -y, -z'
    'x, -y, z-1/2'
    '-x+1/2, -y+1/2, -z'
    'x+1/2, -y+1/2, z-1/2'
_cell_length_a     11.4321(17)
_cell_length_b     6.6263(10)
_cell_length_c     12.4819(19)
_cell_angle_alpha     90
_cell_angle_beta     110.788(3)
_cell_angle_gamma     90
_cell_volume     884.0(2)
_cell_formula_units_Z     4
_cell_measurement_reflns_used     3269
_cell_measurement_theta_min     3.49
_cell_measurement_theta_max     29.99
_cell_measurement_temperature     100(2)
_exptl_crystal_description     prism
_exptl_crystal_colour     colourless
_exptl_crystal_size_max     0.30
_exptl_crystal_size_mid     0.20
_exptl_crystal_size_min     0.15
_exptl_crystal_density_diffrn     1.579
_exptl_crystal_density_meas     ?
_exptl_crystal_density_method     ?
_exptl_crystal_F_000     440
_exptl_absorpt_coefficient_mu     0.126
_exptl_absorpt_correction_type     multi-scan
_exptl_absorpt_process_details
;
(SADABS; Sheldrick, 2003)
;
_shelx_estimated_absorpt_T_min     0.963
_shelx_estimated_absorpt_T_max     0.981
_exptl_absorpt_correction_T_min     0.950
_exptl_absorpt_correction_T_max     0.970
_diffrn_ambient_temperature     100(2)
_diffrn_radiation_type     MoK\a
_diffrn_radiation_wavelength     0.71073
_diffrn_measurement_device_type     'Bruker SMART 1K CCD'
_diffrn_measurement_method     '\f and \w scans'
_diffrn_detector_area_resol_mean     ?
_diffrn_reflns_number     4993
_diffrn_reflns_av_R_equivalents     0.0267
_diffrn_reflns_theta_min     1.745
_diffrn_reflns_theta_max     29.990
_diffrn_reflns_theta_full     25.242
_diffrn_measured_fraction_theta_max     0.945
_diffrn_measured_fraction_theta_full     1.000
_diffrn_reflns_limit_h_min     -16
_diffrn_reflns_limit_h_max     16
_diffrn_reflns_limit_k_min     -9
_diffrn_reflns_limit_k_max     9
_diffrn_reflns_limit_l_min     -17
_diffrn_reflns_limit_l_max     17
_refine_special_details
;
 Refined as a 2-component twin.
;
_reflns_number_total     1289
_reflns_number_gt     1165
_reflns_threshold_expression     'I > 2\s(I)'
_refine_ls_structure_factor_coef     Fsqd
_refine_ls_matrix_type     full
_refine_ls_R_factor_all     0.0655
_refine_ls_R_factor_gt     0.0618
_refine_ls_wR_factor_gt     0.1812
_refine_ls_wR_factor_ref     0.1839
_refine_ls_goodness_of_fit_ref     1.059
_refine_ls_restrained_S_all     1.059
_refine_ls_number_reflns     1289
_refine_ls_number_parameters     74
_refine_ls_number_restraints     0
_refine_ls_hydrogen_treatment     mixed
_refine_ls_weighting_scheme     calc
_refine_ls_weighting_details
              'w=1/[\s^2^(Fo^2^)+(0.0846P)^2^+3.9571P] where P=(Fo^2^+2Fc^2^)/3'
_atom_sites_solution_hydrogens     mixed
_atom_sites_solution_primary     difmap
_atom_sites_solution_secondary     difmap
_refine_ls_shift/su_max     0.000
_refine_ls_shift/su_mean     0.000
_refine_diff_density_max     0.552
_refine_diff_density_min     -0.540
_refine_ls_extinction_method     none
_refine_ls_extinction_coef     .
loop_
    _atom_type_symbol
    _atom_type_description
    _atom_type_scat_dispersion_real
    _atom_type_scat_dispersion_imag
    _atom_type_scat_source
    'C' 'C' 0.0033 0.0016
                         'International Tables Vol C Tables 4.2.6.8 and 6.1.1.4'
    'H' 'H' 0.0000 0.0000
                         'International Tables Vol C Tables 4.2.6.8 and 6.1.1.4'
    'N' 'N' 0.0061 0.0033
                         'International Tables Vol C Tables 4.2.6.8 and 6.1.1.4'
    'O' 'O' 0.0106 0.0060
                         'International Tables Vol C Tables 4.2.6.8 and 6.1.1.4'
_computing_data_collection
;
APEX2 (Bruker, 2005)
;
_computing_cell_refinement
;
SAINT (Bruker, 2001)
;
_computing_data_reduction
;
SAINT (Bruker, 2001)
;
_computing_structure_solution
;
SHELXT (Sheldrick, 2015a)
;
_computing_structure_refinement
;
SHELXL2014 (Sheldrick, 2015b)
;
_computing_molecular_graphics
;
SHELXTL (Sheldrick, 2008)
;
_computing_publication_material
;
SHELXTL (Sheldrick, 2008)
;
loop_
    _atom_site_type_symbol
    _atom_site_label
    _atom_site_fract_x
    _atom_site_fract_y
    _atom_site_fract_z
    _atom_site_U_iso_or_equiv
    _atom_site_adp_type
    _atom_site_calc_flag
    _atom_site_occupancy
    _atom_site_disorder_assembly
    _atom_site_disorder_group
    C C1 0.39535(15) 0.3325(3) 0.25497(14) 0.0103(4) Uani d 1 . .
    H H1 0.3243 0.4158 0.2595 0.012 Uiso calc 1 . .
    C C2 0.43977(16) 0.1911(3) 0.35793(14) 0.0110(4) Uani d 1 . .
    O O2 0.36911(13) 0.1256(2) 0.40357(12) 0.0156(3) Uani d 1 . .
    N N3 0.56404(14) 0.1339(2) 0.39595(13) 0.0119(4) Uani d 1 . .
    H H3 0.591(3) 0.054(4) 0.458(2) 0.014 Uiso d 1 . .
    C C4 0.65231(16) 0.1966(3) 0.35040(14) 0.0109(4) Uani d 1 . .
    O O4 0.75961(13) 0.1393(2) 0.39060(12) 0.0161(4) Uani d 1 . .
    C C5 0.5000 0.4737(4) 0.2500 0.0107(5) Uani d 1 . .
    C C6 0.54703(18) 0.6086(3) 0.35697(16) 0.0147(4) Uani d 1 . .
    H H6A 0.6154 0.6941 0.3532 0.022 Uiso calc 1 . .
    H H6B 0.5774 0.5239 0.4257 0.022 Uiso calc 1 . .
    H H6C 0.4783 0.6939 0.3603 0.022 Uiso calc 1 . .
loop_
    _atom_site_aniso_label
    _atom_site_aniso_U_11
    _atom_site_aniso_U_22
    _atom_site_aniso_U_33
    _atom_site_aniso_U_12
    _atom_site_aniso_U_13
    _atom_site_aniso_U_23
    C1 0.0104(7) 0.0099(8) 0.0096(7) -0.0002(5) 0.0026(6) 0.0002(5)
    C2 0.0117(8) 0.0105(7) 0.0094(7) -0.0007(6) 0.0021(6) -0.0012(6)
    O2 0.0148(6) 0.0192(7) 0.0135(6) -0.0021(5) 0.0058(5) 0.0027(5)
    N3 0.0131(7) 0.0114(7) 0.0106(7) 0.0004(5) 0.0035(6) 0.0024(5)
    C4 0.0119(8) 0.0105(7) 0.0093(7) 0.0000(6) 0.0026(6) -0.0020(6)
    O4 0.0131(7) 0.0200(7) 0.0139(7) 0.0037(5) 0.0031(5) 0.0006(5)
    C5 0.0107(10) 0.0100(10) 0.0114(10) 0.000 0.0039(8) 0.000
    C6 0.0148(8) 0.0129(8) 0.0160(8) -0.0011(6) 0.0049(6) -0.0039(6)
_geom_special_details
;
 All esds (except the esd in the dihedral angle between two l.s. planes)
 are estimated using the full covariance matrix.  The cell esds are taken
 into account individually in the estimation of esds in distances, angles
 and torsion angles; correlations between esds in cell parameters are only
 used when they are defined by crystal symmetry.  An approximate (isotropic)
 treatment of cell esds is used for estimating esds involving l.s. planes.
;
loop_
    _geom_bond_atom_site_label_1
    _geom_bond_atom_site_label_2
    _geom_bond_site_symmetry_2
    _geom_bond_distance
    _geom_bond_publ_flag
    C1 C2 . 1.525(2) ?
    C1 C4 2_655 1.527(2) ?
    C1 C5 . 1.537(2) ?
    C1 H1 . 1.0000 ?
    C2 O2 . 1.221(2) ?
    C2 N3 . 1.382(2) ?
    N3 C4 . 1.386(2) ?
    N3 H3 . 0.90(3) ?
    C4 O4 . 1.210(2) ?
    C5 C6 . 1.537(2) ?
    C6 H6A . 0.9800 ?
    C6 H6B . 0.9800 ?
    C6 H6C . 0.9800 ?
loop_
    _geom_angle_atom_site_label_1
    _geom_angle_atom_site_label_2
    _geom_angle_atom_site_label_3
    _geom_angle_site_symmetry_1
    _geom_angle_site_symmetry_3
    _geom_angle
    _geom_angle_publ_flag
    C2 C1 C4 . 2_655 105.89(14) ?
    C2 C1 C5 . . 112.14(13) ?
    C4 C1 C5 2_655 . 111.67(12) ?
    C2 C1 H1 . . 109.0 ?
    C4 C1 H1 2_655 . 109.0 ?
    C5 C1 H1 . . 109.0 ?
    O2 C2 N3 . . 120.80(17) ?
    O2 C2 C1 . . 122.27(16) ?
    N3 C2 C1 . . 116.90(15) ?
    C2 N3 C4 . . 125.92(15) ?
    C2 N3 H3 . . 117.3(18) ?
    C4 N3 H3 . . 116.7(18) ?
    O4 C4 N3 . . 120.97(17) ?
    O4 C4 C1 . 2_655 122.81(16) ?
    N3 C4 C1 . 2_655 116.17(14) ?
    C6 C5 C6 2_655 . 108.8(2) ?
    C6 C5 C1 . 2_655 110.59(9) ?
    C6 C5 C1 . . 110.87(10) ?
    C1 C5 C1 2_655 . 105.1(2) ?
    C5 C6 H6A . . 109.5 ?
    C5 C6 H6B . . 109.5 ?
    H6A C6 H6B . . 109.5 ?
    C5 C6 H6C . . 109.5 ?
    H6A C6 H6C . . 109.5 ?
    H6B C6 H6C . . 109.5 ?
loop_
    _geom_torsion_atom_site_label_1
    _geom_torsion_atom_site_label_2
    _geom_torsion_atom_site_label_3
    _geom_torsion_atom_site_label_4
    _geom_torsion_site_symmetry_1
    _geom_torsion_site_symmetry_2
    _geom_torsion_site_symmetry_3
    _geom_torsion_site_symmetry_4
    _geom_torsion
    _geom_torsion_publ_flag
    C4 C1 C2 O2 2_655 . . . -86.7(2) ?
    C5 C1 C2 O2 . . . . 151.29(17) ?
    C4 C1 C2 N3 2_655 . . . 91.29(17) ?
    C5 C1 C2 N3 . . . . -30.7(2) ?
    O2 C2 N3 C4 . . . . 179.35(16) ?
    C1 C2 N3 C4 . . . . 1.3(3) ?
    C2 N3 C4 O4 . . . . 179.26(16) ?
    C2 N3 C4 C1 . . . 2_655 -3.3(3) ?
    C2 C1 C5 C6 . . . 2_655 178.06(14) ?
    C4 C1 C5 C6 2_655 . . 2_655 59.40(19) ?
    C2 C1 C5 C6 . . . . -61.11(19) ?
    C4 C1 C5 C6 2_655 . . . -179.77(14) ?
    C2 C1 C5 C1 . . . 2_655 58.38(11) ?
    C4 C1 C5 C1 2_655 . . 2_655 -60.28(11) ?
loop_
    _geom_hbond_atom_site_label_D
    _geom_hbond_atom_site_label_H
    _geom_hbond_atom_site_label_A
    _geom_hbond_site_symmetry_A
    _geom_hbond_distance_DH
    _geom_hbond_distance_HA
    _geom_hbond_distance_DA
    _geom_hbond_angle_DHA
    N3 H3 O2 5_656 0.90(3) 2.01(3) 2.906(2) 173(3)
_shelx_hkl_file
;
  -2   0   0  956.15   34.54   2
  -2   0   0  905.02   30.99   3
  -2   0   0  943.45   33.52   1
  -4   0   0  206.73    6.91   3
   4   0   0  208.56    7.62   2
  -4   0   0  199.97    7.41   1
  -6   0   0  604.55   20.02   3
  -6   0   0  567.76   21.53   1
   6   0   0  632.20   22.16   2
   8   0   0   61.96    2.48   2
  -8   0   0   61.61    2.34   3
  -8   0   0   61.07    2.45   1
 -10   0   0  369.97   12.51   3
 -10   0   0  355.54   13.38   1
  10   0   0  376.56   13.72   2
 -12   0   0   -0.11    0.22   3
 -12   0   0   -0.09    0.26   1
  14   0   0   12.45    0.93   3
  -1   1   0    3.48    0.18   3
  -1   1   0    2.97    0.21   2
   1   1   0    3.27    0.19   3
   1   1   0    3.16    0.16   2
  -1  -1   0    3.59    0.20   1
  -3  -1   0  403.27   14.45   1
  -3   1   0  404.25   14.43   1
  -3   1   0  377.58   13.38   3
   3   1   0  406.99   13.42   3
  -3   1   0  409.68   14.92   2
   3   1   0  418.41   14.90   2
  -5  -1   0  322.56   10.95   3
  -5   1   0  330.97   11.75   1
   5   1   0  350.68   12.06   2
  -5   1   0  317.38   12.16   2
  -5  -1   0  317.57   11.79   1
  -5   1   0  319.95   10.93   3
  -7  -1   0    9.75    0.59   1
   7  -1   0   10.22    0.61   2
  -7   1   0    8.68    0.53   3
  -7  -1   0    9.67    0.57   3
  -7   1   0    8.90    0.52   1
   7   1   0    9.95    0.51   2
   9   1   0   84.46    3.13   3
  -9   1   0   81.52    3.24   1
  -9   1   0   83.44    3.10   3
   9  -1   0   81.80    3.36   2
  -9  -1   0   85.06    3.33   1
   9   1   0   85.13    3.25   2
 -11   1   0   19.22    1.02   3
  11  -1   0   19.14    1.05   2
  11   1   0   18.18    1.04   3
 -11  -1   0   19.43    1.07   1
 -13  -1   0   11.00    0.82   1
  13   1   0    8.57    0.75   3
   0   2   0 1002.54   37.24   2
   0   2   0 1019.14   33.52   3
   0  -2   0 1011.46   36.16   1
  -2   2   0   32.42    1.33   2
  -2   2   0   32.30    1.15   3
   2  -2   0   29.85    1.18   1
   2   2   0   31.43    1.18   3
  -2  -2   0   31.31    1.25   1
   2   2   0   30.27    1.19   2
   4  -2   0  244.95    8.16   1
   4   2   0  225.35    7.69   3
  -4   2   0  212.83    8.55   2
  -4  -2   0  212.30    8.25   1
  -4   2   0  239.16    7.65   3
  -6  -2   0   46.43    1.99   1
  -6   2   0   47.50    1.84   3
  -6   2   0   47.99    2.09   2
   6   2   0   49.53    1.90   3
   6  -2   0   51.39    1.88   1
   6   2   0   48.27    1.84   2
   8  -2   0    4.56    0.46   2
   8  -2   0    4.59    0.34   1
  -8  -2   0    3.99    0.47   1
   8   2   0    4.59    0.47   3
  -8   2   0    3.67    0.42   3
  10   2   0   49.60    2.07   3
 -10  -2   0   45.45    2.15   1
  10  -2   0   51.76    2.21   2
 -10   2   0   49.74    2.02   3
  12  -2   0   -0.36    0.28   2
 -12  -2   0   -0.29    0.26   1
 -12   2   0   -0.23    0.27   3
  12   2   0    0.12    0.29   3
  14   2   0   -0.14    0.35   3
 -14  -2   0   -0.15    0.40   1
 -14   2   0    0.23    0.37   3
   1   3   0  600.18   21.97   2
  -1   3   0  616.78   22.03   2
   1   3   0  606.26   19.82   3
  -1  -3   0  586.98   21.34   1
   1  -3   0  595.42   21.32   1
  -1   3   0  576.36   19.81   3
  -3   3   0    1.14    0.19   3
   3  -3   0    1.32    0.17   1
   3   3   0    0.54    0.18   3
  -3  -3   0    0.79    0.22   1
  -3   3   0    0.70    0.25   2
  -5  -3   0    6.18    0.46   1
   5  -3   0    6.41    0.35   1
   5   3   0    5.79    0.43   3
  -5   3   0    6.72    0.40   3
  -5   3   0    6.16    0.53   2
  -7   3   0   58.22    2.24   3
   7  -3   0   59.79    2.24   1
  -7  -3   0   57.93    2.44   1
   7  -3   0   57.25    2.51   2
   7   3   0   59.96    2.30   3
  -9  -3   0  205.20    7.78   1
   9   3   0  216.41    7.29   3
  -9   3   0  199.60    7.17   3
   9  -3   0  204.79    7.97   2
  11  -3   0   15.51    0.99   2
 -11  -3   0   13.79    0.97   1
 -11   3   0   16.06    0.93   3
  11   3   0   15.55    0.97   3
 -13  -3   0   99.77    4.05   1
  13   3   0   93.84    3.79   3
  13  -3   0   90.82    4.04   2
 -13   3   0   97.61    3.72   3
   0   4   0 2565.16   91.65   2
   0  -4   0 2483.94   88.96   1
   0   4   0 2447.19   82.62   3
  -2  -4   0    6.69    0.47   1
   2   4   0    6.17    0.43   3
  -2   4   0    8.31    0.55   2
   2  -4   0    7.66    0.43   1
  -2   4   0    6.10    0.41   3
  -4  -4   0   10.19    0.62   1
  -4   4   0   12.43    0.58   3
   4   4   0    8.66    0.56   3
   4  -4   0    9.50    0.50   1
  -4   4   0    7.70    0.65   2
   6  -4   0  299.32   11.39   2
  -6   4   0  292.15   10.19   3
  -6  -4   0  301.16   11.06   1
  -6   4   0  305.83   11.46   2
   6   4   0  306.31   10.29   3
  -8  -4   0    5.97    0.55   1
   8   4   0    5.27    0.56   3
   8  -4   0    4.96    0.62   2
  -8   4   0    4.94    0.45   3
 -10   4   0  159.67    5.43   3
 -10  -4   0  152.92    5.91   1
  10  -4   0  146.37    6.02   2
  10   4   0  141.89    5.48   3
  12  -4   0   27.61    1.58   2
 -12   4   0   28.84    1.44   3
 -12  -4   0   27.56    1.57   1
  12   4   0   30.09    1.54   3
  -1   5   0    4.39    0.38   3
   1   5   0    3.13    0.37   3
  -1   5   0    3.28    0.44   2
  -1  -5   0    4.09    0.42   1
  -1  -5   0    2.50    0.34   2
   1  -5   0    3.79    0.39   1
   3   5   0    3.21    0.39   3
  -3  -5   0    3.62    0.44   1
  -3   5   0    3.34    0.49   2
   3  -5   0    3.34    0.33   1
  -3   5   0    3.15    0.37   3
  -5   5   0   30.28    1.35   3
   5   5   0   31.53    1.40   3
   5  -5   0   35.27    1.60   2
  -5  -5   0   31.47    1.50   1
   7   5   0   26.29    1.28   3
  -7  -5   0   26.65    1.39   1
  -7   5   0   25.85    1.21   3
   7  -5   0   27.26    1.44   2
  -9  -5   0  222.74    8.50   1
   9   5   0  226.86    7.91   3
  -9   5   0  223.84    7.83   3
   9  -5   0  220.18    8.73   2
  11   5   0   54.32    2.40   3
 -11   5   0   52.31    2.29   3
  11  -5   0   53.63    2.58   2
 -11  -5   0   57.59    2.60   1
   0   6   0  349.67   11.90   3
   0  -6   0  346.96   12.74   1
   0  -6   0  354.52   13.11   2
   2  -6   0    0.10    0.27   2
   2  -6   0   -0.14    0.20   1
  -2  -6   0    0.03    0.21   1
  -2   6   0   -0.09    0.18   3
   2   6   0    0.02    0.20   3
   4  -6   0   13.08    0.87   2
   6  -6   0   24.06    1.39   2
  -6   6   0   25.18    1.20   3
   6   6   0   26.98    1.28   3
  -6  -6   0   25.03    1.35   1
   8   6   0   15.94    0.96   3
  -8   6   0   14.23    0.86   3
   8  -6   0   14.09    1.03   2
  -8  -6   0   15.41    1.03   1
  10  -6   0    1.43    0.50   2
 -10  -6   0    0.99    0.44   1
  10   6   0    1.15    0.43   3
   1  -7   0    0.01    0.28   2
   1  -7   0    0.47    0.27   1
  -1  -7   0   -0.07    0.24   1
  -1   7   0    0.63    0.26   3
   1   7   0   -0.05    0.25   3
  -3   7   0    2.23    0.39   3
   3  -7   0    1.06    0.37   2
  -3  -7   0    1.55    0.40   1
   3   7   0    1.42    0.37   3
  -5   7   0   13.83    0.83   3
   5   7   0   12.94    0.86   3
  -5  -7   0   13.94    0.93   1
   5  -7   0   12.31    0.93   2
  -7   7   0    0.43    0.29   3
  -7  -7   0    0.00    0.33   1
   7   7   0    0.11    0.30   3
   7  -7   0    0.07    0.37   2
   9  -7   0    8.49    0.84   2
   9   7   0    8.26    0.84   3
  -9  -7   0    8.69    0.92   1
   0  -8   0   21.44    1.14   1
   0   8   0   19.42    1.11   3
  -2  -8   0   -0.13    0.27   1
   2   8   0    0.05    0.30   3
  -2   8   0   -0.16    0.25   3
   4  -8   0   24.48    1.41   2
  -4   8   0   24.02    1.28   3
  -4  -8   0   25.33    1.41   1
   4   8   0   26.85    1.37   3
   6  -8   0    9.86    0.89   2
   6   8   0   10.02    0.82   3
  -6  -8   0   11.68    0.92   1
  -1   9   0    1.55    0.45   3
   1   9   0    1.87    0.50   3
   3   9   0   39.23    1.84   3
  -3  -9   0   35.00    1.86   1
  14   0  -1    0.46    0.39   3
 -12   0   1    0.09    0.28   1
  12   0  -1   -0.04    0.26   3
 -10   0   1   -0.07    0.21   1
 -10   0   1   -0.18    0.18   3
  10   0  -1   -0.15    0.22   2
   8   0  -1    0.11    0.19   2
  -8   0   1    0.19    0.18   1
  -8   0   1    0.05    0.17   3
  -6   0   1    0.00    0.12   3
  -6   0   1   -0.05    0.14   2
  -6   0   1    0.02    0.12   1
  -4   0   1   -0.07    0.10   3
  -4   0   1    0.11    0.12   1
  -4   0   1   -0.34    0.12   2
  -2   0   1   -0.23    0.07   1
  -2   0   1   -0.20    0.06   3
  -2   0   1   -0.36    0.06   2
   0   0   1   -0.67    0.04   2
   0   0  -1   -0.78    0.03   3
   0   0  -1   -0.79    0.03   1
  -2   0  -1   -0.34    0.08   3
   4   0   1    1.32    0.20   2
   6   0   1   -0.04    0.16   2
  -6   0  -1   -0.01    0.13   1
  -6   0  -1   -0.04    0.15   3
  -8   0  -1   -0.01    0.15   1
   8   0   1    0.00    0.20   2
  -8   0  -1   -0.17    0.16   3
 -10   0  -1   -0.03    0.21   1
  10   0   1    0.13    0.22   2
 -10   0  -1   -0.21    0.20   3
 -12   0  -1    0.00    0.24   3
  14   0   1    0.79    0.42   3
  15  -1  -1   62.16    2.70   3
  15   1  -1   61.05    2.71   3
 -13  -1   1   63.91    2.74   1
  13   1  -1   62.39    2.59   3
 -13   1   1   59.46    2.51   3
 -11  -1   1   41.52    1.94   1
 -11   1   1   41.20    1.86   1
  11   1  -1   43.80    1.86   3
 -11   1   1   43.73    1.82   3
  11  -1  -1   44.84    1.95   2
  -9   1   1   22.52    1.05   1
  -9   1   1   21.56    1.01   3
  -9  -1   1   23.35    1.12   1
   9   1  -1   21.14    0.98   2
   9  -1  -1   19.25    1.07   2
   9   1  -1   21.66    1.04   3
  -7  -1   1    0.60    0.22   1
   7   1  -1    0.01    0.15   2
   7   1  -1    0.24    0.16   3
  -7   1   1    0.17    0.15   3
  -7   1   1   -0.04    0.20   2
  -7   1   1    0.54    0.19   1
  -5   1   1   99.00    3.67   1
   5   1  -1   99.96    3.45   3
  -5  -1   1   99.43    3.71   2
  -5   1   1  100.68    3.84   2
  -5   1   1   94.56    3.41   3
  -5  -1   1   99.02    3.71   1
  -3   1   1 1862.78   66.65   3
  -3  -1   1 2107.82   72.19   1
  -3   1   1 2081.05   74.02   2
   3  -1  -1 1947.02   71.96   1
  -3  -1   1 2096.11   74.55   2
   3   1  -1 1984.71   66.67   3
   1   1  -1 2980.77   94.66   3
  -1  -1   1 2933.62  102.07   1
   1  -1  -1 2590.47  101.90   1
  -1   1   1 2936.68   95.00   3
  -1  -1   1 2744.27  105.49   2
  -1   1   1 2957.08  105.20   2
  -1   1  -1  831.67   29.25   3
  -1  -1  -1  903.34   31.65   1
   1  -1   1  896.88   32.39   1
   1   1   1  890.37   29.36   3
   1  -1   1  894.34   32.42   2
   1   1   1  878.57   32.64   2
  -3   1  -1    9.69    0.47   3
   3   1   1   10.70    0.45   2
  -3  -1  -1   10.45    0.48   3
   3  -1   1    9.92    0.53   2
  -3   1  -1   10.60    0.44   1
  -3  -1  -1   10.71    0.50   1
  -5   1  -1 1055.07   32.39   3
   5  -1   1  943.50   35.93   2
  -5   1  -1 1040.90   34.85   1
  -5  -1  -1  950.51   34.88   1
  -5  -1  -1  925.29   32.38   3
   5   1   1  951.38   35.85   2
  -7  -1  -1   48.87    1.87   3
  -7  -1  -1   46.90    1.95   1
  -7   1  -1   45.04    1.87   1
   7   1   1   49.87    1.90   2
   7  -1   1   48.64    2.00   2
  -7   1  -1   44.41    1.83   3
  -9   1  -1   50.31    1.96   1
  -9  -1  -1   50.17    2.05   1
   9  -1   1   44.57    2.05   2
  -9   1  -1   47.17    1.94   3
  -9  -1  -1   45.75    1.94   3
  11  -1   1   63.50    2.61   2
 -11   1  -1   59.10    2.45   3
 -11  -1  -1   59.65    2.58   1
  11   1   1   60.07    2.48   3
 -13   1  -1   15.33    0.99   3
  13   1   1   16.32    1.04   3
  14   2  -1   17.44    1.13   3
 -14   2   1   18.43    1.10   3
 -14  -2   1   17.63    1.18   1
  12   2  -1    6.41    0.67   3
 -12  -2   1    5.10    0.64   1
 -12   2   1    4.33    0.54   3
  12  -2  -1    5.50    0.56   2
 -10   2   1 1050.12   36.79   3
  10  -2  -1 1113.32   40.87   2
 -10  -2   1 1134.47   39.76   1
  10   2  -1 1132.20   36.89   3
   8  -2  -1    2.39    0.30   1
  -8   2   1    1.71    0.37   2
  -8   2   1    1.81    0.30   3
   8   2  -1    2.51    0.36   3
  -8  -2   1    2.07    0.37   1
   6   2  -1   13.07    0.69   3
   6  -2  -1   14.05    0.65   1
  -6   2   1   13.85    0.80   2
  -6   2   1   14.23    0.66   3
  -6  -2   1   13.66    0.74   1
  -4  -2   1  632.75   23.41   1
  -4   2   1  693.02   21.67   3
  -4   2   1  611.10   24.14   2
   4  -2  -1  712.41   23.34   1
   4   2  -1  620.40   21.71   3
  -2   2   1    1.04    0.15   3
  -2  -2   1    1.02    0.11   2
   2   2  -1    0.75    0.17   3
   2  -2  -1    1.48    0.16   1
  -2   2   1    0.68    0.21   2
  -2  -2   1    0.90    0.18   1
   0   2   1 4171.63  143.82   2
   0  -2   1 3870.36  139.44   1
   0   2   1 3951.46  129.35   3
   0  -2  -1 3785.03  139.45   1
   0   2  -1 3763.63  129.41   3
   0  -2   1 3924.77  143.66   2
   2   2   1   12.36    0.57   3
   2  -2   1   12.05    0.65   2
  -2  -2  -1   12.62    0.61   1
  -2   2  -1   11.41    0.56   3
   2   2   1   12.37    0.55   2
   2  -2   1   12.46    0.52   1
   4  -2   1   97.97    4.38   2
   4   2   1  132.16    4.25   2
  -4  -2  -1   97.49    4.22   1
   4  -2   1  130.92    4.13   1
  -4   2  -1  124.77    3.96   3
   4   2   1   98.02    3.95   3
  -6   2  -1  401.47   13.96   3
   6  -2   1  424.08   15.51   2
   6   2   1  423.40   15.31   2
   6  -2   1  418.84   14.89   1
   6   2   1  418.84   14.00   3
  -6  -2  -1  409.78   15.05   1
   8  -2   1   56.58    2.37   2
   8   2   1   54.68    2.20   3
  -8  -2  -1   55.22    2.32   1
  -8   2  -1   54.99    2.17   3
  10  -2   1   93.21    3.97   2
 -10   2  -1  102.36    3.68   3
 -10  -2  -1   97.41    3.92   1
  10   2   1   98.43    3.71   3
 -12   2  -1    7.31    0.66   3
  12   2   1    8.82    0.71   3
  12  -2   1    8.18    0.69   2
 -12  -2  -1    7.12    0.67   1
 -14   2  -1   33.63    1.68   3
  14   2   1   31.57    1.70   3
 -13   3   1    7.33    0.66   3
  13  -3  -1    7.58    0.74   2
 -13  -3   1    8.81    0.79   1
  13   3  -1    8.25    0.72   3
 -11   3   1    0.21    0.28   3
  11  -3  -1    0.25    0.35   2
  11   3  -1    0.29    0.31   3
 -11  -3   1    0.55    0.34   1
  -9   3   1    3.95    0.43   3
   9  -3  -1    2.21    0.41   2
   9   3  -1    2.57    0.41   3
  -9  -3   1    4.12    0.51   1
   7  -3  -1    3.41    0.29   1
  -7  -3   1    3.98    0.46   1
  -7   3   1    3.79    0.52   2
   7   3  -1    4.60    0.45   3
  -7   3   1    3.24    0.36   3
  -5   3   1  188.71    8.01   2
   5   3  -1  192.62    7.19   3
  -5   3   1  236.57    7.14   3
   5  -3  -1  237.68    7.62   1
  -5  -3   1  194.42    7.74   1
   3   3  -1  137.83    4.79   3
  -3   3   1  139.31    4.73   3
  -3  -3   1  135.65    5.14   1
   3  -3  -1  131.70    5.07   1
  -3   3   1  144.94    5.38   2
  -3  -3   1  144.55    5.16   2
  -1  -3   1    3.47    0.27   1
  -1   3   1    3.36    0.25   3
   1  -3  -1    3.72    0.27   1
  -1  -3   1    3.31    0.26   2
  -1   3   1    3.27    0.31   2
   1   3  -1    3.70    0.28   3
   1   3   1    0.78    0.16   3
  -1  -3  -1    1.09    0.21   1
   1   3   1    0.65    0.17   2
   1  -3   1    0.91    0.16   1
   1  -3   1    0.64    0.21   2
  -1   3  -1    0.61    0.16   3
  -3   3  -1   31.59    1.32   3
  -3  -3  -1   33.69    1.43   1
   3   3   1   33.08    1.33   2
   3  -3   1   33.23    1.31   1
   3   3   1   38.74    1.37   3
   3  -3   1   35.91    1.52   2
  -5  -3  -1  290.08   10.50   1
   5  -3   1  294.19   10.31   1
  -5   3  -1  287.04    9.72   3
   5  -3   1  287.98   10.84   2
   5   3   1  278.00    9.76   3
   7   3   1   55.86    2.17   3
  -7  -3  -1   54.30    2.30   1
   7  -3   1   55.75    2.38   2
  -7   3  -1   51.71    2.12   3
   9   3   1  174.51    6.51   3
  -9  -3  -1  196.00    7.01   1
   9  -3   1  178.69    7.15   2
  -9   3  -1  186.53    6.47   3
  11  -3   1   86.52    3.58   2
 -11   3  -1   81.20    3.24   3
 -11  -3  -1   82.75    3.51   1
  11   3   1   84.03    3.32   3
 -13   3  -1    4.86    0.67   3
  13   3   1    7.22    0.79   3
 -13  -3  -1    4.12    0.67   1
  13  -3   1    5.50    0.74   2
  12   4  -1   28.39    1.49   3
 -12  -4   1   28.40    1.59   1
 -12   4   1   28.83    1.42   3
  12  -4  -1   29.92    1.61   2
 -10  -4   1   96.16    3.89   1
  10   4  -1   88.64    3.58   3
 -10   4   1   93.71    3.51   3
  10  -4  -1   97.24    3.98   2
  -8  -4   1   -0.21    0.21   1
  -8   4   1   -0.18    0.27   2
   8   4  -1    0.06    0.22   3
  -8   4   1    0.08    0.18   3
  -6   4   1    3.71    0.32   3
  -6   4   1    2.71    0.50   2
   6  -4  -1    3.01    0.30   1
   6   4  -1    3.23    0.40   3
  -6  -4   1    3.01    0.44   1
  -4   4   1    6.53    0.56   2
  -2  -4   1    0.59    0.24   1
  -2   4   1    0.19    0.18   3
   2  -4  -1    0.48    0.22   1
   2   4  -1    0.64    0.22   3
  -2  -4   1    0.61    0.19   2
  -2   4   1    0.45    0.27   2
   0  -4   1  204.65    7.40   1
   0   4   1  201.27    6.91   3
   0   4   1  210.47    7.67   2
   0  -4  -1  195.60    7.42   1
   0   4  -1  204.12    6.94   3
   0  -4   1  203.30    7.64   2
  -2   4  -1    0.17    0.17   3
   2   4   1    0.02    0.15   2
   2  -4   1    0.32    0.17   1
   2   4   1    0.37    0.18   3
  -2  -4  -1    0.22    0.21   1
   2  -4   1    0.06    0.23   2
  -4   4  -1  168.55    5.78   3
   4  -4   1  165.81    6.47   2
   4   4   1  168.95    5.81   3
  -4  -4  -1  168.81    6.24   1
   4  -4   1  164.24    6.07   1
  -6   4  -1  155.52    5.56   3
   6  -4   1  167.33    6.25   2
  -6  -4  -1  157.39    6.03   1
   6   4   1  156.77    5.61   3
   8  -4   1   19.38    1.15   2
   8   4   1   19.91    1.08   3
  -8  -4  -1   21.88    1.16   1
  -8   4  -1   20.37    1.04   3
  10  -4   1   69.25    3.12   2
 -10  -4  -1   69.35    3.07   1
 -10   4  -1   75.60    2.85   3
  10   4   1   70.91    2.89   3
 -12  -4  -1    4.98    0.71   1
 -12   4  -1    4.70    0.65   3
  12   4   1    4.92    0.67   3
  12  -4   1    6.09    0.79   2
  11   5  -1   31.82    1.67   3
  11  -5  -1   37.29    1.89   2
 -11  -5   1   34.96    1.84   1
  -9   5   1    8.39    0.63   3
  -9  -5   1    8.03    0.71   1
   9   5  -1    8.63    0.68   3
   9  -5  -1    8.01    0.73   2
   7   5  -1   10.82    0.71   3
  -7   5   1   11.06    0.85   2
  -7  -5   1   10.62    0.77   1
  -7   5   1    9.83    0.62   3
   5  -5  -1    0.81    0.23   1
   5   5  -1    0.14    0.22   3
  -5  -5   1    0.17    0.25   1
  -5   5   1    0.08    0.30   2
  -3   5   1  146.96    5.16   3
   3   5  -1  149.35    5.24   3
  -3  -5   1  148.98    5.59   1
   3  -5  -1  149.10    5.51   1
  -3   5   1  148.54    5.84   2
   1   5  -1  191.46    6.48   3
  -1   5   1  185.63    7.14   2
  -1  -5   1  187.11    7.03   2
  -1   5   1  180.13    6.41   3
  -1  -5   1  187.63    6.88   1
   1  -5  -1  187.55    6.88   1
  -1  -5  -1   17.82    0.91   1
   1   5   1   17.20    0.89   2
   1  -5   1   19.73    0.87   1
   1   5   1   17.09    0.85   3
  -1   5  -1   18.23    0.88   3
   1  -5   1   16.64    0.93   2
  -3  -5  -1    1.57    0.33   1
   3   5   1    0.84    0.26   3
  -3   5  -1    1.22    0.28   3
   3  -5   1    0.94    0.34   2
   3  -5   1    1.15    0.24   1
   5  -5   1  580.94   21.40   2
   5   5   1  560.44   19.26   3
  -5  -5  -1  575.73   20.77   1
  -5   5  -1  578.34   19.23   3
   7  -5   1    0.01    0.29   2
   7   5   1   -0.02    0.23   3
  -7   5  -1    0.06    0.24   3
  -7  -5  -1    0.53    0.31   1
   9  -5   1   25.52    1.51   2
   9   5   1   27.48    1.43   3
  -9   5  -1   29.50    1.40   3
  -9  -5  -1   31.40    1.56   1
  11  -5   1   37.56    1.95   2
 -11  -5  -1   36.62    1.91   1
 -11   5  -1   34.95    1.72   3
  11   5   1   37.43    1.83   3
  10  -6  -1   57.67    2.77   2
  10   6  -1   58.38    2.52   3
 -10  -6   1   58.96    2.74   1
  -8   6   1   17.27    0.95   3
   8   6  -1   18.22    1.05   3
   8  -6  -1   18.84    1.19   2
  -8  -6   1   17.38    1.13   1
  -6   6   1   56.50    2.55   2
  -6   6   1   52.05    2.12   3
  -6  -6   1   52.85    2.39   1
   6   6  -1   52.35    2.23   3
   6  -6  -1   55.35    2.46   2
   4   6  -1  374.04   12.63   3
   4  -6  -1  376.28   13.41   1
  -4  -6   1  363.19   13.54   1
  -4   6   1  363.59   12.50   3
  -4   6   1  373.46   14.04   2
  -2   6   1   -0.02    0.19   3
   2  -6  -1    0.28    0.23   1
  -2  -6   1    0.13    0.24   1
  -2   6   1    0.01    0.25   2
   2   6  -1   -0.19    0.17   3
   0  -6   1  121.00    4.64   2
   0  -6  -1  118.68    4.55   1
   0   6   1  124.92    4.70   2
   0   6   1  114.69    4.25   3
   0  -6   1  116.38    4.50   1
   0   6  -1  117.50    4.30   3
  -2  -6  -1   24.45    1.26   1
   2  -6   1   27.09    1.33   2
  -2   6  -1   26.03    1.22   3
   2   6   1   27.33    1.22   3
   2  -6   1   26.87    1.19   1
  -4   6  -1   58.80    2.22   3
   4  -6   1   50.01    2.42   2
   4   6   1   54.64    2.21   3
  -4  -6  -1   55.92    2.37   1
   6   6   1  248.74    8.74   3
  -6  -6  -1  260.46    9.46   1
  -6   6  -1  241.56    8.69   3
   6  -6   1  255.27    9.72   2
   8   6   1   20.53    1.17   3
  -8   6  -1   20.44    1.12   3
  -8  -6  -1   24.40    1.34   1
   8  -6   1   20.84    1.30   2
  10  -6   1   55.79    2.61   2
 -10  -6  -1   50.01    2.51   1
  10   6   1   54.36    2.39   3
 -10   6  -1   53.71    2.32   3
  -9  -7   1   20.03    1.31   1
   9  -7  -1   21.16    1.36   2
   9   7  -1   19.72    1.21   3
   7  -7  -1   -0.49    0.36   2
  -7  -7   1   -0.03    0.31   1
   7   7  -1   -0.23    0.28   3
  -5   7   1   57.29    2.09   3
  -5  -7   1   45.37    2.23   1
   5   7  -1   47.38    2.12   3
   5  -7  -1   49.04    2.33   2
   3  -7  -1   15.57    1.02   2
   3   7  -1   18.23    1.01   3
  -3  -7   1   18.80    1.04   1
  -3   7   1   17.45    0.94   3
   1   7  -1  193.53    6.77   3
   1  -7  -1  189.85    7.17   1
  -1  -7   1  184.32    7.17   1
   1  -7  -1  198.85    7.40   2
  -1   7   1  190.83    6.72   3
  -1  -7  -1   74.57    3.00   1
  -1   7  -1   72.45    2.86   3
   1   7   1   72.45    2.82   3
   1  -7   1   72.59    3.05   2
  -3   7  -1    1.78    0.36   3
  -3  -7  -1    2.38    0.45   1
   3   7   1    1.60    0.37   3
   3  -7   1    1.82    0.44   2
  -5  -7  -1   21.94    1.27   1
   5  -7   1   21.88    1.30   2
   5   7   1   22.53    1.20   3
  -5   7  -1   23.81    1.19   3
  -7  -7  -1    0.88    0.40   1
   7  -7   1    0.83    0.45   2
  -7   7  -1    0.80    0.35   3
   7   7   1    1.20    0.38   3
   9  -7   1   31.45    1.76   2
  -9  -7  -1   31.13    1.74   1
   9   7   1   29.15    1.57   3
   6  -8  -1    8.40    0.84   2
  -6  -8   1    8.30    0.78   1
   6   8  -1    9.07    0.77   3
   4   8  -1   73.47    3.00   3
  -2  -8   1   44.17    2.04   1
  -2   8   1   44.42    1.92   3
   2   8  -1   44.80    1.99   3
   0  -8  -1   60.97    2.68   1
   0   8  -1   66.07    2.63   3
   0   8   1   63.20    2.57   3
   2   8   1   24.26    1.25   3
  -2  -8  -1   23.16    1.30   1
  -2   8  -1   23.69    1.25   3
  -4   8  -1    0.79    0.37   3
  -4  -8  -1    0.74    0.40   1
   4  -8   1    1.30    0.45   2
   4   8   1    1.18    0.37   3
   6  -8   1    0.90    0.55   2
  -6  -8  -1    0.81    0.45   1
   6   8   1    0.99    0.44   3
  -6   8  -1    1.03    0.40   3
  -3  -9   1   21.18    1.28   1
   3   9  -1   21.38    1.27   3
   1   9  -1    3.24    0.59   3
  -1  -9  -1    0.22    0.37   1
   1   9   1    0.22    0.37   3
  -1   9  -1   -0.04    0.34   3
   3   9   1    9.61    0.81   3
  -3   9  -1    9.25    0.80   3
  -3  -9  -1   10.30    0.85   1
  14   0  -2    3.28    0.57   3
  12   0  -2    6.84    0.64   3
 -12   0   2    5.11    0.60   1
  10   0  -2   35.28    1.59   2
 -10   0   2   35.77    1.63   1
 -10   0   2   35.94    1.52   3
  -8   0   2  166.37    5.71   3
  -8   0   2  161.98    6.16   1
  -8   0   2  167.73    6.31   2
  -6   0   2  417.76   15.46   2
  -6   0   2  419.82   13.92   3
  -6   0   2  414.67   15.03   1
  -4   0   2  266.06    9.66   1
  -4   0   2  265.47    9.93   2
  -4   0   2  270.78    8.93   3
  -2   0   2  608.75   21.87   2
  -2   0   2  577.63   21.23   1
   2   0  -2  594.54   19.73   3
   0   0   2  642.33   24.27   2
   0   0  -2  653.34   23.54   1
   0   0  -2  644.91   21.83   3
  -2   0  -2  141.31    4.95   3
  -2   0  -2  144.14    5.28   1
   2   0   2  154.15    5.47   2
  -4   0  -2  308.63   10.60   3
   4   0   2  325.93   11.71   2
  -4   0  -2  314.33   11.36   1
   6   0   2   31.88    1.30   2
  -6   0  -2   28.30    1.24   3
  -6   0  -2   29.02    1.24   1
   8   0   2   63.91    2.59   2
  -8   0  -2   63.14    2.52   1
  -8   0  -2   64.69    2.46   3
 -10   0  -2  316.40   11.72   1
  10   0   2  333.91   12.05   2
 -10   0  -2  311.45   11.01   3
 -12   0  -2    5.44    0.64   3
  14   0   2    6.48    0.78   3
  15  -1  -2    0.50    0.43   3
  15   1  -2    0.90    0.46   3
  13   1  -2   52.74    2.25   3
 -13  -1   2   53.25    2.39   1
 -13   1   2   49.91    2.16   3
 -11   1   2  113.69    4.64   1
  11   1  -2  121.90    4.40   3
 -11  -1   2  122.16    4.74   1
  11  -1  -2  122.17    4.79   2
 -11   1   2  123.08    4.37   3
  -9   1   2  131.13    5.22   2
  -9   1   2  137.57    5.05   1
   9   1  -2  126.82    4.71   3
   9   1  -2  130.69    5.06   2
  -9   1   2  133.25    4.68   3
  -9  -1   2  139.88    5.11   1
   7   1  -2  124.51    4.24   3
  -7  -1   2  119.97    4.58   2
  -7   1   2  122.20    4.19   3
  -7  -1   2  120.73    4.57   1
  -7   1   2  118.92    4.69   2
  -7   1   2  117.57    4.52   1
  -5  -1   2  318.98   11.82   1
  -5  -1   2  332.00   12.09   2
  -5   1   2  318.51   12.19   2
  -5   1   2  323.54   10.91   3
   5   1  -2  327.66   10.96   3
  -5   1   2  342.54   11.81   1
   3  -1  -2  915.33   33.21   1
  -3  -1   2  965.67   33.17   1
  -3  -1   2  977.84   34.26   2
  -3   1   2  904.03   34.16   2
   3   1  -2  931.18   30.74   3
  -3   1   2  886.39   30.79   3
   1   1  -2  429.96   13.96   3
  -1   1   2  432.74   15.52   2
  -1  -1   2  433.03   15.06   1
  -1  -1   2  405.19   15.48   2
  -1   1   2  427.01   14.11   3
   1  -1  -2  399.00   15.03   1
  -1  -1  -2 1144.57   39.45   1
   1  -1   2 1102.20   40.43   2
   1   1   2 1083.72   40.58   2
  -1   1  -2 1084.32   36.40   3
  -1  -1  -2 1091.67   36.50   3
  -3  -1  -2  452.90   15.80   1
  -3   1  -2  443.94   15.80   1
  -3   1  -2  414.38   14.67   3
   3  -1   2  453.67   16.29   2
   3   1   2  437.83   16.23   2
  -3  -1  -2  444.50   14.69   3
  -5  -1  -2   90.12    3.34   1
  -5   1  -2   91.38    3.26   1
  -5  -1  -2   94.42    3.17   3
   5   1   2   89.20    3.37   2
   5  -1   2   76.83    3.43   2
  -7  -1  -2    3.16    0.38   1
  -7  -1  -2    2.59    0.37   3
  -7   1  -2    3.10    0.38   3
  -7   1  -2    2.54    0.29   1
   7   1   2    3.29    0.31   2
   7  -1   2    3.74    0.43   2
  -9  -1  -2    6.01    0.52   3
  -9   1  -2    5.40    0.49   3
   9  -1   2    5.39    0.50   2
  -9  -1  -2    5.66    0.49   1
 -11  -1  -2   19.87    1.10   1
  11   1   2   19.56    1.11   3
 -11   1  -2   19.22    1.09   3
 -11  -1  -2   20.96    1.12   3
  11  -1   2   19.83    1.09   2
  13   1   2   24.77    1.39   3
 -13   1  -2   24.99    1.36   3
 -14  -2   2    1.43    0.44   1
  14   2  -2    0.79    0.40   3
 -14   2   2    1.20    0.41   3
  12  -2  -2    0.33    0.31   2
  12   2  -2    0.27    0.26   3
 -12  -2   2    0.17    0.32   1
 -12   2   2    0.41    0.27   3
  10  -2  -2   -0.02    0.19   1
 -10   2   2    0.31    0.23   3
 -10  -2   2    0.04    0.25   1
  10   2  -2   -0.04    0.23   3
 -10   2   2   -0.44    0.25   2
   8  -2  -2    5.98    0.43   1
  -8   2   2    6.03    0.42   3
  -8   2   2    4.82    0.50   2
  -8  -2   2    5.60    0.50   1
   8   2  -2    5.44    0.46   3
  -6   2   2  389.98   13.74   3
   6   2  -2  418.72   13.83   3
   6  -2  -2  419.88   14.83   1
  -6  -2   2  401.24   14.91   1
  -6   2   2  425.39   15.40   2
  -6  -2   2  419.92   15.20   2
  -4  -2   2 1005.15   35.99   1
   4   2  -2 1002.62   33.37   3
   4  -2  -2  999.60   35.92   1
  -4   2   2 1017.86   33.31   3
  -4   2   2 1016.97   37.11   2
  -2  -2   2    2.96    0.24   1
   2   2  -2    2.43    0.22   3
  -2  -2   2    2.45    0.18   2
  -2   2   2    2.54    0.17   3
  -2   2   2    2.23    0.25   2
   2  -2  -2    2.73    0.22   1
   0  -2   2   70.90    2.65   2
   0   2  -2   64.85    2.41   3
   0  -2   2   68.15    2.53   1
   0  -2  -2   66.13    2.58   1
   0   2   2   66.60    2.37   3
   0   2   2   67.12    2.66   2
   2   2   2    8.32    0.40   2
   2   2   2    8.25    0.43   3
  -2  -2  -2    8.36    0.46   1
   2  -2   2    8.90    0.49   2
  -2   2  -2    7.95    0.43   3
   4  -2   2    0.77    0.24   2
   6   2   2   11.80    0.56   2
  -6   2  -2   12.02    0.67   3
   6   2   2   11.77    0.68   3
   6  -2   2   12.26    0.53   1
  -6  -2  -2   11.88    0.68   1
   6  -2   2   11.92    0.73   2
   8  -2   2   29.11    1.42   2
   8   2   2   28.90    1.34   3
  -8   2  -2   28.04    1.31   3
  -8  -2  -2   29.96    1.38   1
 -10  -2  -2    1.77    0.40   1
 -10   2  -2    2.72    0.43   3
  10  -2   2    1.23    0.42   2
  10   2   2    2.41    0.43   3
  12   2   2    5.58    0.68   3
 -12  -2  -2    5.11    0.65   1
 -12   2  -2    4.47    0.62   3
  12  -2   2    6.34    0.70   2
  13  -3  -2  197.86    7.87   2
 -13   3   2  195.82    7.07   3
  13   3  -2  202.60    7.20   3
 -13  -3   2  203.93    7.77   1
  11  -3  -2   80.43    3.43   2
 -11   3   2   83.87    3.07   3
 -11  -3   2   78.39    3.39   1
  11   3  -2   79.21    3.14   3
  -9  -3   2    3.46    0.49   1
   9  -3  -2    3.49    0.34   1
  -9   3   2    3.64    0.54   2
   9   3  -2    3.30    0.44   3
  -9   3   2    4.21    0.44   3
  -7   3   2    2.28    0.43   2
  -7  -3   2    2.70    0.40   1
   7   3  -2    2.73    0.36   3
  -7   3   2    2.62    0.31   3
   7  -3  -2    2.84    0.31   1
  -5   3   2  716.81   22.73   3
   5  -3  -2  700.79   24.49   1
  -5  -3   2  678.95   24.61   1
  -5   3   2  656.87   25.39   2
   5   3  -2  673.16   22.82   3
  -3  -3   2  121.68    4.38   1
  -3  -3   2  117.66    4.37   2
  -3   3   2  110.00    3.99   3
  -3   3   2  121.02    4.58   2
   3   3  -2  117.45    4.08   3
   3  -3  -2  116.33    4.33   1
  -1  -3   2   24.91    1.04   1
  -1  -3   2   24.32    1.05   2
   1  -3  -2   25.35    1.07   1
   1   3  -2   26.10    1.04   3
  -1   3   2   25.36    0.97   3
  -1   3   2   25.34    1.14   2
   1  -3   2  480.11   17.03   1
   1   3   2  460.67   15.86   3
   1   3   2  478.06   17.59   2
  -1  -3  -2  480.58   17.11   1
   1  -3   2  484.36   17.62   2
   3   3   2  637.28   22.43   2
   3  -3   2  605.18   22.54   2
   3  -3   2  642.03   21.76   1
  -3   3  -2  577.74   20.29   3
  -3  -3  -2  583.10   21.86   1
   3   3   2  612.90   20.30   3
   5  -3   2   35.39    1.57   2
  -5   3  -2   30.98    1.37   3
   5   3   2   34.02    1.42   3
  -5  -3  -2   35.00    1.49   1
   7  -3   2   64.14    2.72   2
   7   3   2   63.22    2.49   3
  -7   3  -2   63.46    2.47   3
  -7  -3  -2   64.10    2.63   1
  -9  -3  -2   36.16    1.67   1
  -9   3  -2   32.63    1.54   3
   9   3   2   35.92    1.63   3
   9  -3   2   35.22    1.71   2
 -11  -3  -2   52.50    2.39   1
  11   3   2   52.18    2.31   3
  11  -3   2   53.10    2.42   2
 -11   3  -2   52.67    2.26   3
 -13  -3  -2   16.76    1.10   1
  13   3   2   13.89    1.02   3
  13  -3   2   12.92    1.01   2
  14  -4  -2  100.35    4.30   2
  14   4  -2   99.00    4.00   3
 -14  -4   2  100.79    4.31   1
 -12  -4   2    4.89    0.71   1
  12   4  -2    5.73    0.69   3
  12  -4  -2    6.70    0.78   2
  10   4  -2   91.68    3.48   3
 -10   4   2   92.98    3.36   3
 -10   4   2   88.60    3.87   2
 -10  -4   2   85.88    3.72   1
   8  -4  -2    1.81    0.28   1
   8   4  -2    1.39    0.34   3
  -8  -4   2    1.69    0.39   1
  -8   4   2    0.99    0.39   2
  -8   4   2    1.20    0.28   3
   6  -4  -2  224.40    8.14   1
   6   4  -2  231.93    7.71   3
  -6   4   2  210.11    7.57   3
  -6   4   2  226.36    8.61   2
  -6  -4   2  223.76    8.30   1
  -4   4   2  293.55   11.00   2
  -4   4   2  280.07    9.76   3
  -4  -4   2  300.64   10.62   1
   4  -4  -2  279.71   10.50   1
   4   4  -2  299.07    9.87   3
   2  -4  -2   21.01    0.94   1
   2   4  -2   20.02    0.92   3
  -2   4   2   19.82    0.85   3
  -2   4   2   19.77    1.03   2
  -2  -4   2   21.53    0.95   1
  -2  -4   2   19.88    0.88   2
   0   4  -2   61.94    2.35   3
   0  -4   2   64.35    2.52   2
   0  -4   2   63.66    2.42   1
   0  -4  -2   61.76    2.47   1
   0   4   2   64.15    2.56   2
   0   4   2   62.81    2.29   3
   2   4   2   12.20    0.63   2
   2   4   2   11.88    0.63   3
  -2   4  -2   12.38    0.66   3
  -2  -4  -2   13.05    0.71   1
   2  -4   2   12.47    0.72   2
   2  -4   2   13.52    0.59   1
  -4  -4  -2  470.85   16.91   1
   4   4   2  471.15   15.72   3
   4  -4   2  470.62   17.45   2
  -4   4  -2  459.03   15.70   3
  -6  -4  -2  324.40   11.99   1
  -6   4  -2  303.03   11.10   3
   6  -4   2  350.22   12.40   2
   6   4   2  331.09   11.17   3
   8   4   2   39.72    1.77   3
  -8  -4  -2   41.35    1.90   1
   8  -4   2   39.70    1.92   2
  -8   4  -2   40.49    1.76   3
  10  -4   2  152.76    5.99   2
  10   4   2  153.23    5.50   3
 -10  -4  -2  145.22    5.83   1
 -10   4  -2  143.72    5.41   3
  12  -4   2    0.83    0.48   2
 -12   4  -2    1.18    0.44   3
  12   4   2    1.47    0.46   3
 -12  -4  -2    0.69    0.46   1
  13  -5  -2    0.91    0.52   2
 -13  -5   2    0.70    0.48   1
 -11  -5   2    0.89    0.41   1
  11   5  -2    0.92    0.39   3
  11  -5  -2    0.80    0.46   2
  -9  -5   2    8.13    0.70   1
  -9   5   2    9.81    0.83   2
  -9   5   2    8.13    0.59   3
   9   5  -2    6.97    0.63   3
  -7   5   2    2.65    0.35   3
  -7   5   2    2.80    0.54   2
  -7  -5   2    1.97    0.42   1
   7   5  -2    2.20    0.39   3
   5  -5  -2  275.43    9.80   1
  -5   5   2  264.42   10.31   2
  -5  -5   2  262.74    9.94   1
   5   5  -2  260.93    9.24   3
  -5   5   2  280.94    9.13   3
  -3   5   2    0.52    0.28   2
   3   5  -2    0.16    0.20   3
  -3  -5   2    0.46    0.20   2
   3  -5  -2    0.40    0.22   1
  -3  -5   2    0.34    0.24   1
  -3   5   2    0.26    0.17   3
  -1  -5   2   33.67    1.46   2
  -1  -5   2   34.07    1.46   1
   1  -5  -2   35.13    1.49   1
   1   5  -2   35.21    1.45   3
  -1   5   2   33.73    1.37   3
  -1   5   2   32.96    1.56   2
   1   5   2    8.18    0.57   2
  -1   5  -2    9.72    0.61   3
  -1  -5  -2    9.74    0.63   1
   1   5   2    9.73    0.57   3
   1  -5   2    9.34    0.63   2
   1  -5   2    9.62    0.54   1
  -3  -5  -2   41.32    1.82   1
   3  -5   2   42.92    1.90   2
  -3   5  -2   39.78    1.69   3
   3   5   2   43.79    1.71   3
  -5  -5  -2  219.94    7.93   1
   5   5   2  210.97    7.36   3
  -5   5  -2  218.59    7.35   3
   5  -5   2  196.11    8.14   2
   7   5   2   11.01    0.75   3
   7  -5   2   11.33    0.83   2
  -7   5  -2   11.40    0.74   3
  -7  -5  -2   11.18    0.80   1
  -9  -5  -2  213.58    8.34   1
  -9   5  -2  218.18    7.75   3
   9  -5   2  223.60    8.60   2
   9   5   2  219.07    7.79   3
 -11   5  -2   82.70    3.35   3
  11  -5   2   83.63    3.68   2
  11   5   2   84.96    3.43   3
 -11  -5  -2   83.39    3.64   1
  10   6  -2   11.49    0.85   3
 -10  -6   2   12.12    0.95   1
  10  -6  -2   11.15    0.96   2
  -8  -6   2   23.22    1.30   1
  -8   6   2   20.57    1.36   2
   8   6  -2   21.80    1.19   3
  -6   6   2   53.56    2.56   2
  -6   6   2   54.31    2.12   3
   6   6  -2   54.87    2.26   3
  -6  -6   2   55.59    2.42   1
  -4  -6   2  125.98    4.87   1
  -4   6   2  135.06    4.46   3
   4  -6  -2  120.30    4.75   1
   4   6  -2  121.19    4.56   3
  -2  -6   2    4.68    0.48   1
  -2   6   2    3.73    0.54   2
   2   6  -2    4.89    0.51   3
  -2   6   2    3.98    0.43   3
   2  -6  -2    4.12    0.47   1
   0   6   2   48.95    2.06   2
   0  -6   2   45.40    2.01   2
   0   6   2   46.22    1.88   3
   0   6  -2   46.64    1.94   3
   0  -6  -2   47.67    2.02   1
   0  -6   2   47.22    1.95   1
  -2  -6  -2   16.31    0.95   1
  -2   6  -2   17.08    0.92   3
   2   6   2   17.71    0.90   3
   2  -6   2   17.93    0.99   2
   4  -6   2    9.92    0.76   2
  -6  -6  -2   22.19    1.24   1
  -6   6  -2   21.72    1.13   3
   6   6   2   22.06    1.15   3
   6  -6   2   22.74    1.31   2
   8   6   2    5.21    0.64   3
   8  -6   2    5.79    0.76   2
  -8  -6  -2    6.08    0.72   1
  -8   6  -2    4.90    0.59   3
  10  -6   2   42.92    2.23   2
 -10  -6  -2   42.43    2.19   1
 -10   6  -2   45.82    2.06   3
  10   6   2   45.16    2.09   3
   9   7  -2   39.83    1.90   3
   9  -7  -2   37.89    2.08   2
  -9  -7   2   40.26    2.06   1
   7   7  -2    9.36    0.75   3
   7  -7  -2    9.55    0.83   2
  -7  -7   2    9.70    0.81   1
   5   7  -2  375.97   13.29   3
  -5  -7   2  379.65   14.28   1
  -5   7   2  407.66   14.83   2
   3  -7  -2    0.19    0.28   1
  -3   7   2    0.02    0.32   2
  -3  -7   2    0.20    0.29   1
  -3   7   2    0.31    0.26   3
   3   7  -2    0.31    0.29   3
  -1  -7   2   10.38    0.71   1
   1  -7  -2   10.73    0.74   1
   1   7  -2   11.26    0.77   3
  -1   7   2   12.44    0.73   3
  -1   7  -2   73.87    2.86   3
  -1  -7  -2   73.07    3.00   1
   1   7   2   71.73    2.80   3
   1  -7   2   71.17    3.02   2
  -3  -7  -2    6.25    0.63   1
  -3   7  -2    4.06    0.53   3
   3  -7   2    5.53    0.67   2
   3   7   2    4.90    0.55   3
  -5   7  -2  190.10    6.63   3
  -5  -7  -2  188.59    7.15   1
   5   7   2  181.35    6.62   3
   5  -7   2  181.32    7.33   2
  -7  -7  -2    0.24    0.36   1
  -7   7  -2    0.33    0.33   3
   7  -7   2   -0.14    0.37   2
   7   7   2    0.04    0.31   3
   9   7   2    6.92    0.79   3
  -9   7  -2    7.50    0.79   3
   8  -8  -2    6.00    0.87   2
  -8  -8   2    6.33    0.84   1
  -6  -8   2  217.29    8.60   1
   6   8  -2  229.99    8.07   3
   6  -8  -2  226.20    8.87   2
   4   8  -2  358.88   12.26   3
   4  -8  -2  351.03   13.49   2
  -4  -8   2  350.86   13.12   1
  -2   8   2    0.13    0.30   3
   2  -8  -2   -0.10    0.30   1
  -2  -8   2    0.04    0.32   1
   2   8  -2    0.05    0.30   3
   0   8  -2   46.03    2.06   3
   0  -8  -2   47.60    2.12   1
   0   8   2   45.65    2.00   3
  -2  -8  -2    0.57    0.34   1
   2  -8   2    0.72    0.40   2
  -2   8  -2    0.13    0.32   3
   2   8   2    0.80    0.34   3
  -4   8  -2   75.53    3.05   3
  -4  -8  -2   75.23    3.28   1
   4   8   2   75.71    3.04   3
   4  -8   2   76.68    3.32   2
  -6  -8  -2   82.75    3.63   1
   6   8   2   84.56    3.37   3
   6  -8   2   82.85    3.68   2
  -6   8  -2   84.86    3.35   3
   3   9  -2   17.87    1.16   3
   1   9  -2    0.19    0.39   3
  -1  -9  -2    7.08    0.71   1
  -1   9  -2    8.42    0.85   3
 -14   0   3    0.31    0.34   1
  14   0  -3    0.89    0.36   3
 -12   0   3   -0.06    0.27   1
  12   0  -3    0.05    0.25   3
 -10   0   3   -0.83    0.22   2
  10   0  -3    0.26    0.21   3
 -10   0   3    0.16    0.23   1
   8   0  -3   -0.10    0.14   3
  -8   0   3    0.03    0.19   2
  -8   0   3   -0.08    0.19   1
  -6   0   3   -0.11    0.12   2
  -6   0   3    0.06    0.15   1
   6   0  -3    0.03    0.11   3
  -4   0   3    0.29    0.16   1
   4   0  -3   -0.20    0.08   3
  -4   0   3   -0.26    0.11   2
  -2   0   3   -0.22    0.10   2
  -2   0   3   -0.26    0.10   1
   2   0  -3   -0.25    0.06   3
   0   0  -3   -1.45    0.08   3
   0   0  -3   -1.17    0.10   1
   0   0   3   -1.12    0.13   2
  -2   0  -3   -0.02    0.08   3
  -2   0  -3    0.02    0.08   1
   2   0   3   -0.07    0.11   2
  -6   0  -3   -0.10    0.16   3
  -6   0  -3   -0.16    0.14   1
   6   0   3   -0.07    0.18   2
  -8   0  -3    0.13    0.21   3
   8   0   3   -0.08    0.21   2
  -8   0  -3    0.24    0.20   1
  10   0   3    0.18    0.28   2
 -10   0  -3    0.19    0.25   3
 -12   0  -3   -0.22    0.29   3
 -15  -1   3   35.25    1.91   1
  15   1  -3   38.38    1.82   3
  13   1  -3   31.45    1.53   3
 -13   1   3   33.27    1.59   1
 -13  -1   3   34.27    1.69   1
  13  -1  -3   29.75    1.49   3
 -11   1   3    2.08    0.35   3
 -11   1   3    2.20    0.45   2
  11   1  -3    3.37    0.43   3
 -11   1   3    1.87    0.37   1
 -11  -1   3    2.20    0.40   1
  -9   1   3  339.60   12.57   1
  -9   1   3  345.46   11.63   3
   9   1  -3  342.62   11.69   3
  -9  -1   3  351.56   12.85   2
  -9   1   3  344.87   12.96   2
  -9  -1   3  346.29   12.63   1
  -7   1   3   81.55    2.93   3
  -7  -1   3   82.88    3.23   2
   7   1  -3   85.13    2.99   3
  -7   1   3   84.05    3.22   1
  -7   1   3   82.14    3.34   2
  -7  -1   3   82.91    3.25   1
  -5  -1   3    7.31    0.45   1
  -5   1   3    7.42    0.48   2
   5   1  -3    7.70    0.40   3
  -5   1   3    7.35    0.35   3
  -5  -1   3    6.75    0.39   2
  -3   1   3  339.90   11.03   3
  -3  -1   3  318.49   12.19   2
   3  -1  -3  340.43   11.88   1
   3   1  -3  337.56   11.00   3
  -3   1   3  326.81   12.27   2
  -3  -1   3  321.72   11.89   1
  -1   1   3   12.96    0.48   3
   1   1  -3   13.20    0.54   3
  -1   1   3   13.06    0.61   2
  -1  -1   3   13.45    0.57   1
  -1  -1   3   13.42    0.59   2
   1   1   3  487.92   17.98   2
  -1   1  -3  490.16   16.22   3
   1  -1   3  499.10   18.01   2
  -1  -1  -3  481.42   17.46   1
  -1  -1  -3  485.50   16.20   3
  -3  -1  -3  434.96   14.82   3
   3   1   3  447.10   16.39   2
  -3  -1  -3  447.04   15.93   1
  -3   1  -3  458.79   15.94   1
   3  -1   3  452.69   16.44   2
  -3   1  -3  426.71   14.82   3
   5   1   3  240.88    8.90   2
  -5   1  -3  229.51    8.58   1
  -5  -1  -3  243.80    8.13   3
  -5  -1  -3  242.94    8.68   1
  -5   1  -3  236.24    8.12   3
   5  -1   3  239.25    8.96   2
  -7  -1  -3    0.26    0.22   3
   7  -1   3    0.37    0.26   2
  -7  -1  -3    0.56    0.22   1
   7   1   3    0.52    0.22   2
  -7   1  -3    0.24    0.15   1
  -7   1  -3   -0.04    0.18   3
  -9   1  -3   42.65    1.82   3
  -9  -1  -3   43.24    1.86   1
   9  -1   3   42.14    1.89   2
  -9  -1  -3   41.21    1.82   3
 -11  -1  -3   70.94    2.94   3
  11  -1   3   75.66    3.11   2
 -11   1  -3   73.11    2.94   3
 -13   1  -3   45.07    2.15   3
  13   1   3   49.57    2.22   3
  14  -2  -3    0.85    0.43   2
  12   2  -3    0.27    0.30   3
 -12   2   3    0.95    0.32   3
 -12  -2   3    0.24    0.32   1
 -12   2   3    0.65    0.39   2
 -10   2   3   54.45    2.16   3
  10   2  -3   56.18    2.27   3
 -10   2   3   53.68    2.51   2
 -10  -2   3   60.22    2.49   1
  10  -2  -3   59.15    2.33   1
  -8  -2   3    1.90    0.24   2
  -8   2   3    2.29    0.28   3
  -8  -2   3    3.02    0.41   1
   8  -2  -3    3.32    0.36   1
  -8   2   3    1.94    0.40   2
   8   2  -3    2.36    0.34   3
   6  -2  -3  643.43   22.79   1
  -6   2   3  642.91   21.10   3
  -6   2   3  639.36   23.59   2
   6   2  -3  642.00   21.19   3
  -6  -2   3  613.97   22.86   1
  -6  -2   3  636.20   23.39   2
  -4   2   3  303.52    9.51   3
   4  -2  -3  290.13   10.30   1
  -4  -2   3  273.44   10.35   1
  -4   2   3  276.01   10.70   2
  -4  -2   3  287.18   10.54   2
   4   2  -3  283.27    9.59   3
   2  -2  -3   18.86    0.86   1
  -2   2   3   19.52    0.73   3
  -2  -2   3   18.31    0.85   1
  -2   2   3   19.99    0.93   2
   2   2  -3   18.88    0.82   3
  -2  -2   3   19.42    0.84   2
   0  -2   3 9999.40  334.24   1
   0   2  -3 9196.13  309.76   3
   0  -2  -3 8591.99  333.74   1
   0   2   3 9796.66  344.03   2
   0  -2   3 9276.58  343.82   2
   0   2   3 9435.00  309.63   3
  -2  -2  -3  109.93    4.12   1
  -2   2  -3  106.07    3.85   3
   2  -2   3  114.75    4.26   2
   2   2   3  110.16    4.18   2
   2   2   3  114.82    3.84   3
   4  -2   3    9.31    0.63   2
   4   2   3   11.72    0.61   3
   4   2   3   12.26    0.54   2
  -4  -2  -3   11.40    0.61   1
   6  -2   3  191.30    7.17   2
  -6   2  -3  187.83    6.52   3
  -6  -2  -3  188.22    6.94   1
   6   2   3  187.22    6.51   3
   6   2   3  182.80    6.99   2
  -8   2  -3  195.48    6.86   3
  -8  -2  -3  203.14    7.32   1
   8  -2   3  190.55    7.50   2
   8   2   3  192.51    6.87   3
  10  -2   3  112.44    4.62   2
 -10  -2  -3  115.91    4.54   1
  10   2   3  114.63    4.33   3
 -10   2  -3  117.37    4.31   3
  12  -2   3    1.49    0.45   2
  12   2   3    0.91    0.38   3
 -12   2  -3    1.08    0.41   3
 -13  -3   3   10.18    0.88   1
  13   3  -3   12.11    0.86   3
  13  -3  -3   13.53    0.94   2
 -11  -3   3    0.32    0.30   1
  11   3  -3    0.24    0.27   3
 -11   3   3   -0.29    0.29   2
 -11   3   3    0.47    0.26   3
  -9   3   3   77.74    2.85   3
  -9  -3   3   83.11    3.25   1
  -9   3   3   81.38    3.35   2
   9  -3  -3   75.09    3.04   1
   9   3  -3   74.03    2.95   3
  -7   3   3   83.53    2.92   3
   7   3  -3   79.95    3.02   3
  -7  -3   3   84.60    3.29   1
   7  -3  -3   78.37    3.13   1
  -7   3   3   84.29    3.43   2
   5  -3  -3  426.03   15.26   1
  -5   3   3  424.26   15.89   2
  -5  -3   3  427.99   15.37   1
   5   3  -3  420.83   14.24   3
  -5   3   3  424.21   14.12   3
  -3   3   3    1.02    0.26   2
   3  -3  -3    1.98    0.24   1
   3   3  -3    1.23    0.22   3
  -3  -3   3    1.24    0.16   2
  -3   3   3    1.25    0.15   3
  -3  -3   3    1.69    0.25   1
   1  -3  -3   61.17    2.26   1
  -1  -3   3   56.75    2.28   2
  -1  -3   3   58.97    2.22   1
  -1   3   3   58.56    2.05   3
  -1   3   3   55.64    2.35   2
   1   3  -3   58.25    2.14   3
   1  -3   3    3.70    0.24   1
   1   3   3    3.40    0.31   2
  -1   3  -3    3.57    0.31   3
  -1  -3  -3    5.29    0.36   1
   1   3   3    3.44    0.27   3
  -3  -3  -3  146.16    5.57   1
   3  -3   3  156.02    5.77   2
   3   3   3  158.64    5.64   2
  -3   3  -3  138.99    5.19   3
   3   3   3  149.20    5.19   3
  -5  -3  -3    7.92    0.56   1
  -5   3  -3    7.79    0.53   3
   5   3   3    7.95    0.54   3
   5  -3   3    8.48    0.62   2
  -7   3  -3    5.26    0.48   3
  -7  -3  -3    4.80    0.47   1
   7  -3   3    5.28    0.53   2
   7   3   3    4.92    0.53   3
   9   3   3   13.07    0.88   3
  -9   3  -3   13.73    0.85   3
  -9  -3  -3   14.34    0.90   1
   9  -3   3   14.60    0.94   2
 -11  -3  -3    6.48    0.73   1
  11   3   3    7.74    0.79   3
 -11   3  -3    7.54    0.76   3
  11  -3   3    7.49    0.71   2
  13  -3   3    0.08    0.44   2
 -13   3  -3   -0.08    0.39   3
 -14  -4   3   58.90    2.84   1
  14   4  -3   61.06    2.63   3
  14  -4  -3   59.54    2.81   2
 -12   4   3    0.66    0.42   2
 -12  -4   3    1.34    0.44   1
  12  -4  -3    1.49    0.45   2
  12   4  -3    1.24    0.41   3
  10   4  -3    4.57    0.55   3
 -10  -4   3    5.54    0.66   1
 -10   4   3    3.32    0.63   2
  -8   4   3    2.13    0.44   2
   8  -4  -3    2.02    0.31   1
  -8  -4   3    2.13    0.40   1
  -8   4   3    1.51    0.28   3
   8   4  -3    1.88    0.35   3
   6  -4  -3    9.16    0.55   1
  -6   4   3    9.77    0.51   3
  -6  -4   3    8.58    0.63   1
  -6   4   3    9.12    0.73   2
   6   4  -3    9.16    0.60   3
   4  -4  -3   27.11    1.20   1
  -4   4   3   28.45    1.09   3
  -4  -4   3   27.27    1.10   2
  -4  -4   3   27.43    1.27   1
   4   4  -3   28.49    1.21   3
  -4   4   3   26.94    1.37   2
  -2   4   3   23.61    0.95   3
   2  -4  -3   23.39    1.07   1
   2   4  -3   23.44    1.05   3
  -2   4   3   23.06    1.17   2
  -2  -4   3   23.45    1.07   1
  -2  -4   3   24.10    1.04   2
   0  -4   3  292.50   10.35   1
   0   4  -3  283.86    9.72   3
   0  -4  -3  276.76   10.41   1
   0  -4   3  268.94   10.68   2
   0   4   3  303.75   10.75   2
   0   4   3  292.65    9.63   3
  -2   4  -3    0.24    0.18   3
   2   4   3    0.11    0.16   3
   2  -4   3    0.08    0.12   1
  -2  -4  -3    0.27    0.22   1
   2   4   3    0.80    0.22   2
   2  -4   3    0.04    0.22   2
   4   4   3  330.30   11.36   3
   4  -4   3  308.05   12.61   2
  -4   4  -3  353.78   11.39   3
  -4  -4  -3  350.85   12.25   1
  -6  -4  -3  322.01   11.74   1
   6  -4   3  332.72   12.14   2
   6   4   3  318.23   10.92   3
  -6   4  -3  305.85   10.91   3
   8   4   3    8.16    0.66   3
  -8   4  -3    8.08    0.64   3
  -8  -4  -3    8.65    0.67   1
   8  -4   3    7.03    0.68   2
  10  -4   3   -0.07    0.37   2
  10   4   3    0.09    0.32   3
 -10  -4  -3   -0.09    0.28   1
 -10   4  -3    0.27    0.31   3
  12   4   3    2.89    0.59   3
 -12  -4  -3    2.13    0.54   1
 -12   4  -3    2.38    0.56   3
  12  -4   3    2.17    0.59   2
 -13  -5   3   10.29    0.94   1
 -11   5   3    0.10    0.41   2
  11   5  -3    0.44    0.34   3
 -11  -5   3    0.76    0.43   1
   9   5  -3   60.13    2.52   3
  -9   5   3   63.55    2.91   2
  -9  -5   3   62.93    2.75   1
  -7   5   3   47.73    2.24   2
  -7   5   3   45.44    1.80   3
   7  -5  -3   48.24    1.94   1
  -7  -5   3   46.42    2.11   1
   7   5  -3   44.89    1.94   3
   5   5  -3   18.55    0.93   3
  -5  -5   3   16.88    0.95   1
  -5   5   3   16.77    1.05   2
  -5   5   3   17.20    0.79   3
   5  -5  -3   16.67    0.86   1
  -3   5   3   60.62    2.61   2
   3  -5  -3   58.75    2.41   1
  -3  -5   3   60.61    2.37   2
  -3   5   3   57.65    2.20   3
   3   5  -3   61.70    2.35   3
  -3  -5   3   62.07    2.47   1
   1   5  -3   27.09    1.24   3
  -1  -5   3   29.13    1.24   1
  -1   5   3   26.01    1.33   2
  -1   5   3   28.01    1.16   3
  -1  -5   3   27.08    1.24   2
   1  -5  -3   28.41    1.27   1
   1  -5   3  139.64    5.13   1
   1  -5   3  135.88    5.37   2
  -1   5  -3  141.24    4.93   3
   1   5   3  136.05    4.85   3
  -1  -5  -3  140.28    5.26   1
   1   5   3  140.15    5.36   2
   3   5   3    3.42    0.41   3
  -3  -5  -3    4.30    0.49   1
   3  -5   3    4.55    0.54   2
  -3   5  -3    3.45    0.44   3
   5  -5   3    6.25    0.61   2
   5   5   3    7.72    0.56   3
  -7   5  -3    1.14    0.32   3
   7  -5   3    0.56    0.39   2
  -7  -5  -3    1.39    0.38   1
   7   5   3    0.49    0.28   3
  -9   5  -3   80.81    3.22   3
  -9  -5  -3   80.63    3.42   1
   9  -5   3   77.09    3.48   2
   9   5   3   82.00    3.22   3
 -11   5  -3   15.08    1.03   3
  11   5   3   14.45    1.03   3
  11  -5   3   15.39    1.10   2
 -11  -5  -3   15.31    1.10   1
 -10   6   3   15.26    1.18   2
 -10  -6   3   14.95    1.08   1
  10   6  -3   16.05    1.03   3
   8   6  -3    8.41    0.69   3
  -8   6   3    8.33    0.92   2
  -8  -6   3    8.36    0.74   1
  -6  -6   3  366.81   13.77   1
  -6   6   3  376.81   14.29   2
   6   6  -3  378.35   12.83   3
   6  -6  -3  375.76   13.62   1
  -4   6   3  228.66    8.05   3
  -4  -6   3  240.35    8.80   1
  -4   6   3  236.99    9.14   2
   4   6  -3  240.99    8.24   3
   4  -6  -3  233.09    8.70   1
  -2   6   3   16.90    0.99   2
  -2   6   3   16.00    0.81   3
   2   6  -3   16.39    0.91   3
  -2  -6   3   15.16    0.88   1
   2  -6  -3   17.49    0.91   1
   0   6   3  194.39    7.71   2
   0  -6  -3  199.79    7.52   1
   0   6   3  200.33    6.96   3
   0   6  -3  203.91    7.08   3
   0  -6   3  201.13    7.67   2
   0  -6   3  209.25    7.45   1
  -2  -6  -3   12.46    0.81   1
   2  -6   3   12.94    0.82   2
   2   6   3   12.46    0.72   3
  -2   6  -3   12.32    0.78   3
  -4   6  -3  118.02    4.38   3
  -4  -6  -3  119.96    4.69   1
   4  -6   3  118.51    4.82   2
   4   6   3  121.43    4.36   3
   6   6   3    3.21    0.48   3
   6  -6   3    2.69    0.56   2
  -6   6  -3    3.10    0.46   3
  -6  -6  -3    3.06    0.53   1
   8  -6   3   -0.16    0.37   2
   8   6   3    1.09    0.36   3
  -8  -6  -3    0.68    0.40   1
  -8   6  -3    1.62    0.43   3
 -10   6  -3  111.73    4.34   3
 -10  -6  -3  110.34    4.66   1
  10   6   3  112.60    4.37   3
   9  -7  -3  187.66    7.66   2
  -9   7   3  190.53    7.77   2
  -9  -7   3  192.50    7.49   1
   9   7  -3  192.56    6.95   3
   7   7  -3   44.79    2.00   3
  -7   7   3   43.34    2.25   2
  -7  -7   3   41.63    2.08   1
  -5   7   3   78.58    3.47   2
   5   7  -3   78.31    3.12   3
  -5  -7   3   76.53    3.26   1
  -3   7   3    2.86    0.54   2
   3   7  -3    2.74    0.47   3
  -3  -7   3    2.64    0.46   1
   3  -7  -3    2.61    0.44   1
   1  -7  -3   62.11    2.61   1
   1   7  -3   59.76    2.51   3
  -1   7   3   63.13    2.42   3
  -1  -7  -3   10.43    0.75   1
   1   7   3    8.58    0.63   3
   1  -7   3    8.37    0.67   2
  -1   7  -3   10.14    0.72   3
  -3   7  -3    7.51    0.65   3
   3   7   3    6.95    0.57   3
  -3  -7  -3    6.51    0.61   1
   3  -7   3    6.34    0.71   2
  -5   7  -3    0.60    0.34   3
  -5  -7  -3    0.15    0.29   1
   5  -7   3    0.08    0.36   2
   5   7   3   -0.04    0.27   3
   7   7   3   -0.02    0.30   3
  -7   7  -3    0.45    0.35   3
  -7  -7  -3    0.65    0.41   1
   7  -7   3    0.45    0.44   2
  -8  -8   3   58.66    2.78   1
   8  -8  -3   59.29    2.86   2
  -6   8   3    1.82    0.62   2
  -6  -8   3    2.73    0.59   1
   6  -8  -3    2.05    0.56   2
   6   8  -3    2.52    0.54   3
   4   8  -3    1.92    0.44   3
  -4   8   3    1.07    0.51   2
  -4  -8   3    1.97    0.47   1
   2  -8  -3    7.79    0.66   1
   2   8  -3    6.79    0.73   3
   0  -8  -3   75.26    3.10   1
   0   8  -3   70.98    2.96   3
   2  -8   3    0.72    0.42   2
   2   8   3    1.05    0.37   3
  -2  -8  -3    1.48    0.43   1
  -2   8  -3    0.89    0.37   3
   6   8   3   24.35    1.31   3
   6  -8   3   22.40    1.41   2
  -6   8  -3   21.70    1.28   3
   3   9  -3    9.83    0.86   3
   1  -9  -3    0.52    0.40   1
   1   9  -3   -0.11    0.32   3
  -1  -9  -3    0.96    0.42   1
  -1   9  -3    0.65    0.41   3
 -14   0   4   27.10    1.48   1
  14   0  -4   26.38    1.37   3
  12   0  -4    4.47    0.50   3
 -12   0   4    3.48    0.53   1
 -10   0   4 2268.32   82.02   2
 -10   0   4 2222.54   79.72   1
  10   0  -4 2217.54   73.85   3
  -8   0   4  204.82    7.50   1
  -8   0   4  199.48    7.67   2
   8   0  -4  201.61    6.88   3
  -6   0   4   14.19    0.74   1
  -6   0   4   14.16    0.73   2
   6   0  -4   14.21    0.62   3
  -4   0   4  706.82   25.07   1
   4   0  -4  721.01   23.18   3
  -4   0   4  674.41   25.78   2
   2   0  -4  217.71    7.91   1
   2   0  -4  226.72    7.30   3
  -2   0   4  210.37    8.14   2
   0   0  -4 5937.49  221.42   1
   0   0   4 6321.16  228.23   2
   0   0  -4 6396.72  205.50   3
  -2   0  -4   65.91    2.33   3
   2   0   4   63.07    2.55   2
  -2   0  -4   66.87    2.42   1
  -4   0  -4  107.26    3.84   3
  -4   0  -4  110.44    4.00   1
   4   0   4  107.98    4.18   2
   6   0   4  534.63   19.04   2
  -6   0  -4  513.63   18.42   1
  -6   0  -4  492.41   17.22   3
   8   0   4    0.55    0.26   2
  -8   0  -4    0.20    0.23   3
  -8   0  -4    0.21    0.20   1
 -10   0  -4  352.63   12.14   3
 -12   0  -4   26.88    1.45   3
  15   1  -4   34.73    1.73   3
 -15  -1   4   35.92    1.90   1
  13  -1  -4   23.73    1.22   3
 -13   1   4   28.31    1.37   1
  13   1  -4   24.35    1.26   3
 -13  -1   4   27.10    1.41   1
 -13   1   4   19.20    1.29   2
 -11   1   4   -0.08    0.27   2
 -11   1   4   -0.05    0.21   1
  11   1  -4    0.02    0.21   3
  11  -1  -4    0.01    0.21   3
 -11  -1   4    0.41    0.28   1
   9   1  -4   70.72    2.98   3
  -9   1   4   83.04    2.95   3
  -9  -1   4   83.81    3.30   1
  -9  -1   4   86.93    3.26   2
  -9   1   4   79.31    3.36   2
  -9   1   4   88.02    3.27   1
  -7  -1   4  173.51    6.72   2
  -7   1   4  170.44    6.61   1
  -7   1   4  185.27    6.04   3
  -7   1   4  183.09    6.85   2
   7   1  -4  180.16    6.10   3
  -7  -1   4  177.27    6.64   1
   5  -1  -4  121.15    3.98   3
   5   1  -4  117.99    4.05   3
  -5  -1   4  111.60    4.41   1
   5  -1  -4  129.82    4.41   1
  -5   1   4  110.69    4.55   2
  -5  -1   4  116.41    4.48   2
   3  -1  -4  117.06    4.43   1
  -3  -1   4  118.90    4.45   1
  -3  -1   4  117.97    4.53   2
   3   1  -4  128.25    4.10   3
  -3   1   4  120.62    4.60   2
   1  -1  -4  699.97   24.25   1
  -1  -1   4  688.10   24.25   1
  -1  -1   4  644.82   24.97   2
  -1   1   4  648.99   24.98   2
   1  -1  -4  678.95   22.50   3
   1   1  -4  717.28   22.51   3
  -1   1  -4  604.71   20.44   3
  -1  -1  -4  610.45   20.42   3
  -1   1  -4  628.24   22.02   1
   1   1   4  591.93   22.66   2
  -1  -1  -4  640.32   22.01   1
   1  -1   4  622.16   22.69   2
  -3  -1  -4   13.59    0.66   3
   3  -1   4   13.95    0.72   2
   3   1   4   13.87    0.67   2
  -3   1  -4   13.31    0.55   1
  -3  -1  -4   14.07    0.65   1
   5  -1   4  592.95   22.82   2
  -5  -1  -4  664.32   22.14   1
  -5   1  -4  594.77   22.03   1
   5   1   4  622.30   22.77   2
  -5  -1  -4  630.95   20.62   3
  -5   1  -4  600.35   20.61   3
  -7  -1  -4   13.33    0.77   3
  -7  -1  -4   12.52    0.72   1
   7  -1   4   14.00    0.81   2
  -7   1  -4   12.09    0.76   3
   7   1   4   13.87    0.73   2
  -9  -1  -4   43.96    1.93   3
   9  -1   4   42.68    2.00   2
  -9  -1  -4   47.19    1.96   1
  -9   1  -4   45.58    1.95   3
 -11   1  -4   53.08    2.31   3
 -11  -1  -4   52.64    2.30   3
  11  -1   4   53.75    2.39   2
 -13   1  -4    4.32    0.67   3
  13   1   4    5.50    0.72   3
 -14  -2   4   23.31    1.39   1
  14   2  -4   23.57    1.26   3
  14  -2  -4   20.53    1.25   2
  12  -2  -4   31.09    1.45   1
 -12   2   4   29.10    1.33   3
  12   2  -4   31.95    1.45   3
 -12   2   4   30.34    1.61   2
 -12  -2   4   27.96    1.55   1
 -10   2   4   52.74    2.39   2
 -10  -2   4   54.33    2.34   1
  10  -2  -4   54.05    2.21   1
 -10   2   4   51.43    2.01   3
  10   2  -4   51.97    2.12   3
  -8   2   4    3.12    0.28   3
   8  -2  -4    3.76    0.39   1
  -8  -2   4    2.92    0.42   1
  -8   2   4    3.81    0.52   2
  -8  -2   4    2.72    0.31   2
   8   2  -4    3.38    0.38   3
  -6   2   4  161.52    5.32   3
   6   2  -4  161.21    5.44   3
  -6   2   4  157.05    6.11   2
   6  -2  -4  154.34    5.82   1
  -6  -2   4  156.80    5.89   1
  -6  -2   4  154.53    5.90   2
  -4   2   4  240.73    7.70   3
  -4   2   4  217.49    8.72   2
  -4  -2   4  229.94    8.43   1
  -4  -2   4  226.79    8.57   2
   4  -2  -4  237.11    8.40   1
   4   2  -4  236.03    7.82   3
  -2  -2   4    0.08    0.11   2
  -2   2   4    0.10    0.15   2
   2   2  -4    0.08    0.11   3
   2  -2  -4    0.18    0.12   1
  -2   2   4    0.09    0.06   3
  -2  -2   4    0.01    0.10   1
   0   2   4  544.96   18.25   3
   0   2  -4  552.98   18.31   3
   0   2   4  539.51   20.30   2
   0  -2  -4  532.31   19.71   1
   0  -2   4  567.87   19.67   1
   0  -2   4  564.99   20.31   2
   2  -2   4   47.32    1.94   2
   2   2   4   47.77    1.74   3
  -2   2  -4   46.76    1.76   3
  -2  -2  -4   45.40    1.85   1
   2   2   4   47.27    1.87   2
  -6   2  -4    0.49    0.24   3
   6   2   4    0.33    0.17   2
  -6  -2  -4    0.43    0.23   3
   6  -2   4   -0.15    0.27   2
  -6  -2  -4    0.21    0.22   1
   8  -2   4    0.88    0.34   2
  -8   2  -4    0.70    0.30   3
   8   2   4    1.12    0.31   3
  -8  -2  -4    1.34    0.32   1
  10  -2   4   19.72    1.12   2
 -10  -2  -4   16.99    1.04   1
  10   2   4   18.36    1.08   3
 -10   2  -4   19.54    1.10   3
 -12   2  -4    8.02    0.85   3
  12   2   4    7.89    0.83   3
  12  -2   4    7.58    0.73   2
 -15  -3   4    0.22    0.45   1
  15  -3  -4    0.56    0.49   2
  15   3  -4    0.17    0.42   3
 -13  -3   4   12.59    0.94   1
  13   3  -4   11.01    0.81   3
 -13   3   4   10.37    0.92   2
 -11   3   4   42.58    2.08   2
  11   3  -4   43.80    1.86   3
  11  -3  -4   40.36    1.82   1
 -11  -3   4   42.01    2.02   1
  -9   3   4  177.63    6.04   3
   9   3  -4  178.53    6.18   3
   9  -3  -4  167.34    6.52   1
  -9  -3   4  178.52    6.71   1
  -9   3   4  177.01    6.93   2
  -7  -3   4    0.00    0.21   1
  -7   3   4    0.12    0.14   3
  -7   3   4    0.19    0.28   2
   7   3  -4    0.38    0.19   3
   7  -3  -4    0.50    0.21   1
  -5   3   4    5.96    0.54   2
  -5  -3   4    6.36    0.35   2
  -5   3   4    7.07    0.34   3
   5   3  -4    7.34    0.46   3
  -5  -3   4    6.95    0.51   1
   5  -3  -4    6.83    0.43   1
  -3  -3   4  272.90    9.62   1
  -3  -3   4  266.23    9.80   2
   3  -3  -4  253.08    9.59   1
   3   3  -4  266.73    8.95   3
  -3   3   4  262.42    8.80   3
  -3   3   4  265.88    9.98   2
  -1  -3   4  569.42   20.08   2
  -1   3   4  530.81   18.03   3
  -1   3   4  549.90   20.14   2
  -1  -3   4  546.46   19.47   1
   1  -3  -4  514.87   19.51   1
   1   3  -4  554.11   18.15   3
   1   3   4  523.08   17.20   3
   1  -3   4  529.23   18.46   1
  -1   3  -4  509.54   17.26   3
   1   3   4  520.91   19.10   2
   1  -3   4  506.41   19.11   2
  -1  -3  -4  511.88   18.56   1
  -3  -3  -4  113.85    4.44   1
   3   3   4  118.50    4.48   2
   3   3   4  115.31    4.14   3
  -3   3  -4  118.41    4.17   3
   3  -3   4  122.56    4.61   2
  -5   3  -4 1346.87   43.42   3
  -5  -3  -4 1325.25   46.73   1
   5   3   4 1309.35   43.40   3
   5  -3   4 1253.90   48.14   2
  -7  -3  -4    7.03    0.56   1
   7   3   4    7.43    0.57   3
  -7   3  -4    6.82    0.57   3
   7  -3   4    7.17    0.60   2
  -9  -3  -4   24.61    1.26   1
  -9   3  -4   21.29    1.20   3
   9   3   4   22.67    1.23   3
   9  -3   4   23.37    1.28   2
  11   3   4    6.26    0.74   3
 -11  -3  -4    5.39    0.69   1
 -11   3  -4    6.34    0.74   3
  11  -3   4    6.48    0.76   2
  14  -4  -4   20.60    1.30   2
 -14  -4   4   19.57    1.34   1
  14   4  -4   19.72    1.21   3
  12   4  -4    0.05    0.29   3
 -12  -4   4    0.03    0.33   1
 -12   4   4   -0.25    0.35   2
  10  -4  -4  352.23   12.61   1
 -10   4   4  342.86   13.27   2
  10   4  -4  347.02   11.89   3
 -10  -4   4  342.46   12.86   1
  -8  -4   4   10.13    0.74   1
   8  -4  -4    9.87    0.62   1
  -8   4   4   10.66    0.82   2
   8   4  -4   10.53    0.68   3
  -6  -4   4   20.39    1.06   1
   6   4  -4   19.50    0.97   3
   6  -4  -4   20.56    0.97   1
  -6   4   4   20.14    1.17   2
  -6   4   4   18.86    0.83   3
  -4  -4   4  141.90    5.60   1
  -4   4   4  156.23    5.07   3
   4  -4  -4  154.40    5.56   1
  -4  -4   4  160.58    5.60   2
   4   4  -4  141.86    5.23   3
  -4   4   4  139.97    5.85   2
   2   4  -4    7.15    0.49   3
  -2   4   4    7.42    0.40   3
  -2   4   4    7.06    0.56   2
   2  -4  -4    7.17    0.50   1
  -2  -4   4    7.61    0.46   2
  -2  -4   4    7.92    0.49   1
   0  -4   4 1165.83   41.00   1
   0   4   4 1150.36   38.05   3
   0   4   4 1198.67   42.34   2
   0  -4   4 1134.20   42.28   2
   0   4  -4 1139.54   38.16   3
   0  -4  -4 1116.15   41.08   1
   2   4   4   55.00    2.08   3
  -2   4  -4   55.44    2.15   3
  -2  -4  -4   54.78    2.27   1
   2   4   4   56.84    2.26   2
   2  -4   4   55.18    2.33   2
   4  -4   4   72.19    3.02   2
  -6  -4  -4   73.16    2.99   1
   6   4   4   72.52    2.83   3
  -6   4  -4   71.86    2.83   3
   6  -4   4   75.00    3.12   2
   8   4   4   12.03    0.83   3
  -8   4  -4   12.70    0.85   3
  -8  -4  -4   12.20    0.84   1
   8  -4   4   12.68    0.90   2
 -10   4  -4   18.01    1.05   3
 -10  -4  -4   13.53    0.97   1
  10  -4   4   12.56    0.98   2
  10   4   4   14.23    0.99   3
  13  -5  -4   -0.11    0.39   2
  13   5  -4   -0.02    0.35   3
 -13  -5   4    0.02    0.36   1
  11   5  -4    2.80    0.49   3
 -11   5   4    1.38    0.56   2
 -11  -5   4    2.50    0.53   1
  -9   5   4   46.51    2.29   2
  -9  -5   4   46.33    2.17   1
   9   5  -4   44.24    1.97   3
  -7  -5   4   23.39    1.25   1
  -7   5   4   22.82    1.35   2
   7   5  -4   23.56    1.17   3
   7  -5  -4   22.73    1.11   1
  -5   5   4    0.00    0.30   2
   5   5  -4    0.46    0.24   3
  -5  -5   4    0.34    0.25   1
  -3  -5   4   22.37    1.07   1
  -3  -5   4   21.96    0.98   2
  -3   5   4   20.66    0.91   3
   3   5  -4   21.72    1.07   3
   3  -5  -4   21.14    1.05   1
  -3   5   4   20.62    1.18   2
  -1   5   4   87.46    3.59   2
  -1  -5   4   90.10    3.39   1
   1  -5  -4   87.59    3.45   1
  -1  -5   4   87.23    3.48   2
  -1   5   4   88.37    3.14   3
   1   5  -4   88.46    3.28   3
  -1  -5  -4  167.54    6.18   1
   1  -5   4  164.25    6.31   2
   1   5   4  164.95    6.31   2
  -1   5  -4  161.45    5.78   3
   1   5   4  162.26    5.67   3
  -3  -5  -4    6.70    0.56   1
   3   5   4    6.34    0.49   3
  -3   5  -4    7.05    0.55   3
   3  -5   4    7.57    0.59   2
  -5  -5  -4    8.90    0.66   1
   5  -5   4    8.89    0.72   2
   5   5   4    8.59    0.62   3
  -5   5  -4    8.14    0.63   3
   7   5   4    0.61    0.29   3
  -7   5  -4    0.56    0.28   3
  -7  -5  -4    0.33    0.31   1
   7  -5   4    0.59    0.37   2
   9  -5   4   26.71    1.54   2
  -9  -5  -4   29.14    1.55   1
  -9   5  -4   30.11    1.50   3
   9   5   4   25.52    1.43   3
  12   6  -4    4.71    0.69   3
 -10  -6   4  107.25    4.48   1
 -10   6   4  106.66    4.67   2
  10   6  -4  106.96    4.15   3
  -8   6   4   14.38    1.08   2
   8   6  -4   13.72    0.90   3
  -8  -6   4   13.39    0.94   1
  -6  -6   4    2.10    0.45   1
   6  -6  -4    1.97    0.37   1
   6   6  -4    1.80    0.39   3
  -6   6   4    1.38    0.51   2
   4   6  -4   82.19    3.07   3
  -4  -6   4   78.73    3.19   1
  -4   6   4   75.39    3.37   2
   4  -6  -4   77.47    3.13   1
   2   6  -4   17.94    0.96   3
  -2   6   4   16.26    1.01   2
  -2  -6   4   16.32    0.87   2
  -2   6   4   15.89    0.81   3
   2  -6  -4   17.24    0.93   1
  -2  -6   4   17.46    0.92   1
   0  -6   4    1.21    0.33   2
   0   6  -4    0.97    0.31   3
   0   6   4    0.59    0.24   3
   0   6   4    1.27    0.36   2
   0  -6  -4    1.83    0.37   1
   2  -6   4   38.84    1.80   2
  -2  -6  -4   38.46    1.78   1
  -2   6  -4   37.00    1.68   3
   2   6   4   40.31    1.64   3
   4  -6   4    6.08    0.61   2
   6   6   4    6.31    0.58   3
  -6  -6  -4    7.04    0.74   1
  -6   6  -4    6.78    0.66   3
   6  -6   4    7.24    0.71   2
  -8   6  -4    7.07    0.76   3
   8  -6   4    7.42    0.87   2
   8   6   4    8.17    0.71   3
  -8  -6  -4    7.69    0.72   1
   9   7  -4   46.97    2.23   3
  -9  -7   4   51.16    2.43   1
  -9   7   4   49.41    2.56   2
  -7  -7   4    3.73    0.59   1
   7   7  -4    3.00    0.52   3
  -7   7   4    3.70    0.71   2
  -5  -7   4    3.22    0.52   1
  -5   7   4    3.69    0.63   2
   5   7  -4    3.72    0.55   3
   5  -7  -4    3.50    0.50   1
  -3   7   4   -0.32    0.31   2
  -3  -7   4   -0.11    0.26   1
   3   7  -4   -0.31    0.25   3
   3  -7  -4    0.34    0.28   1
   1   7  -4   41.80    1.88   3
   1  -7  -4   41.72    1.91   1
  -1  -7  -4    5.95    0.65   1
  -1   7  -4    4.40    0.58   3
   1   7   4    4.50    0.51   3
   1  -7   4    5.01    0.58   2
   3   7   4    9.99    0.70   3
  -3  -7  -4   10.25    0.78   1
  -3   7  -4   10.63    0.78   3
   3  -7   4   10.39    0.78   2
  -5  -7  -4   59.49    2.70   1
   5  -7   4   59.99    2.76   2
  -5   7  -4   63.52    2.58   3
   5   7   4   59.76    2.49   3
  -7  -7  -4    0.61    0.39   1
   7   7   4    0.14    0.33   3
  -7   7  -4    0.31    0.37   3
   7  -7   4   -0.16    0.41   2
  -8   8   4   16.68    1.29   2
  -8  -8   4   14.87    1.12   1
  -6   8   4   50.95    2.56   2
  -6  -8   4   49.95    2.38   1
   6   8  -4   49.19    2.28   3
   4  -8  -4    3.90    0.58   1
   4   8  -4    3.59    0.60   3
  -4   8   4    4.15    0.71   2
   2  -8  -4    4.67    0.60   1
   2   8  -4    4.48    0.62   3
   0   8  -4   54.62    2.36   3
   0  -8  -4   53.27    2.42   1
  -2  -8  -4    1.67    0.46   1
  -2   8  -4    0.88    0.36   3
   2  -8   4    1.47    0.45   2
  -4  -8  -4    6.13    0.74   1
  -4   8  -4    3.85    0.64   3
   4   8   4    6.10    0.67   3
   4  -8   4    5.08    0.72   2
   1  -9  -4   19.08    1.20   1
   1   9  -4   20.55    1.25   3
 -16   0   5    0.73    0.47   1
 -14   0   5   -0.52    0.29   1
 -12   0   5   -0.07    0.25   1
 -12   0   5   -0.19    0.28   2
  12   0  -5   -0.05    0.22   3
 -10   0   5   -0.29    0.22   1
 -10   0   5   -0.30    0.25   2
  10   0  -5   -0.05    0.20   3
  -8   0   5   -0.16    0.17   2
  -8   0   5   -0.18    0.18   1
   8   0  -5   -0.08    0.14   3
  -6   0   5   -0.09    0.14   2
  -6   0   5   -0.10    0.13   1
   6   0  -5   -0.19    0.09   3
  -4   0   5    1.38    0.22   2
   2   0  -5    0.69    0.15   1
  -2   0   5    0.04    0.10   2
   2   0  -5    0.03    0.07   3
   0   0  -5   -0.13    0.08   1
   0   0   5   -0.12    0.10   2
   0   0  -5   -0.09    0.08   3
  -2   0  -5   -0.06    0.10   3
   2   0   5    0.06    0.13   2
  -2   0  -5    0.02    0.10   1
  -6   0  -5   -0.12    0.16   1
   6   0   5    0.08    0.24   2
  -6   0  -5   -0.09    0.19   3
   8   0   5   -0.19    0.24   2
  -8   0  -5   -0.27    0.22   3
 -10   0  -5    0.21    0.32   3
 -12   0  -5    0.08    0.37   3
 -15  -1   5   26.59    1.56   1
 -13  -1   5  255.42    9.44   1
 -13   1   5  253.13    9.61   2
  13  -1  -5  242.14    9.28   1
  13   1  -5  242.42    8.62   3
  11  -1  -5  148.87    5.60   1
  11  -1  -5  149.08    5.13   3
 -11  -1   5  140.90    5.67   1
  11   1  -5  146.56    5.17   3
 -11   1   5  145.74    5.79   2
 -11   1   5  143.51    5.62   1
  -9  -1   5  325.43   12.37   2
   9  -1  -5  334.00   11.12   3
  -9   1   5  336.47   12.50   2
  -9  -1   5  320.02   12.14   1
   9   1  -5  335.86   11.19   3
   9  -1  -5  333.13   12.09   1
   7  -1  -5    2.54    0.22   3
   7   1  -5    2.39    0.27   3
  -7  -1   5    2.51    0.31   2
  -7   1   5    1.79    0.35   2
   7  -1  -5    2.58    0.34   1
  -7  -1   5    2.60    0.36   1
  -5  -1   5 1022.13   38.36   2
   5  -1  -5 1049.55   34.54   3
  -5   1   5 1042.29   38.45   2
  -5  -1   5 1043.23   37.32   1
   5   1  -5 1071.92   34.54   3
   5  -1  -5 1039.49   37.29   1
  -3  -1   5  354.00   12.88   2
   3   1  -5  359.32   11.59   3
   3  -1  -5  338.22   12.52   1
  -3   1   5  338.81   12.93   2
  -3  -1   5  349.45   12.54   1
   1   1  -5   25.29    0.99   3
  -1  -1   5   27.57    1.11   2
  -1   1   5   24.62    1.10   2
   1   1  -5   24.57    1.02   1
  -1   1  -5  107.56    3.83   3
  -1  -1  -5  112.27    4.08   1
  -1   1  -5  110.84    4.00   1
   1  -1   5  108.20    4.25   2
  -1  -1  -5  112.53    3.80   3
   1   1   5  112.50    4.23   2
  -3  -1  -5   39.69    1.56   1
  -3   1  -5   38.24    1.45   1
  -3  -1  -5   38.35    1.52   3
   3  -1   5   40.89    1.68   2
  -3   1  -5   37.74    1.52   3
   3   1   5   38.45    1.61   2
  -5  -1  -5  300.01   10.54   1
  -5   1  -5  283.13   10.43   1
  -5   1  -5  295.73    9.92   3
   5   1   5  279.36   10.86   2
  -5  -1  -5  296.80    9.90   3
   7   1   5   17.99    0.92   2
  -7  -1  -5   17.70    0.96   3
  -7  -1  -5   18.33    0.92   1
  -7   1  -5   17.43    0.97   3
   7  -1   5   18.38    1.00   2
  -9   1  -5   71.16    2.96   3
  -9  -1  -5   76.33    2.98   3
   9  -1   5   76.37    3.15   2
 -11   1  -5    7.67    0.80   3
 -11  -1  -5    8.05    0.78   3
 -14   2   5   21.17    1.36   2
  14   2  -5   23.23    1.23   3
 -12   2   5   -0.37    0.31   2
  12  -2  -5    0.08    0.25   1
 -12  -2   5   -0.12    0.27   1
  12   2  -5    0.21    0.25   3
 -10   2   5  563.10   21.04   2
 -10  -2   5  572.89   20.44   1
  10  -2  -5  549.78   20.29   1
 -10   2   5  563.12   18.74   3
  10   2  -5  561.25   18.88   3
   8   2  -5    1.78    0.30   3
  -8   2   5    1.14    0.20   3
  -8  -2   5    1.47    0.32   1
  -8  -2   5    0.84    0.22   2
   8  -2  -5    1.74    0.30   1
  -8   2   5    0.77    0.30   2
  -6  -2   5   90.91    3.39   2
  -6  -2   5   88.47    3.42   1
   6   2  -5   88.52    3.12   3
   6  -2  -5   83.36    3.36   1
  -6   2   5   88.48    2.98   3
  -6   2   5   85.54    3.56   2
  -4  -2   5  312.02   11.17   1
   4   2  -5  325.74   10.36   3
  -4  -2   5  296.35   11.41   2
  -4   2   5  309.82   11.56   2
   4  -2  -5  297.45   11.14   1
  -2   2   5    1.10    0.10   3
   2  -2  -5    1.80    0.23   1
  -2   2   5    1.09    0.22   2
  -2  -2   5    1.32    0.21   2
  -2  -2   5    1.35    0.20   1
   2   2  -5    1.20    0.20   3
   0  -2  -5 2044.32   75.92   1
   0  -2   5 2215.26   78.27   2
   0   2   5 2153.27   70.08   3
   0   2   5 2153.80   78.03   2
   0   2  -5 2056.63   70.07   3
   0  -2   5 2108.91   75.52   1
  -2  -2  -5  339.37   12.49   1
  -2  -2  -5  349.04   11.60   3
   2   2   5  348.51   12.84   2
   2  -2   5  348.24   12.91   2
  -2   2  -5  346.29   11.66   3
   4  -2   5  171.04    6.27   2
   4   2   5  162.34    6.14   2
  -4   2  -5  161.16    5.68   3
  -4  -2  -5  156.35    6.01   1
  -4  -2  -5  163.46    5.64   3
  -6   2  -5  249.35    8.77   3
   6  -2   5  255.53    9.64   2
   6   2   5  256.72    9.50   2
  -6  -2  -5  247.41    9.30   1
  -6  -2  -5  259.20    8.73   3
  -8   2  -5   17.49    1.01   3
   8  -2   5   17.21    1.02   2
  -8  -2  -5   17.59    0.97   1
  -8  -2  -5   17.47    0.99   3
   8   2   5   17.63    0.99   3
  10  -2   5   25.61    1.37   2
 -10   2  -5   24.76    1.34   3
  10   2   5   24.34    1.33   3
 -12   2  -5    0.06    0.38   3
  12  -2   5    0.36    0.43   2
  12   2   5    0.30    0.36   3
  15  -3  -5    2.51    0.56   2
  15   3  -5    1.99    0.51   3
 -15  -3   5    1.91    0.59   1
 -13  -3   5    1.80    0.48   1
 -13   3   5    1.40    0.51   2
  13   3  -5    2.29    0.44   3
 -11   3   5    3.53    0.61   2
 -11  -3   5    3.10    0.54   1
  11  -3  -5    3.46    0.46   1
  11   3  -5    3.68    0.49   3
  -9  -3   5   12.58    0.82   1
  -9   3   5   12.77    0.89   2
   9   3  -5   12.57    0.73   3
   9  -3  -5   11.24    0.70   1
  -7   3   5    0.32    0.14   3
   7  -3  -5    0.44    0.22   1
   7   3  -5    0.22    0.19   3
  -7  -3   5    0.22    0.21   1
  -7   3   5    0.02    0.29   2
  -5  -3   5  180.77    7.21   1
   5  -3  -5  205.85    7.17   1
   5   3  -5  177.27    6.67   3
  -5   3   5  209.96    6.52   3
  -5   3   5  182.21    7.50   2
  -5  -3   5  211.93    7.28   2
  -3   3   5   80.74    2.77   3
   3  -3  -5   83.58    3.14   1
   3   3  -5   82.31    2.95   3
  -3  -3   5   83.23    3.13   1
  -3  -3   5   77.69    3.15   2
  -3   3   5   83.31    3.31   2
   1   3  -5  180.77    6.37   3
   1  -3  -5  207.63    6.83   1
  -1   3   5  179.75    7.05   2
  -1  -3   5  185.04    7.00   2
  -1  -3   5  176.95    6.73   1
  -1   3   5  183.01    6.23   3
   1  -3   5  245.00    9.26   2
   1  -3   5  246.91    8.83   1
   1   3   5  247.64    8.30   3
  -1   3  -5  251.61    8.39   3
  -1  -3  -5  247.29    8.98   1
   1   3   5  238.15    9.22   2
   3  -3   5   20.77    1.06   2
   3   3   5   20.48    0.93   3
   3   3   5   19.56    0.93   2
  -3  -3  -5   20.41    0.98   1
  -3   3  -5   19.08    0.95   3
  -5  -3  -5  180.69    6.89   1
   5  -3   5  175.59    7.14   2
  -5   3  -5  194.94    6.52   3
   5   3   5  190.91    6.48   3
   7   3   5    0.06    0.23   3
  -7   3  -5   -0.13    0.20   3
  -7  -3  -5    0.00    0.22   1
   7  -3   5    0.06    0.33   2
   9   3   5   58.86    2.44   3
   9  -3   5   57.98    2.61   2
  -9  -3  -5   56.26    2.49   1
  -9   3  -5   56.52    2.44   3
  11  -3   5  106.32    4.45   2
  11   3   5  109.03    4.20   3
 -11   3  -5  101.47    4.13   3
 -14  -4   5    0.49    0.41   1
 -14   4   5   -0.01    0.47   2
  14   4  -5    1.12    0.42   3
 -12  -4   5    7.81    0.74   1
 -12   4   5    7.02    0.88   2
  12   4  -5    7.32    0.64   3
 -10   4   5   27.11    1.58   2
  10   4  -5   27.96    1.36   3
 -10  -4   5   28.17    1.51   1
  10  -4  -5   29.64    1.35   1
   8  -4  -5    0.40    0.23   1
   8   4  -5    0.15    0.22   3
  -8  -4   5    0.25    0.27   1
  -8   4   5    0.04    0.31   2
  -6  -4   5   53.05    2.25   1
  -6   4   5   51.88    2.40   2
   6  -4  -5   52.82    2.16   1
   6   4  -5   52.00    2.07   3
  -4  -4   5  189.10    7.74   1
  -4   4   5  179.76    8.05   2
   4  -4  -5  234.71    7.76   1
  -4   4   5  233.49    7.05   3
   4   4  -5  179.81    7.21   3
  -4  -4   5  240.43    7.86   2
  -2   4   5    2.01    0.22   3
  -2  -4   5    1.80    0.29   2
   2  -4  -5    2.37    0.35   1
  -2  -4   5    1.96    0.29   1
  -2   4   5    1.68    0.36   2
   2   4  -5    2.02    0.32   3
   0  -4   5  412.46   15.65   2
   0  -4   5  447.19   15.10   1
   0   4   5  424.08   15.68   2
   0   4   5  414.51   14.04   3
   0  -4  -5  409.87   15.22   1
   0   4  -5  416.69   14.18   3
   2   4   5    1.96    0.32   2
  -2  -4  -5    2.75    0.39   1
  -2   4  -5    2.34    0.35   3
   2   4   5    2.28    0.30   3
   2  -4   5    2.70    0.43   2
  -4   4  -5  103.44    3.75   3
   4  -4   5  103.37    4.12   2
   4   4   5  101.75    3.70   3
  -4  -4  -5   98.81    3.96   1
   6  -4   5    7.23    0.65   2
   6   4   5    6.34    0.56   3
  -6  -4  -5    6.45    0.57   1
  -6   4  -5    6.82    0.58   3
  -8   4  -5    3.98    0.57   3
  -8  -4  -5    4.12    0.54   1
   8  -4   5    4.71    0.65   2
   8   4   5    3.38    0.52   3
  10   4   5    3.74    0.62   3
 -10  -4  -5    2.26    0.53   1
  10  -4   5    4.29    0.67   2
 -10   4  -5    3.23    0.59   3
 -13  -5   5   56.39    2.69   1
  13   5  -5   55.03    2.42   3
 -13   5   5   53.98    2.79   2
 -11  -5   5   40.94    2.09   1
 -11   5   5   41.96    2.22   2
  11   5  -5   42.65    1.92   3
  -9   5   5   31.67    1.73   2
   9  -5  -5   29.81    1.44   1
  -9  -5   5   30.49    1.60   1
   9   5  -5   30.85    1.48   3
  -7  -5   5    0.62    0.30   1
  -7   5   5   -0.14    0.35   2
   7  -5  -5    0.59    0.26   1
   7   5  -5    0.11    0.22   3
  -5  -5   5  477.04   17.53   1
   5   5  -5  475.90   16.30   3
   5  -5  -5  501.02   17.46   1
  -5   5   5  477.04   18.18   2
  -3   5   5   -0.19    0.23   2
  -3   5   5   -0.09    0.12   3
   3   5  -5   -0.15    0.19   3
   3  -5  -5    0.18    0.24   1
  -3  -5   5   -0.10    0.17   2
  -3  -5   5    0.10    0.21   1
   1   5  -5   23.99    1.16   3
  -1  -5   5   22.82    1.09   1
   1  -5  -5   25.74    1.20   1
  -1   5   5   23.45    1.24   2
  -1   5   5   25.22    1.02   3
  -1  -5   5   23.06    1.15   2
  -1  -5  -5   56.28    2.25   1
  -1   5  -5   52.03    2.14   3
   1   5   5   51.80    2.01   3
   1  -5   5   52.47    2.27   2
   1   5   5   51.12    2.25   2
   3   5   5   56.91    2.22   3
  -3  -5  -5   59.84    2.44   1
  -3   5  -5   55.93    2.29   3
   3  -5   5   56.23    2.48   2
   5  -5   5   52.21    2.49   2
  -5  -5  -5   60.97    2.45   1
  -5   5  -5   59.81    2.33   3
   5   5   5   52.01    2.24   3
  -7  -5  -5   12.53    0.89   1
  -7   5  -5   12.49    0.87   3
   7  -5   5   14.39    0.98   2
   7   5   5   13.53    0.87   3
  -9   5  -5    4.07    0.62   3
  -9  -5  -5    2.31    0.54   1
   9   5   5    4.33    0.63   3
   9  -5   5    3.63    0.67   2
  12   6  -5   22.30    1.32   3
  10   6  -5   86.63    3.50   3
 -10   6   5   90.09    4.02   2
 -10  -6   5   88.20    3.80   1
  -8  -6   5    1.65    0.46   1
   8   6  -5    2.11    0.47   3
   8  -6  -5    3.22    0.45   1
  -8   6   5    2.12    0.58   2
   6  -6  -5    5.67    0.52   1
   6   6  -5    6.28    0.58   3
  -6  -6   5    5.63    0.57   1
  -6   6   5    7.22    0.85   2
  -4   6   5  202.09    7.93   2
  -4  -6   5  208.64    7.60   1
   4   6  -5  200.95    7.13   3
   4  -6  -5  195.17    7.53   1
  -2   6   5    8.76    0.74   2
   2  -6  -5    9.98    0.69   1
  -2  -6   5   10.45    0.67   1
   2   6  -5   10.51    0.71   3
  -2  -6   5    9.24    0.62   2
   0  -6  -5   29.82    1.46   1
   0   6  -5   31.00    1.44   3
   0   6   5   30.88    1.30   3
   0  -6   5   29.87    1.44   2
  -2   6  -5   -0.25    0.22   3
   2   6   5    0.10    0.21   3
  -2  -6  -5    0.24    0.31   1
   2  -6   5    0.29    0.30   2
  -4   6  -5   15.48    0.95   3
   4   6   5   16.93    0.93   3
   4  -6   5   16.36    1.04   2
  -4  -6  -5   15.82    0.99   1
   6   6   5  159.35    5.90   3
  -6   6  -5  168.84    5.98   3
   6  -6   5  167.41    6.57   2
  -6  -6  -5  159.48    6.35   1
   8   6   5    5.15    0.66   3
   8  -6   5    4.84    0.75   2
  -8  -6  -5    5.25    0.71   1
  -8   6  -5    4.15    0.64   3
  -9  -7   5  112.60    4.71   1
  -9   7   5  114.04    4.97   2
   9   7  -5  112.55    4.39   3
  -7   7   5   25.68    1.58   2
  -7  -7   5   25.24    1.44   1
   7   7  -5   25.68    1.39   3
   5   7  -5   14.30    0.95   3
   5  -7  -5   15.99    0.95   1
  -5  -7   5   14.57    0.97   1
  -5   7   5   14.92    1.08   2
  -3   7   5    3.49    0.62   2
   3   7  -5    2.59    0.48   3
   3  -7  -5    3.00    0.50   1
   1   7  -5   27.15    1.39   3
   1  -7  -5   26.67    1.39   1
  -1  -7  -5    6.26    0.68   1
  -1   7  -5    5.01    0.62   3
   1  -7   5    4.45    0.60   2
  -3   7  -5    0.97    0.38   3
   3  -7   5    1.32    0.46   2
  -3  -7  -5    1.33    0.40   1
   3   7   5    1.19    0.35   3
   5  -7   5   36.65    1.94   2
  -5   7  -5   40.75    1.85   3
   5   7   5   38.01    1.74   3
  -5  -7  -5   36.72    1.89   1
   7  -7   5    1.25    0.56   2
   7   7   5    1.08    0.43   3
  -7   7  -5    1.88    0.50   3
  -8   8   5   47.26    2.50   2
  -8  -8   5   45.36    2.31   1
  -6  -8   5    3.05    0.57   1
   6   8  -5    1.52    0.49   3
  -6   8   5    1.92    0.68   2
   4  -8  -5   15.82    1.01   1
   4   8  -5   15.15    1.04   3
   2  -8  -5    0.29    0.34   1
   2   8  -5   -0.01    0.35   3
   0   8  -5    0.28    0.34   3
   0  -8  -5    0.60    0.38   1
  -2   8  -5    0.14    0.35   3
  -2  -8  -5    0.24    0.35   1
   2  -8   5   -0.07    0.35   2
  -4  -8  -5    2.21    0.52   1
  -4   8  -5    1.77    0.49   3
   4  -8   5    1.39    0.55   2
 -16   0   6   50.11    2.46   1
 -14   0   6    0.22    0.32   1
 -12   0   6    0.38    0.27   1
 -12   0   6    0.08    0.31   2
 -10   0   6  301.86   11.75   1
  10   0  -6  329.77   10.78   3
 -10   0   6  324.70   12.06   2
   8   0  -6  156.49    5.11   3
  -8   0   6  141.36    5.65   1
  -8   0   6  148.88    5.78   2
  -6   0   6  346.07   12.90   1
   6   0  -6  361.08   11.82   3
  -6   0   6  359.05   13.28   2
   4   0  -6  241.05    8.71   1
  -4   0   6  238.00    8.97   2
   4   0  -6  237.60    7.97   3
  -2   0   6   51.65    2.14   2
   2   0  -6   53.34    1.86   3
   2   0  -6   51.20    2.05   1
   0   0   6 1106.75   40.95   2
   0   0  -6 1085.18   39.70   1
   0   0  -6 1152.75   36.85   3
  -2   0  -6    0.22    0.13   1
   2   0   6    0.24    0.18   2
  -2   0  -6    0.09    0.14   3
  -4   0  -6    1.59    0.30   3
  -4   0  -6    1.49    0.21   1
   4   0   6    1.50    0.31   2
  -6   0  -6   45.46    1.91   3
   6   0   6   47.30    2.02   2
  -8   0  -6  367.85   12.80   3
   8   0   6  378.80   14.04   2
 -10   0  -6   11.48    0.85   3
 -15  -1   6    7.00    0.89   1
  15  -1  -6    9.78    0.77   1
 -13  -1   6   90.60    3.89   1
 -13   1   6   95.74    3.94   2
  13  -1  -6   92.31    3.79   1
  13   1  -6   92.50    3.50   3
 -11  -1   6    7.10    0.66   1
  11  -1  -6    8.24    0.62   1
 -11   1   6    6.29    0.63   2
  11   1  -6    6.99    0.52   3
  -9  -1   6   65.00    2.70   1
   9  -1  -6   63.80    2.64   1
  -9  -1   6   62.52    2.65   2
   9   1  -6   63.02    2.40   3
   9  -1  -6   65.89    2.33   3
  -9   1   6   66.01    2.78   2
  -7  -1   6   14.87    0.85   1
  -7  -1   6   15.38    0.81   2
   7  -1  -6   15.71    0.64   3
   7  -1  -6   17.01    0.85   1
  -7   1   6   15.25    0.88   2
   7   1  -6   15.65    0.71   3
  -5  -1   6  291.21   10.55   1
   5   1  -6  285.15    9.69   3
  -5  -1   6  293.90   10.79   2
   5  -1  -6  288.93   10.53   1
  -5   1   6  288.37   10.88   2
  -3  -1   6  153.47    5.78   1
  -3  -1   6  157.51    5.94   2
   3   1  -6  163.47    5.34   3
  -3   1   6  155.22    5.98   2
   3  -1  -6  155.79    5.77   1
  -1  -1   6    2.75    0.26   2
   1   1  -6    2.13    0.21   1
   1   1  -6    1.95    0.23   3
  -1   1  -6   47.60    1.93   3
  -1   1  -6   57.28    1.97   1
  -1  -1  -6   55.18    2.05   1
   1  -1   6   47.09    2.15   2
   1   1   6   56.83    2.16   2
  -1  -1  -6   51.92    1.92   3
  -3  -1  -6  154.61    5.30   3
   3  -1   6  159.25    5.88   2
  -3   1  -6  151.09    5.50   1
  -3   1  -6  149.02    5.31   3
   3   1   6  156.77    5.83   2
  -3  -1  -6  145.33    5.60   1
   5  -1   6    1.53    0.36   2
   7  -1   6   27.30    1.37   2
  -7  -1  -6   26.75    1.25   1
   7   1   6   28.57    1.31   2
  -7  -1  -6   26.47    1.30   3
  -7   1  -6   25.99    1.31   3
   9  -1   6   42.29    1.96   2
  -9   1  -6   40.08    1.88   3
  -9  -1  -6   40.70    1.87   3
 -11   1  -6  107.10    4.22   3
 -11  -1  -6  108.84    4.21   3
 -14   2   6  115.16    4.72   2
  14   2  -6  109.36    4.16   3
  14  -2  -6  108.07    4.41   1
 -14  -2   6  108.98    4.61   1
  12  -2  -6   33.33    1.57   1
  12   2  -6   31.89    1.48   3
 -12  -2   6   32.01    1.68   1
 -12   2   6   31.87    1.71   2
  10  -2  -6   11.07    0.73   1
 -10   2   6   10.94    0.85   2
 -10  -2   6   11.63    0.82   1
  10   2  -6   11.89    0.69   3
  -8  -2   6   -0.09    0.20   1
   8   2  -6   -0.06    0.18   3
  -8  -2   6   -0.14    0.16   2
   8  -2  -6    0.01    0.19   1
  -8   2   6    0.08    0.24   2
   6   2  -6    1.68    0.25   3
   6  -2  -6    2.56    0.34   1
  -6  -2   6    2.04    0.27   2
  -6   2   6    1.80    0.36   2
  -6  -2   6    1.92    0.32   1
  -4  -2   6   17.01    0.86   1
  -4   2   6   17.62    0.93   2
   4   2  -6   17.58    0.79   3
  -4  -2   6   17.96    0.83   2
   4  -2  -6   18.54    0.86   1
  -2  -2   6   48.19    2.07   2
  -2   2   6   49.99    2.14   2
   2   2  -6   51.91    1.92   3
  -2   2   6   53.69    1.77   3
  -2  -2   6   52.10    2.02   1
   2  -2  -6   51.70    2.05   1
   0   2   6   89.13    3.02   3
   0   2   6   86.62    3.42   2
   0   2  -6   84.92    3.11   3
   0   2  -6   90.08    3.20   1
   0  -2   6   87.20    3.43   2
   0  -2  -6   83.67    3.29   1
  -2   2  -6    6.21    0.44   3
  -2  -2  -6    5.64    0.38   3
   2   2   6    6.06    0.42   2
   2  -2   6    6.34    0.49   2
  -2  -2  -6    5.00    0.40   1
   4  -2   6   61.79    2.61   2
  -6   2  -6  158.75    5.74   3
  -6  -2  -6  161.19    5.70   3
  -6  -2  -6  164.39    6.02   1
   6  -2   6  157.35    6.27   2
   6   2   6  161.80    6.14   2
   8  -2   6    2.17    0.45   2
  -8  -2  -6    1.91    0.38   1
  -8   2  -6    1.46    0.38   3
  -8  -2  -6    2.00    0.42   3
  10   2   6   11.24    0.87   3
  10  -2   6   11.97    0.88   2
 -10   2  -6   11.86    0.89   3
  15   3  -6   56.78    2.44   3
 -15   3   6   52.90    2.75   2
 -15  -3   6   57.77    2.78   1
 -13   3   6   28.98    1.65   2
 -13  -3   6   26.90    1.58   1
  13  -3  -6   28.63    1.42   1
  13   3  -6   26.67    1.39   3
 -11  -3   6   22.17    1.32   1
 -11   3   6   22.09    1.38   2
  11   3  -6   24.33    1.18   3
  11  -3  -6   23.78    1.20   1
   9   3  -6   22.02    1.04   3
  -9   3   6   20.89    1.26   2
  -9  -3   6   20.90    1.17   1
   9  -3  -6   21.27    1.07   1
   7   3  -6   76.39    2.87   3
  -7  -3   6   81.48    3.04   2
  -7  -3   6   76.34    3.13   1
   7  -3  -6   76.17    3.05   1
  -7   3   6   76.95    3.31   2
  -5  -3   6    3.55    0.40   1
   5   3  -6    3.26    0.36   3
  -5   3   6    3.07    0.44   2
  -3   3   6  519.46   18.58   2
   3   3  -6  495.87   16.67   3
   3  -3  -6  500.74   17.95   1
  -3  -3   6  453.92   18.39   2
  -3  -3   6  505.71   17.92   1
  -3   3   6  515.07   16.51   3
  -1   3   6   10.26    0.46   3
  -1  -3   6    9.06    0.51   1
  -1  -3   6   11.13    0.62   2
   1   3  -6    9.34    0.57   3
  -1   3   6    9.45    0.61   2
  -1  -3  -6  118.08    4.28   1
   1   3   6  107.44    4.36   2
   1   3   6  112.13    3.92   3
   1  -3   6  111.73    4.41   2
  -1   3  -6  113.89    4.03   3
   3   3   6   10.24    0.59   3
   3  -3   6   10.80    0.72   2
  -3   3  -6   10.80    0.66   3
  -3  -3  -6   10.43    0.64   1
   3   3   6   10.15    0.60   2
  -5  -3  -6   43.98    1.84   1
   5  -3   6   34.62    1.90   2
   5   3   6   42.38    1.78   3
  -5   3  -6   51.04    1.88   3
  -7  -3  -6    0.05    0.24   1
   7   3   6    0.06    0.24   3
  -7   3  -6    0.06    0.24   3
   7  -3   6    0.21    0.32   2
  -9   3  -6   13.09    0.93   3
   9  -3   6   11.23    0.91   2
   9   3   6   13.20    0.91   3
  -9  -3  -6   14.33    0.91   1
 -11   3  -6   31.63    1.65   3
  11   3   6   30.26    1.63   3
  11  -3   6   28.30    1.64   2
  14   4  -6   33.24    1.64   3
 -14   4   6   32.15    1.91   2
 -14  -4   6   31.85    1.84   1
  12   4  -6    0.36    0.32   3
  12  -4  -6    0.39    0.33   1
 -12  -4   6    0.05    0.33   1
 -12   4   6    0.11    0.41   2
 -10   4   6    3.05    0.64   2
 -10  -4   6    3.40    0.56   1
  10  -4  -6    5.73    0.50   1
  10   4  -6    4.62    0.54   3
  -8   4   6   10.00    0.83   2
   8   4  -6    9.77    0.65   3
   8  -4  -6    9.84    0.64   1
  -8  -4   6    9.53    0.73   1
   6  -4  -6  316.32   11.75   1
  -6  -4   6  328.54   11.83   1
  -6   4   6  320.98   12.30   2
   6   4  -6  322.53   10.97   3
  -4  -4   6  642.55   23.37   1
   4  -4  -6  654.98   23.37   1
  -4  -4   6  637.24   23.95   2
  -4   4   6  674.22   24.22   2
   4   4  -6  642.40   21.73   3
  -2   4   6   81.37    2.80   3
  -2  -4   6   81.15    3.09   1
  -2   4   6   81.47    3.32   2
   2   4  -6   81.04    3.00   3
   2  -4  -6   77.63    3.17   1
  -2  -4   6   81.74    3.21   2
   0   4  -6  392.19   13.29   3
   0  -4  -6  383.18   14.25   1
   0   4   6  396.92   13.13   3
   0   4   6  402.70   14.68   2
   0  -4   6  388.16   14.65   2
  -2   4  -6   18.55    0.96   3
  -2  -4  -6   19.38    0.99   1
   2   4   6   19.11    0.97   2
   2  -4   6   18.60    1.03   2
   2   4   6   18.40    0.88   3
   4   4   6   13.17    0.75   3
  -4  -4  -6   12.56    0.78   1
   6   4   6    0.19    0.24   3
  -6   4  -6    0.24    0.27   3
  -6  -4  -6   -0.26    0.22   1
   6  -4   6   -0.27    0.26   2
  -8  -4  -6   32.83    1.66   1
   8  -4   6   34.31    1.77   2
   8   4   6   35.24    1.66   3
  -8   4  -6   34.27    1.69   3
 -10   4  -6   84.05    3.38   3
  10  -4   6   80.13    3.56   2
 -10  -4  -6   77.14    3.42   1
  10   4   6   81.71    3.34   3
  13   5  -6    0.10    0.36   3
 -13   5   6    0.51    0.54   2
 -13  -5   6    0.45    0.45   1
  11   5  -6    2.58    0.48   3
 -11   5   6    1.79    0.58   2
 -11  -5   6    2.82    0.57   1
  -9  -5   6    6.37    0.71   1
   9  -5  -6    5.58    0.53   1
  -9   5   6    6.71    0.83   2
   9   5  -6    4.73    0.56   3
   7   5  -6   36.37    1.60   3
  -7   5   6   35.62    1.87   2
  -7  -5   6   35.72    1.72   1
   7  -5  -6   33.60    1.61   1
  -5  -5   6  228.29    8.61   1
   5  -5  -6  239.66    8.57   1
   5   5  -6  225.17    8.04   3
  -5   5   6  231.86    9.02   2
  -3  -5   6    1.52    0.31   1
   3  -5  -6    1.13    0.33   1
  -3  -5   6    1.47    0.28   2
  -3   5   6    1.60    0.38   2
   3   5  -6    0.69    0.30   3
   1  -5  -6  379.18   13.63   1
  -1   5   6  361.45   12.50   3
  -1  -5   6  367.83   13.96   2
  -1   5   6  382.33   14.08   2
   1   5  -6  376.62   12.71   3
   1   5   6  256.64    8.41   3
   1  -5   6  247.32    9.39   2
  -1  -5  -6  246.72    9.15   1
  -1   5  -6  233.67    8.53   3
   1   5   6  248.94    9.38   2
   3  -5   6    9.07    0.71   2
  -3   5  -6    9.21    0.68   3
   3   5   6    9.05    0.60   3
  -3  -5  -6    9.37    0.68   1
   5   5   6   12.55    0.81   3
   5  -5   6   12.87    0.94   2
  -5   5  -6   15.42    0.90   3
  -5  -5  -6   16.20    0.93   1
  -7  -5  -6   -0.22    0.27   1
   7   5   6    0.02    0.29   3
   7  -5   6    0.13    0.34   2
  -7   5  -6   -0.28    0.30   3
   9  -5   6   57.93    2.67   2
   9   5   6   54.91    2.43   3
  -9   5  -6   53.69    2.46   3
  -9  -5  -6   52.71    2.52   1
  12   6  -6    5.52    0.71   3
 -10  -6   6   29.10    1.62   1
 -10   6   6   28.68    1.75   2
  10   6  -6   28.32    1.49   3
  -8  -6   6   18.25    1.16   1
   8  -6  -6   18.79    1.04   1
   8   6  -6   17.49    1.06   3
  -8   6   6   18.09    1.27   2
  -6  -6   6    1.83    0.44   1
  -6   6   6    1.58    0.54   2
   6   6  -6    2.03    0.43   3
   6  -6  -6    3.13    0.45   1
  -4  -6   6   22.94    1.20   1
  -4   6   6   18.97    1.28   2
   4  -6  -6   26.47    1.23   1
   4   6  -6   20.98    1.16   3
   2   6  -6    5.98    0.55   3
   2  -6  -6    6.17    0.56   1
  -2  -6   6    5.43    0.49   2
  -2   6   6    5.66    0.68   2
   0  -6   6   73.37    3.04   2
   0   6  -6   72.97    2.88   3
   0  -6  -6   70.57    2.99   1
   2  -6   6    6.08    0.66   2
   2   6   6    5.31    0.53   3
  -2   6  -6    5.80    0.63   3
  -2  -6  -6    6.06    0.65   1
   4   6   6   34.12    1.50   3
  -4  -6  -6   31.32    1.61   1
   6   6   6   88.77    3.53   3
  -6  -6  -6   91.56    3.82   1
   6  -6   6   93.73    3.99   2
  -6   6  -6   93.44    3.64   3
  -8  -6  -6    8.29    0.78   1
  -8   6  -6    8.83    0.81   3
   8   6   6    8.61    0.75   3
  -9  -7   6   44.31    2.30   1
   9   7  -6   48.48    2.20   3
  -9   7   6   49.07    2.52   2
  -7  -7   6    4.74    0.68   1
   7   7  -6    5.87    0.70   3
  -7   7   6    5.45    0.81   2
   7  -7  -6    4.19    0.58   1
  -5  -7   6  212.15    8.03   1
   5   7  -6  203.81    7.54   3
   5  -7  -6  206.36    7.95   1
  -5   7   6  221.91    8.43   2
   3   7  -6    2.55    0.48   3
  -3   7   6    3.44    0.61   2
   3  -7  -6    3.14    0.50   1
   1  -7  -6    6.25    0.67   1
   1   7  -6    5.49    0.65   3
  -1  -7  -6   65.31    2.83   1
   1  -7   6   63.92    2.83   2
  -1   7  -6   66.41    2.71   3
   3  -7   6    9.62    0.79   2
  -3  -7  -6    7.93    0.74   1
  -3   7  -6    9.63    0.78   3
  -5   7  -6   60.52    2.51   3
   5   7   6   54.10    2.34   3
   5  -7   6   55.41    2.66   2
  -5  -7  -6   55.58    2.58   1
   6   8  -6   60.90    2.67   3
  -6   8   6   59.67    2.95   2
   4   8  -6  138.68    5.32   3
   4  -8  -6  142.99    5.55   1
   2  -8  -6    1.73    0.47   1
   2   8  -6    1.00    0.40   3
   0  -8  -6  102.14    4.22   1
   0   8  -6  102.68    4.05   3
  -2   8  -6    0.20    0.38   3
   2  -8   6   -0.40    0.39   2
  -2  -8  -6   -0.14    0.38   1
  16   0  -7   -0.19    0.38   1
 -14   0   7    0.35    0.34   1
 -12   0   7   -0.19    0.31   2
 -12   0   7   -0.29    0.23   1
 -10   0   7   -0.34    0.18   1
  10   0  -7    0.09    0.17   3
 -10   0   7   -0.08    0.27   2
   8   0  -7   -0.23    0.11   3
  -8   0   7   -0.21    0.17   1
  -8   0   7   -0.04    0.19   2
   6   0  -7   -0.01    0.17   1
   6   0  -7   -0.02    0.09   3
  -6   0   7   -0.15    0.15   2
  -2   0   7   -0.06    0.12   2
   2   0  -7    0.20    0.13   1
   2   0  -7    0.08    0.10   3
   0   0  -7   -0.11    0.12   3
   0   0   7   -0.02    0.15   2
   0   0  -7    0.10    0.14   1
   2   0   7    0.27    0.19   2
  -2   0  -7    0.10    0.15   3
  -2   0  -7   -0.03    0.14   1
  -4   0  -7    0.06    0.20   3
  -4   0  -7    0.60    0.18   1
   4   0   7    0.38    0.24   2
  -6   0  -7   -0.11    0.24   3
   6   0   7   -0.15    0.22   2
  -8   0  -7   -0.12    0.26   3
   8   0   7    0.03    0.27   2
 -10   0  -7   -0.21    0.32   3
 -15  -1   7    0.47    0.43   1
  15  -1  -7    0.75    0.39   1
 -13   1   7  126.89    5.10   2
 -13  -1   7  121.78    5.01   1
  13  -1  -7  121.66    4.90   1
  11   1  -7    0.18    0.22   3
 -11  -1   7    0.23    0.28   1
  11  -1  -7    0.94    0.36   1
 -11   1   7   -0.29    0.29   2
  -9  -1   7   52.77    2.33   2
  -9  -1   7   55.66    2.38   1
  -9   1   7   57.67    2.46   2
   9   1  -7   55.15    2.06   3
   9  -1  -7   53.34    2.31   1
  -7  -1   7   69.03    2.82   2
   7  -1  -7   66.49    2.77   1
  -7   1   7   70.28    2.91   2
   7   1  -7   70.39    2.48   3
  -7  -1   7   70.39    2.82   1
  -5   1   7   39.62    1.62   2
   5   1  -7   32.45    1.32   3
  -5  -1   7   34.40    1.53   1
   3  -1  -7   29.44    1.06   3
  -3  -1   7   29.31    1.33   2
   3   1  -7   31.49    1.29   1
   3  -1  -7   31.28    1.30   1
   3   1  -7   31.62    1.18   3
  -3   1   7   29.72    1.37   2
  -1   1   7  174.26    6.51   2
   1   1  -7  170.18    6.22   1
   1   1  -7  177.60    5.85   3
   1  -1  -7  166.19    5.76   3
   1  -1  -7  172.62    6.28   1
  -1  -1   7  165.96    6.50   2
   1   1   7  587.12   21.30   2
  -1  -1  -7  566.25   19.16   3
  -1  -1  -7  542.35   20.62   1
  -1   1  -7  594.83   19.22   3
   1  -1   7  570.23   21.32   2
  -1   1  -7  595.49   20.56   1
  -3  -1  -7   45.00    1.89   1
  -3   1  -7   46.23    1.79   1
   3  -1   7   49.21    2.07   2
  -3   1  -7   47.60    1.91   3
   3   1   7   49.19    2.03   2
  -3  -1  -7   50.29    1.89   3
  -5  -1  -7  832.68   27.44   3
  -5   1  -7  822.92   27.46   3
  -5  -1  -7  827.15   29.40   1
   5  -1   7  789.56   30.41   2
   5   1   7  838.68   30.35   2
   7  -1   7   27.96    1.46   2
   7   1   7   29.74    1.40   2
  -7   1  -7   30.02    1.44   3
  -7  -1  -7   28.31    1.39   3
  -9  -1  -7   53.18    2.32   3
   9  -1   7   53.15    2.43   2
  -9   1  -7   53.49    2.34   3
 -11  -1  -7   10.15    0.86   3
 -11   1  -7    9.92    0.89   3
  14  -2  -7   38.63    1.89   1
 -14   2   7   38.99    2.05   2
 -14  -2   7   39.27    2.05   1
  12  -2  -7    0.82    0.33   1
 -12  -2   7    0.72    0.36   1
  12   2  -7    0.60    0.29   3
 -12   2   7    0.77    0.44   2
 -10   2   7  516.59   19.35   2
  10   2  -7  520.84   17.26   3
  10  -2  -7  510.28   18.65   1
 -10  -2   7  507.91   18.76   1
  -8   2   7   17.90    1.07   2
  -8  -2   7   18.01    1.01   1
   8  -2  -7   18.90    0.97   1
  -8  -2   7   16.93    0.91   2
   8   2  -7   17.54    0.85   3
   6  -2  -7   53.19    2.18   1
   6   2  -7   53.12    2.00   3
  -6  -2   7   53.08    2.24   1
  -6   2   7   52.95    2.34   2
  -6  -2   7   55.74    2.20   2
  -4   2   7  112.63    4.39   2
   4   2  -7  116.66    3.88   3
   4  -2  -7  107.80    4.18   1
  -4  -2   7  106.83    4.26   2
  -4  -2   7  109.55    4.20   1
  -2   2   7  267.20   10.61   2
   2  -2  -7  289.35   10.29   1
  -2  -2   7  280.43   10.23   1
   2   2  -7  289.43    9.55   3
  -2  -2   7  272.37   10.56   2
  -2   2   7  297.27    9.41   3
   0   2   7  627.55   23.39   2
   0   2  -7  635.62   22.58   1
   0  -2  -7  621.49   20.98   3
   0  -2   7  655.65   23.41   2
   0   2  -7  631.33   21.09   3
   0  -2  -7  625.67   22.69   1
   2   2   7   -0.11    0.14   2
   2  -2   7    0.04    0.23   2
  -2   2  -7    0.00    0.17   3
  -2  -2  -7   -0.15    0.14   3
  -2  -2  -7   -0.04    0.19   1
  -6  -2  -7  130.06    4.65   3
   6  -2   7  130.36    5.12   2
  -6   2  -7  122.23    4.69   3
   6   2   7  127.84    4.97   2
  -6  -2  -7  128.67    4.86   1
  -8   2  -7   73.42    2.98   3
  -8  -2  -7   74.61    2.93   3
   8  -2   7   69.59    3.13   2
  10  -2   7   52.07    2.47   2
  10   2   7   49.36    2.33   3
 -10   2  -7   56.83    2.43   3
 -15   3   7   61.11    3.00   2
 -13   3   7    0.87    0.50   2
 -13  -3   7    2.51    0.54   1
  13   3  -7    1.71    0.41   3
  13  -3  -7    1.89    0.43   1
 -11  -3   7   16.02    1.05   1
  11  -3  -7   15.60    0.93   1
 -11   3   7   16.06    1.12   2
  11   3  -7   15.16    0.88   3
  -9   3   7   49.51    2.20   2
  -9  -3   7   47.66    2.06   1
   9  -3  -7   39.93    1.87   1
   9   3  -7   39.73    1.77   3
  -7  -3   7  134.06    5.08   2
   7   3  -7  131.26    4.70   3
  -7   3   7  135.78    5.37   2
   7  -3  -7  130.57    5.05   1
  -7  -3   7  132.83    5.13   1
  -5   3   7    3.09    0.47   2
   5   3  -7    3.50    0.39   3
   5  -3  -7    5.35    0.44   1
  -5  -3   7    3.76    0.43   1
  -5  -3   7    4.77    0.36   2
   3  -3  -7    1.90    0.32   1
  -3  -3   7    1.66    0.27   1
   3   3  -7    1.68    0.29   3
  -3   3   7    1.54    0.34   2
  -3  -3   7    2.13    0.30   2
   1  -3  -7  144.68    5.37   1
   1   3  -7  141.56    5.04   3
  -1   3   7  147.99    4.87   3
  -1  -3   7  143.16    5.53   2
  -1   3   7  134.76    5.55   2
  -1  -3   7  148.02    5.27   1
  -1   3  -7  111.06    3.94   3
   1   3   7  110.26    3.83   3
  -1  -3  -7  111.72    4.18   1
   1  -3   7  107.67    4.33   2
   1   3   7  105.48    4.28   2
   3   3   7    7.41    0.52   2
   3  -3   7    7.92    0.62   2
  -3   3  -7    7.24    0.55   3
  -3  -3  -7    8.18    0.56   1
   3   3   7    7.67    0.52   3
   5   3   7   17.30    0.93   3
   5  -3   7   17.43    1.04   2
  -5  -3  -7   17.41    0.93   1
  -5   3  -7   17.11    0.97   3
  -7   3  -7    1.71    0.40   3
   7  -3   7    1.68    0.44   2
   7   3   7    1.91    0.41   3
  -7  -3  -7    2.37    0.42   1
   9  -3   7   17.21    1.14   2
   9   3   7   16.60    1.08   3
  -9   3  -7   18.53    1.15   3
 -14   4   7    6.50    0.94   2
  14   4  -7    7.53    0.77   3
 -14  -4   7    6.45    0.88   1
  12  -4  -7    2.68    0.48   1
  12   4  -7    2.64    0.49   3
 -12   4   7    1.09    0.55   2
 -12  -4   7    2.12    0.51   1
 -10   4   7   22.09    1.43   2
 -10  -4   7   22.32    1.31   1
  10  -4  -7   22.89    1.19   1
  10   4  -7   24.17    1.20   3
   8   4  -7   14.96    0.87   3
  -8   4   7   14.55    1.05   2
  -8  -4   7   16.05    0.98   1
   8  -4  -7   17.24    0.91   1
   6   4  -7  109.81    3.94   3
   6  -4  -7  107.33    4.18   1
  -6  -4   7  106.08    4.21   1
  -6   4   7  107.39    4.47   2
  -4  -4   7  577.39   20.58   1
   4   4  -7  567.42   19.15   3
   4  -4  -7  558.94   20.59   1
  -4   4   7  586.95   21.34   2
  -4  -4   7  565.64   21.12   2
  -2   4   7    0.72    0.30   2
   2  -4  -7    0.18    0.24   1
  -2  -4   7   -0.13    0.20   2
  -2  -4   7    0.02    0.17   1
   2   4  -7    0.13    0.20   3
   0   4   7    0.75    0.20   3
   0  -4   7    1.19    0.32   2
   0  -4  -7    1.19    0.33   1
   0   4  -7    0.70    0.27   3
   0   4   7    1.36    0.32   2
   2  -4   7    0.06    0.24   2
  -2   4  -7    0.39    0.24   3
   2   4   7    0.05    0.18   3
   2   4   7    0.07    0.21   2
  -2  -4  -7    0.05    0.24   1
  -4  -4  -7    6.48    0.54   1
  -4   4  -7    5.34    0.56   3
   4   4   7    6.31    0.51   3
   4  -4   7    5.43    0.64   2
   6   4   7   48.80    2.06   3
  -6  -4  -7   46.09    2.12   1
   6  -4   7   49.79    2.30   2
  -6   4  -7   49.50    2.13   3
   8  -4   7    5.79    0.75   2
  -8  -4  -7    5.01    0.64   1
   8   4   7    4.32    0.61   3
  -8   4  -7    4.80    0.66   3
 -13   5   7   41.71    2.31   2
  13   5  -7   41.06    1.97   3
 -13  -5   7   41.40    2.20   1
  11   5  -7    8.22    0.68   3
 -11   5   7    7.59    0.97   2
 -11  -5   7    7.05    0.82   1
  11  -5  -7    6.28    0.59   1
  -9  -5   7   85.86    3.57   1
  -9   5   7   90.58    3.81   2
   9  -5  -7   79.91    3.40   1
   9   5  -7   80.52    3.26   3
  -7  -5   7    8.01    0.67   1
   7  -5  -7    8.48    0.64   1
   7   5  -7    8.50    0.64   3
  -7   5   7    7.57    0.75   2
   5   5  -7   57.93    2.25   3
  -5   5   7   55.91    2.55   2
   5  -5  -7   49.52    2.29   1
  -5  -5   7   56.70    2.35   1
  -3  -5   7    5.67    0.48   1
   3   5  -7    6.33    0.54   3
   3  -5  -7    7.13    0.57   1
  -3   5   7    5.88    0.61   2
  -3  -5   7    5.77    0.47   2
   1  -5  -7   67.56    2.68   1
  -1  -5   7   61.54    2.68   2
   1   5  -7   62.24    2.53   3
  -1   5   7   64.06    2.76   2
  -1   5  -7  138.95    5.02   3
  -1  -5  -7  141.33    5.31   1
   1   5   7  137.80    5.42   2
   1   5   7  136.36    4.82   3
   1  -5   7  133.92    5.43   2
  -3  -5  -7   20.09    1.11   1
   3   5   7   20.61    1.00   3
  -3   5  -7   18.39    1.06   3
   3  -5   7   19.80    1.16   2
  -5   5  -7  258.13    9.31   3
   5   5   7  271.98    9.24   3
  -5  -5  -7  259.29    9.92   1
   5  -5   7  276.00   10.32   2
   7   5   7   25.43    1.34   3
  -7  -5  -7   24.86    1.40   1
  -7   5  -7   25.62    1.41   3
   7  -5   7   27.51    1.54   2
  12   6  -7    9.02    0.82   3
 -10   6   7   49.33    2.55   2
  10  -6  -7   50.23    2.20   1
 -10  -6   7   47.30    2.37   1
  10   6  -7   48.23    2.19   3
   8  -6  -7   39.15    1.82   1
  -8  -6   7   37.65    1.91   1
   8   6  -7   39.30    1.82   3
  -8   6   7   38.31    2.10   2
   6  -6  -7   86.42    3.68   1
  -6  -6   7   95.24    3.78   1
  -6   6   7   91.85    4.04   2
   6   6  -7   95.26    3.58   3
  -4   6   7   90.42    3.85   2
   4   6  -7   90.37    3.45   3
  -4  -6   7   91.16    3.57   1
   4  -6  -7   82.76    3.56   1
  -2  -6   7    9.27    0.65   2
   2  -6  -7    9.00    0.70   1
   2   6  -7    9.25    0.69   3
  -2   6   7    8.94    0.76   2
   0  -6  -7  389.56   14.69   1
   0  -6   7  408.97   15.09   2
   0   6  -7  404.70   13.75   3
  -2   6  -7    6.52    0.68   3
   2  -6   7    6.25    0.64   2
  -2  -6  -7    6.71    0.72   1
   4   6   7   95.44    3.46   3
   4  -6   7   86.99    3.87   2
  -4  -6  -7   91.25    3.76   1
  -4   6  -7   90.09    3.57   3
  -6   6  -7    3.29    0.58   3
   6   6   7    2.54    0.50   3
   6  -6   7    4.13    0.68   2
  -6  -6  -7    3.60    0.60   1
  -9  -7   7    8.36    0.82   1
   9   7  -7    7.76    0.85   3
  -9   7   7    9.09    1.09   2
   7  -7  -7    5.57    0.66   1
  -7  -7   7    5.80    0.73   1
  -7   7   7    4.98    0.84   2
   7   7  -7    5.28    0.69   3
   5  -7  -7    3.91    0.56   1
  -5   7   7    3.55    0.69   2
   5   7  -7    4.51    0.62   3
   3  -7  -7    5.05    0.63   1
   3   7  -7    4.58    0.63   3
  -3   7   7    5.51    0.77   2
   1  -7  -7    1.07    0.39   1
   1   7  -7    0.34    0.31   3
  -1   7  -7    7.99    0.82   3
   1  -7   7    7.09    0.67   2
  -1  -7  -7    7.20    0.71   1
  -3  -7  -7   13.17    0.95   1
   3  -7   7   12.79    0.96   2
  -3   7  -7   11.82    0.90   3
  -5  -7  -7    1.59    0.47   1
   5  -7   7    2.39    0.62   2
  -5   7  -7    2.24    0.51   3
   6  -8  -7    0.49    0.42   1
   6   8  -7    0.71    0.44   3
  -6   8   7    0.01    0.56   2
   4   8  -7   18.30    1.18   3
   4  -8  -7   17.59    1.11   1
   2  -8  -7    1.50    0.47   1
   2   8  -7    0.73    0.43   3
   0  -8  -7    1.01    0.43   1
   0   8  -7    0.74    0.43   3
   2  -8   7   56.19    2.56   2
  -2   8  -7   51.84    2.44   3
  14   0  -8   26.29    1.47   1
 -12   0   8   13.03    0.92   2
 -12   0   8   12.51    0.91   1
 -10   0   8  520.21   19.76   2
 -10   0   8  536.76   19.26   1
   8   0  -8    8.41    0.61   1
  -8   0   8    7.74    0.61   2
   6   0  -8   47.27    1.99   1
   6   0  -8   49.13    1.69   3
  -6   0   8   45.69    2.05   2
   4   0  -8  517.01   18.83   1
   4   0  -8  554.96   17.36   3
  -4   0   8  497.31   19.40   2
   2   0  -8  107.56    3.93   1
   2   0  -8  100.16    3.60   3
  -2   0   8  105.87    4.11   2
   0   0  -8 2006.53   66.31   3
   0   0   8 2017.07   73.66   2
   0   0  -8 2002.65   71.49   1
   2   0   8  417.04   15.03   2
  -2   0  -8  398.36   13.54   3
  -2   0  -8  392.32   14.45   1
   4   0   8   84.42    3.54   2
  -4   0  -8   90.44    3.29   3
   6   0   8  400.33   14.85   2
  -6   0  -8  389.15   13.48   3
   8   0   8   54.42    2.42   2
  -8   0  -8   52.94    2.32   3
 -10   0  -8   47.99    2.24   3
 -15  -1   8    0.47    0.45   1
  15  -1  -8    1.06    0.43   1
  13  -1  -8    9.72    0.80   1
 -13  -1   8   11.99    0.91   1
 -11   1   8   84.93    3.62   2
  11  -1  -8   80.92    3.44   1
 -11  -1   8   84.93    3.49   2
 -11  -1   8   84.85    3.53   1
  -9  -1   8  148.12    5.76   1
   9  -1  -8  148.07    5.70   1
  -9   1   8  150.98    5.93   2
   9   1  -8  152.27    5.16   3
  -9  -1   8  146.18    5.81   2
   7   1  -8    2.73    0.25   3
  -7   1   8    2.35    0.41   2
   7  -1  -8    2.73    0.38   1
  -7  -1   8    3.46    0.43   1
  -7  -1   8    3.66    0.42   2
  -5   1   8  456.30   16.66   2
   5  -1  -8  437.90   16.12   1
  -5  -1   8  503.07   16.61   2
   5   1  -8  416.28   16.10   1
  -5  -1   8  428.77   16.15   1
   5   1  -8  435.72   14.87   3
   3  -1  -8   13.22    0.52   3
   3   1  -8   12.86    0.67   1
   3   1  -8   12.97    0.61   3
  -3  -1   8   12.45    0.71   2
  -3   1   8   13.19    0.75   2
   3  -1  -8   12.60    0.69   1
   1   1  -8    5.39    0.40   3
   1   1  -8    8.17    0.42   1
  -1   1  -8   29.75    1.30   3
  -1  -1  -8   31.67    1.33   1
  -1  -1  -8   31.23    1.27   3
   1   1   8   31.78    1.43   2
  -1   1  -8   33.29    1.24   1
   1  -1   8   28.96    1.43   2
   3   1   8    4.61    0.43   2
   3  -1   8    4.60    0.46   2
  -3  -1  -8    5.09    0.49   3
  -3  -1  -8    4.48    0.38   1
  -3   1  -8    4.36    0.46   3
  -5  -1  -8  427.00   16.15   1
   5  -1   8  435.38   16.79   2
  -5  -1  -8  453.89   15.18   3
  -5   1  -8  458.86   15.22   3
   5   1   8  467.29   16.76   2
   7   1   8   15.88    0.95   2
  -7   1  -8   16.86    1.03   3
  -7  -1  -8   15.82    0.97   3
   7  -1   8   16.08    1.00   2
   9  -1   8   12.49    0.89   2
  -9   1  -8   11.77    0.91   3
  -9  -1  -8   10.91    0.86   3
 -14   2   8   63.39    3.00   2
 -14  -2   8   63.34    2.97   1
  14  -2  -8   63.62    2.81   1
 -12  -2   8    1.08    0.44   1
  12   2  -8    0.93    0.30   3
  12  -2  -8    1.21    0.37   1
 -12   2   8    0.52    0.40   2
  10   2  -8   23.26    1.08   3
  10  -2  -8   23.59    1.22   1
 -10   2   8   21.51    1.32   2
 -10  -2   8   22.84    1.28   1
  -8   2   8   18.88    1.14   2
  -8  -2   8   18.35    1.07   1
  -8  -2   8   19.01    0.99   2
   8  -2  -8   20.59    1.05   1
   8   2  -8   19.69    0.90   3
  -6  -2   8    0.50    0.22   2
   6  -2  -8    0.17    0.21   1
  -6  -2   8    0.13    0.21   1
  -6   2   8   -0.09    0.21   2
   6   2  -8   -0.02    0.17   3
   4   2  -8   11.73    0.66   3
  -4  -2   8   15.68    0.77   1
   2   2  -8   15.09    0.72   1
  -2   2   8   14.50    0.83   2
  -2  -2   8   14.12    0.80   2
  -2   2   8   13.73    0.58   3
   2  -2  -8   15.72    0.79   1
   2   2  -8   14.82    0.73   3
   0  -2  -8   60.29    2.10   3
   0   2  -8   59.00    2.18   1
   0  -2   8   58.71    2.44   2
   0   2  -8   58.56    2.21   3
   0  -2  -8   55.91    2.32   1
   0   2   8   55.23    2.40   2
  -2  -2  -8    0.69    0.25   1
   2  -2   8    0.17    0.24   2
  -2  -2  -8    0.69    0.23   3
   2   2   8    0.31    0.21   2
  -2   2  -8    0.40    0.22   3
  -4  -2  -8  156.15    5.56   3
   4   2   8  159.59    6.08   2
  -4  -2  -8  153.23    5.89   1
  -4   2  -8  159.53    5.64   3
   4  -2   8  159.87    6.20   2
  -6  -2  -8  107.74    4.30   1
  -6  -2  -8  117.43    4.17   3
  -6   2  -8  110.39    4.20   3
   6  -2   8  112.81    4.58   2
  -8  -2  -8    0.01    0.30   3
   8  -2   8    0.15    0.36   2
  -8   2  -8    0.35    0.34   3
 -10   2  -8   -0.32    0.38   3
  10   2   8   -0.43    0.36   3
  10  -2   8    0.54    0.42   2
 -15   3   8    9.56    1.12   2
  13  -3  -8   66.65    2.80   1
 -13   3   8   62.47    3.07   2
 -13  -3   8   70.71    3.05   1
  13   3  -8   60.64    2.61   3
  11  -3  -8   36.63    1.79   1
 -11   3   8   41.41    2.10   2
 -11  -3   8   39.98    1.98   1
  11   3  -8   40.16    1.72   3
  -9  -3   8  281.27   10.56   1
   9   3  -8  288.45    9.70   3
  -9   3   8  291.41   10.97   2
   9  -3  -8  271.21   10.42   1
  -7   3   8    5.88    0.66   2
   7   3  -8    5.53    0.43   3
  -7  -3   8    5.17    0.50   1
   7  -3  -8    5.25    0.48   1
  -7  -3   8    5.41    0.43   2
   5   3  -8 1016.48   35.04   3
  -5   3   8 1064.54   39.04   2
  -5  -3   8 1019.37   37.79   1
   5  -3  -8 1124.75   37.82   1
  -3  -3   8   59.22    2.31   1
  -3  -3   8   56.34    2.39   2
   3  -3  -8   57.75    2.37   1
  -3   3   8   55.95    2.49   2
   3   3  -8   58.60    2.22   3
  -1   3   8   37.98    1.43   3
   1   3  -8   38.30    1.55   1
  -1   3   8   39.30    1.77   2
  -1  -3   8   39.45    1.74   2
   1   3  -8   39.16    1.59   3
  -1   3  -8    1.26    0.30   3
   1   3   8    1.40    0.25   3
   1  -3   8    1.32    0.35   2
   1   3   8    1.82    0.33   2
   3   3   8    5.21    0.44   3
   3  -3   8    5.74    0.56   2
  -3  -3  -8    5.83    0.48   1
  -3   3  -8    5.80    0.50   3
   3   3   8    5.10    0.44   2
  -5   3  -8  300.15   10.05   3
  -5  -3  -8  291.73   10.62   1
   5   3   8  291.17    9.95   3
   5  -3   8  272.13   11.03   2
   7  -3   8    2.17    0.50   2
  -7   3  -8    2.23    0.48   3
   7   3   8    2.42    0.46   3
  -7  -3  -8    2.15    0.43   1
   9  -3   8   17.34    1.19   2
   9   3   8   18.25    1.15   3
  -9   3  -8   18.71    1.22   3
  14   4  -8    4.51    0.63   3
  12   4  -8    1.38    0.39   3
  12  -4  -8    2.20    0.44   1
 -12   4   8    1.26    0.56   2
 -12  -4   8    1.94    0.51   1
  10  -4  -8  325.59   12.13   1
  10   4  -8  337.10   11.33   3
 -10  -4   8  325.01   12.29   1
 -10   4   8  329.13   12.77   2
   8  -4  -8    5.88    0.54   1
   8   4  -8    5.19    0.54   3
  -8  -4   8    4.80    0.58   1
  -8   4   8    4.20    0.64   2
   6   4  -8   38.73    1.67   3
  -6   4   8   39.19    1.96   2
   6  -4  -8   39.83    1.79   1
  -6  -4   8   40.01    1.80   1
  -6  -4   8   40.69    1.70   2
  -4  -4   8    8.68    0.61   1
   4   4  -8   11.79    0.68   3
   2  -4  -8   73.79    2.93   1
  -2   4   8   72.22    3.05   2
  -2  -4   8   71.61    2.96   2
   2   4  -8   70.39    2.75   3
   0   4   8  240.40    8.07   3
   0  -4   8  237.41    9.09   2
   0  -4  -8  234.58    8.83   1
   0   4   8  237.61    9.10   2
   0   4  -8  240.92    8.28   3
   2   4   8   17.83    0.88   3
  -2  -4  -8   17.17    0.98   1
   2  -4   8   18.18    1.06   2
  -2   4  -8   18.94    1.00   3
   2   4   8   18.29    0.99   2
  -4  -4  -8   16.99    0.92   1
   4  -4   8   11.53    0.90   2
   4   4   8   16.11    0.86   3
  -6   4  -8  134.41    5.03   3
  -6  -4  -8  137.53    5.24   1
   6   4   8  129.10    4.92   3
   6  -4   8  137.22    5.51   2
   8  -4   8   -0.10    0.37   2
   8   4   8    0.04    0.32   3
  -8   4  -8    0.23    0.35   3
  -8  -4  -8    0.44    0.38   1
  13   5  -8    3.59    0.59   3
 -13   5   8    2.19    0.69   2
  11   5  -8    0.21    0.33   3
  11  -5  -8    0.26    0.30   1
 -11   5   8   -0.34    0.48   2
 -11  -5   8    0.43    0.41   1
   9  -5  -8  130.09    5.24   1
  -9  -5   8  136.61    5.38   1
  -9   5   8  136.00    5.68   2
   9   5  -8  135.63    4.95   3
   7   5  -8   96.23    3.59   3
  -7   5   8   95.77    4.10   2
  -7  -5   8   92.16    3.83   1
   7  -5  -8   91.85    3.78   1
  -5  -5   8    0.81    0.32   1
  -5   5   8    1.16    0.42   2
   5  -5  -8    0.99    0.33   1
   5   5  -8    0.78    0.30   3
   3   5  -8    6.86    0.57   3
  -3   5   8    6.31    0.64   2
  -3  -5   8    5.93    0.50   2
   3  -5  -8    6.69    0.58   1
  -1  -5   8    1.01    0.31   2
   1   5  -8    0.91    0.31   3
  -1   5   8    1.03    0.35   2
   1  -5   8   12.46    0.85   2
  -1  -5  -8   13.62    0.84   1
   1   5   8   12.13    0.83   2
  -1   5  -8   11.96    0.81   3
   3  -5   8    0.64    0.36   2
  -3  -5  -8    0.67    0.33   1
   3   5   8    0.44    0.28   3
  -3   5  -8    0.63    0.32   3
   5   5   8    6.96    0.61   3
  -5  -5  -8    7.39    0.67   1
  -5   5  -8    7.73    0.70   3
   5  -5   8    7.72    0.84   2
   7   5   8    0.70    0.38   3
  -7  -5  -8    1.02    0.42   1
  -7   5  -8    1.67    0.51   3
   7  -5   8    1.23    0.50   2
  10   6  -8    0.26    0.36   3
 -10   6   8   -0.22    0.45   2
  10  -6  -8   -0.32    0.32   1
 -10  -6   8   -0.22    0.36   1
   8   6  -8   26.62    1.40   3
   8  -6  -8   25.17    1.37   1
  -8  -6   8   26.25    1.46   1
  -8   6   8   25.65    1.62   2
  -6   6   8    1.87    0.54   2
  -6  -6   8    2.14    0.43   1
   6   6  -8    1.73    0.42   3
   6  -6  -8    1.67    0.42   1
   4  -6  -8   25.70    1.35   1
   4   6  -8   25.49    1.32   3
  -4   6   8   25.23    1.48   2
   2  -6  -8    1.10    0.40   1
   2   6  -8    1.18    0.38   3
  -2   6   8    1.60    0.46   2
  -2  -6   8    1.78    0.38   2
   0   6  -8   98.83    3.83   3
   0  -6  -8   98.70    4.05   1
   0  -6   8  103.56    4.15   2
  -2   6  -8    0.36    0.33   3
   2  -6   8    0.36    0.35   2
  -2  -6  -8    0.53    0.33   1
   4  -6   8   62.48    2.89   2
  -4   6  -8   63.00    2.68   3
  -4  -6  -8   63.41    2.78   1
   6  -6   8   61.21    2.88   2
  -6  -6  -8   57.81    2.71   1
  -6   6  -8   62.69    2.68   3
  -9   7   8   16.28    1.29   2
   9   7  -8   15.22    1.08   3
   9  -7  -8   14.46    1.02   1
  -9  -7   8   16.48    1.15   1
  -7   7   8    0.53    0.50   2
   7   7  -8    0.53    0.38   3
  -7  -7   8   -0.02    0.38   1
   7  -7  -8   -0.11    0.29   1
   5   7  -8   18.54    1.21   3
  -5   7   8   24.79    1.49   2
   5  -7  -8   23.45    1.28   1
   3  -7  -8   -0.07    0.29   1
   3   7  -8   -0.03    0.30   3
  -3   7   8   -0.48    0.38   2
   1  -7  -8    4.15    0.62   1
   1   7  -8    3.39    0.57   3
  -1  -7  -8   45.28    2.12   1
  -1   7  -8   40.58    2.01   3
   1  -7   8   43.29    2.10   2
  -3  -7  -8    4.78    0.68   1
   3  -7   8    5.45    0.76   2
  -3   7  -8    3.75    0.63   3
  -6   8   8    3.78    0.85   2
   6  -8  -8    3.81    0.66   1
   4   8  -8    4.23    0.68   3
   4  -8  -8    4.40    0.65   1
   2   8  -8    5.27    0.72   3
   2  -8  -8    4.37    0.67   1
   0  -8  -8   -0.70    0.36   1
  14   0  -9    0.16    0.36   1
  12   0  -9   -0.28    0.26   1
 -12   0   9    0.29    0.34   2
 -10   0   9   -0.02    0.27   2
  10   0  -9   -0.17    0.21   1
  -8   0   9   -0.07    0.21   2
   8   0  -9    0.14    0.22   1
   6   0  -9   -0.03    0.20   1
  -6   0   9    0.05    0.21   2
   4   0  -9    0.03    0.12   3
   4   0  -9   -0.20    0.17   1
  -4   0   9    0.98    0.25   2
   2   0  -9   -0.08    0.13   3
  -2   0   9   -0.16    0.15   2
   2   0  -9   -0.17    0.16   1
   0   0  -9    0.10    0.16   3
   0   0  -9   -0.06    0.16   1
   0   0   9    0.01    0.21   2
   2   0   9   -0.06    0.19   2
  -2   0  -9    0.61    0.21   1
  -2   0  -9    0.51    0.23   3
   6   0   9   -0.14    0.26   2
  -6   0  -9   -0.26    0.26   3
  -8   0  -9    0.58    0.40   3
   8   0   9   -0.13    0.32   2
 -15  -1   9   77.63    3.46   1
  15  -1  -9   74.67    3.31   1
 -13   1   9   32.05    1.79   2
 -13  -1   9   32.84    1.76   1
  13  -1  -9   33.95    1.71   1
  11  -1  -9    5.29    0.61   1
 -11  -1   9    5.20    0.63   2
 -11  -1   9    5.09    0.64   1
 -11   1   9    5.13    0.66   2
  -9  -1   9    5.65    0.52   2
  -9   1   9    4.53    0.59   2
   9  -1  -9    5.34    0.51   1
  -9  -1   9    6.09    0.56   1
   7   1  -9    7.56    0.44   3
  -7  -1   9    6.51    0.54   2
   7  -1  -9    8.38    0.60   1
  -7   1   9    7.59    0.62   2
  -7  -1   9    7.87    0.61   1
  -5  -1   9  476.16   17.29   2
   5   1  -9  483.28   15.50   3
   5   1  -9  428.85   16.77   1
  -5   1   9  480.70   17.37   2
   5  -1  -9  453.99   16.77   1
   3  -1  -9   97.18    3.83   1
  -3  -1   9   97.83    3.98   2
   3   1  -9  101.46    3.82   1
   3  -1  -9   98.61    3.42   3
  -3   1   9  100.56    4.02   2
   3   1  -9  106.58    3.54   3
   1  -1  -9   51.04    2.02   1
   1  -1  -9   51.67    1.82   3
   1   1  -9   47.94    1.87   3
   1   1  -9   47.97    1.94   1
  -1  -1   9   48.79    2.13   2
  -1   1   9   48.35    2.12   2
   1  -1   9    1.71    0.33   2
  -3  -1  -9    1.28    0.30   3
  -3   1  -9    1.54    0.33   3
   3  -1   9    1.54    0.36   2
   3   1   9    1.69    0.33   2
  -3  -1  -9    1.35    0.27   1
   5  -1   9  384.80   15.40   2
  -5   1  -9  419.34   14.00   3
  -5  -1  -9  411.88   13.93   3
   5   1   9  421.61   15.38   2
  -7  -1  -9   -0.38    0.29   3
  -7   1  -9    0.15    0.32   3
   7   1   9   -0.25    0.25   2
   7  -1   9   -0.04    0.27   2
  -9   1  -9    3.44    0.63   3
  -9  -1  -9    3.56    0.63   3
   9  -1   9    3.70    0.61   2
 -14   2   9    6.91    0.95   2
  14  -2  -9    7.63    0.79   1
 -14  -2   9    6.27    0.84   1
  12  -2  -9    6.22    0.68   1
 -12   2   9    6.00    0.79   2
 -12  -2   9    5.99    0.75   1
 -10   2   9  513.51   19.05   2
  10   2  -9  506.57   16.93   3
  10  -2  -9  498.43   18.35   1
 -10  -2   9  498.05   18.44   1
  -8  -2   9  236.88    8.96   1
   8  -2  -9  246.15    8.91   1
  -8   2   9  238.40    9.27   2
   8   2  -9  237.22    8.17   3
  -8  -2   9  239.15    9.10   2
  -6  -2   9   96.00    3.75   1
   6   2  -9   98.24    3.40   3
  -6   2   9   92.92    3.91   2
  -6  -2   9   90.60    3.76   2
   6  -2  -9   97.09    3.72   1
  -4   2   9  461.04   17.33   2
  -4  -2   9  439.13   17.21   2
   4   2  -9  480.12   15.52   3
   4  -2  -9  454.01   16.73   1
   4   2  -9  481.42   16.72   1
   2   2  -9    0.53    0.22   3
   2  -2  -9    0.78    0.28   1
   2   2  -9    0.47    0.19   1
  -2   2   9    0.42    0.24   2
  -2   2   9    0.63    0.14   3
  -2  -2   9    0.63    0.24   2
   0  -2  -9   10.15    0.63   1
   0   2  -9    9.78    0.61   3
   0  -2  -9   10.01    0.53   3
   0  -2   9    9.63    0.67   2
   0   2   9   10.09    0.66   2
  -2   2  -9   38.79    1.66   3
  -2  -2  -9   39.80    1.58   3
  -2  -2  -9   38.68    1.67   1
   2  -2   9   38.91    1.81   2
   2   2   9   38.41    1.75   2
   6  -2   9    3.43    0.55   2
  -6  -2  -9    2.31    0.44   3
  -6   2  -9    2.40    0.47   3
   8  -2   9   50.95    2.41   2
  -8  -2  -9   49.45    2.25   3
  -8   2  -9   52.46    2.35   3
 -13   3   9   12.10    1.03   2
 -13  -3   9   11.80    0.99   1
  13  -3  -9   10.85    0.82   1
  11   3  -9    5.05    0.54   3
  11  -3  -9    5.61    0.62   1
 -11   3   9    5.29    0.77   2
 -11  -3   9    5.63    0.71   1
  -9   3   9   77.44    3.35   2
  -9  -3   9   74.07    3.16   1
   9  -3  -9   68.60    3.04   1
   9   3  -9   78.56    2.84   3
  -7   3   9    5.62    0.66   2
   7  -3  -9    5.70    0.51   1
  -7  -3   9    5.85    0.60   1
   7   3  -9    5.78    0.46   3
  -7  -3   9    5.16    0.45   2
  -5  -3   9  200.65    7.86   1
   5  -3  -9  220.32    7.90   1
  -5  -3   9  216.64    8.05   2
   5   3  -9  208.25    7.30   3
  -5   3   9  214.16    8.23   2
   3   3  -9   -0.02    0.19   3
  -3  -3   9    0.04    0.19   2
   3  -3  -9    0.03    0.22   1
  -3  -3   9   -0.08    0.19   1
  -3   3   9    0.08    0.22   2
   1   3  -9   33.14    1.46   3
  -1   3   9   31.95    1.58   2
   1  -3  -9   33.87    1.53   1
  -1  -3   9   34.73    1.58   2
   1   3   9  152.87    5.37   3
  -1  -3  -9  153.46    5.86   1
   1   3   9  156.50    6.06   2
   1  -3   9  152.85    6.09   2
  -1   3  -9  161.73    5.55   3
  -3  -3  -9   10.66    0.70   1
  -3   3  -9   11.02    0.74   3
   3  -3   9   10.30    0.77   2
   3   3   9   10.24    0.69   2
   3   3   9   10.60    0.66   3
  -5  -3  -9   13.10    0.80   1
   5   3   9   12.26    0.80   3
   5  -3   9   11.59    0.90   2
  -5   3  -9   14.02    0.91   3
   7   3   9    0.11    0.33   3
   7  -3   9    0.06    0.36   2
  -7   3  -9   -0.27    0.29   3
   9   3   9   27.73    1.53   3
   9  -3   9   28.10    1.62   2
  14  -4  -9   26.08    1.47   1
 -14   4   9   29.78    1.82   2
  12  -4  -9   38.80    1.86   1
 -12  -4   9   37.22    2.02   1
 -12   4   9   39.98    2.17   2
  12   4  -9   38.24    1.77   3
 -10  -4   9   73.76    3.23   1
  10   4  -9   74.34    2.90   3
  10  -4  -9   72.25    3.07   1
 -10   4   9   75.72    3.44   2
  -8  -4   9   31.28    1.60   1
   8   4  -9   31.93    1.45   3
  -8   4   9   33.35    1.77   2
   8  -4  -9   30.33    1.52   1
  -6  -4   9   50.80    2.23   1
  -6   4   9   53.34    2.44   2
  -6  -4   9   50.14    2.16   2
   6  -4  -9   51.65    2.24   1
   6   4  -9   51.14    2.08   3
  -4  -4   9   61.58    2.63   2
   4   4  -9   65.33    2.49   3
   4  -4  -9   61.82    2.63   1
  -4   4   9   63.82    2.81   2
  -4  -4   9   63.74    2.58   1
   2   4  -9    1.81    0.35   3
   2  -4  -9    2.30    0.41   1
  -2   4   9    2.21    0.43   2
  -2  -4   9    2.22    0.38   2
   0  -4  -9   25.55    1.31   1
   0   4  -9   25.89    1.27   3
   0   4   9   27.06    1.37   2
   0  -4   9   27.29    1.37   2
   2   4   9    2.47    0.37   3
   2  -4   9    1.86    0.42   2
  -2   4  -9    2.00    0.42   3
   2   4   9    1.90    0.41   2
  -2  -4  -9    2.58    0.43   1
  -4  -4  -9   29.32    1.40   1
   4   4   9   33.50    1.36   3
   4  -4   9   22.48    1.44   2
  -4   4  -9   24.83    1.37   3
  -6  -4  -9   17.74    1.06   1
  -6   4  -9   18.45    1.16   3
   6  -4   9   20.07    1.24   2
   6   4   9   16.72    1.03   3
   8   4   9    0.39    0.38   3
   8  -4   9    0.15    0.43   2
  13   5  -9    2.47    0.55   3
  11   5  -9   22.97    1.26   3
  11  -5  -9   23.03    1.29   1
 -11   5   9   21.36    1.52   2
 -11  -5   9   23.42    1.44   1
  -9   5   9   60.49    2.78   2
  -9  -5   9   58.02    2.54   1
   9  -5  -9   49.20    2.38   1
   9   5  -9   51.57    2.28   3
   7   5  -9   13.78    0.85   3
  -7   5   9   12.43    1.01   2
  -7  -5   9   13.40    0.89   1
   7  -5  -9   13.36    0.88   1
   5  -5  -9   82.57    3.41   1
   5   5  -9   85.49    3.24   3
  -5  -5   9   83.85    3.39   1
  -5   5   9   83.71    3.66   2
   3  -5  -9   33.58    1.61   1
  -3   5   9   33.01    1.70   2
   3   5  -9   32.70    1.53   3
   1   5  -9    5.52    0.59   3
   1  -5  -9    5.59    0.55   1
  -1  -5   9    5.27    0.59   2
  -1   5   9    4.65    0.63   2
  -1   5  -9   41.44    1.85   3
   1  -5   9   39.92    1.95   2
  -1  -5  -9   41.42    1.91   1
  -3   5  -9    0.11    0.28   3
   3  -5   9    0.37    0.34   2
  -3  -5  -9    0.07    0.28   1
  -5  -5  -9  208.91    7.91   1
  -5   5  -9  209.16    7.51   3
   5  -5   9  204.72    8.24   2
   7   5   9    5.46    0.69   3
  -7  -5  -9    4.37    0.66   1
 -10  -6   9    0.37    0.43   1
  10  -6  -9    0.44    0.36   1
  10   6  -9    0.01    0.38   3
 -10   6   9   -0.05    0.51   2
  -8   6   9    3.45    0.71   2
   8  -6  -9    3.73    0.58   1
   8   6  -9    4.23    0.59   3
  -8  -6   9    4.16    0.65   1
  -6   6   9   10.20    0.92   2
   6  -6  -9    9.33    0.76   1
   6   6  -9   10.41    0.79   3
  -4   6   9  139.66    5.62   2
   4   6  -9  135.79    5.03   3
   4  -6  -9  130.49    5.30   1
  -2  -6   9   11.45    0.81   2
  -2   6   9   11.81    0.91   2
   2   6  -9   12.29    0.85   3
   2  -6  -9   12.14    0.87   1
   0  -6   9   60.20    2.67   2
   0  -6  -9   59.64    2.64   1
   0   6  -9   59.82    2.55   3
   2  -6   9    2.87    0.56   2
  -2  -6  -9    3.36    0.56   1
  -2   6  -9    2.55    0.50   3
  -4  -6  -9   47.84    2.22   1
  -4   6  -9   44.78    2.11   3
   4  -6   9   46.72    2.33   2
   9  -7  -9    3.01    0.60   1
   9   7  -9    2.82    0.60   3
  -9  -7   9    4.91    0.74   1
  -7   7   9    0.58    0.54   2
   7  -7  -9    0.25    0.37   1
   7   7  -9    0.85    0.44   3
  -5   7   9   38.85    2.12   2
   5   7  -9   37.97    1.87   3
   5  -7  -9   38.99    1.91   1
   3   7  -9    0.12    0.33   3
   3  -7  -9   -0.34    0.28   1
  -3   7   9    0.06    0.44   2
   1   7  -9  169.37    6.20   3
   1  -7  -9  167.10    6.57   1
  -1  -7  -9  242.64    9.70   1
  -1   7  -9  263.45    9.16   3
   1  -7   9  263.15    9.97   2
   3  -7   9    2.28    0.57   2
  14   0 -10   32.45    1.73   1
  12   0 -10    2.43    0.47   1
 -12   0  10    1.27    0.46   2
 -10   0  10   26.38    1.41   2
  10   0 -10   26.08    1.37   1
   8   0 -10   13.15    0.83   1
  -8   0  10   13.65    0.87   2
   6   0 -10   72.99    2.93   1
  -6   0  10   71.59    3.02   2
   4   0 -10    4.42    0.41   1
  -4   0  10    4.99    0.47   2
   2   0 -10  222.07    7.30   3
   2   0 -10  209.44    7.87   1
  -2   0  10  213.31    8.23   2
   0   0 -10   19.70    0.92   3
   0   0 -10   19.27    0.92   1
   0   0  10   19.06    1.04   2
  -2   0 -10  161.84    5.74   3
   2   0  10  163.55    6.37   2
   4   0  10   11.30    0.81   2
  -4   0 -10   12.12    0.79   3
  -6   0 -10   54.66    2.38   3
   6   0  10   56.49    2.52   2
   8   0  10   59.32    2.67   2
  -8   0 -10   57.04    2.55   3
  15   1 -10   40.51    2.05   1
  15  -1 -10   39.12    2.02   1
 -13  -1  10   37.35    2.03   1
  13  -1 -10   41.18    1.99   1
 -13   1  10   42.19    2.13   2
  11  -1 -10    0.11    0.28   1
 -11  -1  10   -0.07    0.28   2
 -11   1  10   -0.20    0.31   2
 -11  -1  10    0.03    0.27   1
  -9   1  10    8.92    0.71   2
   9   1 -10    8.08    0.65   1
  -9  -1  10    8.37    0.67   2
   9  -1 -10    8.09    0.64   1
  -7   1  10   74.09    3.33   2
  -7  -1  10   79.83    3.28   2
   7  -1 -10   82.89    3.22   1
   7   1 -10   80.61    3.20   1
  -5  -1  10   31.91    1.51   2
   5   1 -10   33.94    1.30   3
  -5   1  10   32.01    1.57   2
   5   1 -10   32.96    1.46   1
   5  -1 -10   30.96    1.46   1
  -3  -1  10   24.35    1.23   2
   3   1 -10   25.01    1.14   1
   3   1 -10   24.77    1.05   3
  -3   1  10   25.07    1.27   2
   3  -1 -10   23.57    1.14   1
   1   1 -10   90.52    3.45   1
   1  -1 -10   92.65    3.23   3
   1  -1 -10   88.88    3.51   1
  -1  -1  10   96.48    3.72   2
   1   1 -10   90.51    3.29   3
  -1   1  10   88.82    3.70   2
   1   1  10  309.88   11.90   2
  -1   1 -10  318.15   10.74   3
  -1  -1 -10  317.06   10.67   3
  -1  -1 -10  309.76   11.45   1
   1  -1  10  320.18   11.95   2
  -3   1 -10    1.03    0.31   3
   3   1  10    1.04    0.33   2
  -3  -1 -10    0.96    0.31   3
  -3  -1 -10    1.13    0.28   1
   3  -1  10    1.01    0.34   2
   5   1  10   14.90    0.94   2
  -5  -1 -10   14.86    0.93   3
  -5   1 -10   15.30    0.97   3
   5  -1  10   16.21    1.01   2
   7  -1  10    6.37    0.74   2
  -7  -1 -10    5.61    0.71   3
  -7   1 -10    6.30    0.77   3
  -9  -1 -10   13.30    1.03   3
   9  -1  10   14.88    1.05   2
 -14  -2  10    0.20    0.40   1
  14  -2 -10    0.91    0.42   1
 -14   2  10    0.55    0.53   2
 -12  -2  10   -0.06    0.33   1
  12  -2 -10   -0.31    0.26   1
 -12   2  10   -0.35    0.34   2
 -10   2  10   16.75    1.15   2
 -10  -2  10   17.66    1.11   1
  10  -2 -10   18.67    1.07   1
  -8  -2  10    5.64    0.54   1
  -8   2  10    5.77    0.59   2
   8   2 -10    5.80    0.44   3
   8  -2 -10    6.45    0.54   1
  -8  -2  10    5.73    0.51   2
  -6   2  10    7.19    0.66   2
   6   2 -10    8.44    0.53   3
   6  -2 -10    8.44    0.62   1
  -6  -2  10    7.99    0.62   1
  -6  -2  10    9.43    0.62   2
   4   2 -10  161.76    5.45   3
   4   2 -10  159.86    5.84   1
   4  -2 -10  159.86    5.89   1
  -4  -2  10  147.23    6.03   2
  -4   2  10  150.79    6.14   2
  -2   2  10    6.57    0.58   2
   2   2 -10    7.14    0.51   3
   2   2 -10    7.37    0.47   1
  -2  -2  10    7.20    0.56   2
   2  -2 -10    8.01    0.57   1
   0  -2  10   33.82    1.59   2
   0   2  10   33.92    1.58   2
   0  -2 -10   32.71    1.49   1
   0   2 -10   31.79    1.42   3
  -2  -2 -10    1.02    0.28   3
   2   2  10    1.45    0.33   2
  -2   2 -10    1.30    0.34   3
  -2  -2 -10    1.37    0.32   1
   2  -2  10    1.11    0.36   2
   4   2  10   39.74    1.76   2
   4  -2  10   37.23    1.83   2
  -4  -2 -10   36.04    1.62   3
  -4   2 -10   35.45    1.70   3
  -4  -2 -10   35.54    1.63   1
   6  -2  10    0.07    0.33   2
  -6   2 -10   -0.10    0.33   3
  -6  -2 -10   -0.30    0.31   3
   8  -2  10    7.85    0.84   2
  -8  -2 -10    6.50    0.77   3
  -8   2 -10    7.25    0.87   3
  13  -3 -10  197.61    7.93   1
 -13  -3  10  214.74    8.21   1
 -13   3  10  215.09    8.49   2
 -11   3  10   -0.17    0.38   2
  11  -3 -10    0.08    0.28   1
 -11  -3  10    0.04    0.32   1
  -9   3  10    4.05    0.63   2
   9   3 -10    2.53    0.40   3
   9  -3 -10    2.44    0.44   1
  -9  -3  10    2.62    0.48   1
  -7  -3  10   14.85    0.90   1
   7  -3 -10   13.96    0.86   1
   7   3 -10   14.49    0.79   3
  -7   3  10   14.41    0.98   2
  -7  -3  10   14.47    0.84   2
  -5  -3  10  161.61    6.30   1
   5   3 -10  170.46    5.87   3
  -5   3  10  165.53    6.63   2
   5  -3 -10  170.16    6.36   1
  -5  -3  10  169.18    6.46   2
   3   3 -10    2.10    0.35   3
  -3  -3  10    2.32    0.37   2
  -3   3  10    1.93    0.40   2
   3   3 -10    1.83    0.30   1
   3  -3 -10    2.20    0.38   1
   1   3 -10    0.51    0.26   3
  -1  -3 -10   94.33    3.74   1
   1   3  10   94.71    3.88   2
  -1   3 -10   92.20    3.55   3
   1  -3  10   98.16    3.94   2
   3   3  10    8.59    0.61   3
   3   3  10    9.40    0.68   2
   3  -3  10    9.71    0.75   2
  -3  -3 -10    9.27    0.66   1
  -3   3 -10    9.67    0.72   3
  -5  -3 -10  106.35    4.36   1
   5  -3  10  115.19    4.66   2
  -5   3 -10  110.65    4.31   3
   5   3  10  114.15    4.18   3
  -7   3 -10   52.72    2.38   3
   7   3  10   51.54    2.29   3
   7  -3  10   51.83    2.50   2
 -12  -4  10   27.67    1.63   1
  12  -4 -10   26.70    1.47   1
 -12   4  10   28.35    1.75   2
  10   4 -10   23.65    1.22   3
  10  -4 -10   25.45    1.30   1
 -10  -4  10   23.07    1.38   1
 -10   4  10   20.58    1.44   2
   8   4 -10   19.38    1.01   3
   8  -4 -10   18.63    1.08   1
  -8  -4  10   18.41    1.12   1
  -8   4  10   18.27    1.23   2
  -6  -4  10    5.51    0.55   1
  -6   4  10    5.41    0.69   2
  -6  -4  10    6.11    0.49   2
   6  -4 -10    6.12    0.58   1
   6   4 -10    6.74    0.53   3
  -4   4  10   11.28    0.85   2
  -4  -4  10   11.22    0.73   2
   4  -4 -10   12.09    0.79   1
   4   4 -10   11.94    0.75   3
  -2   4  10   38.57    1.87   2
   2  -4 -10   37.52    1.75   1
   2   4 -10   39.99    1.68   3
  -2  -4  10   36.69    1.77   2
   0  -4 -10  192.35    7.37   1
   0  -4  10  193.59    7.61   2
   0   4  10  203.08    7.63   2
   0   4 -10  192.70    6.92   3
  -2   4 -10    0.82    0.33   3
   2  -4  10    0.89    0.35   2
  -2  -4 -10    0.97    0.34   1
   2   4  10    1.13    0.35   2
  -4  -4 -10    8.26    0.69   1
  -4   4 -10    8.98    0.75   3
   4  -4  10    9.66    0.80   2
  -6   4 -10    0.05    0.35   3
   6   4  10    0.42    0.34   3
  -6  -4 -10    0.20    0.33   1
   6  -4  10    0.13    0.40   2
  11   5 -10   88.17    3.46   3
 -11  -5  10   85.97    3.80   1
  11  -5 -10   86.18    3.64   1
 -11   5  10   86.02    4.02   2
   9   5 -10  216.75    7.43   3
  -9  -5  10  210.14    8.05   1
  -9   5  10  201.58    8.41   2
   9  -5 -10  205.71    7.95   1
  -7  -5  10    0.05    0.33   1
   7   5 -10    0.20    0.30   3
   7  -5 -10    0.34    0.31   1
  -7   5  10   -0.09    0.34   2
   5   5 -10   22.09    1.16   3
  -5   5  10   22.05    1.35   2
   5  -5 -10   21.43    1.20   1
  -3   5  10    8.98    0.79   2
  -3  -5  10   10.50    0.71   2
   3   5 -10   10.45    0.73   3
   3  -5 -10    8.83    0.72   1
   1  -5 -10   93.77    3.77   1
  -1  -5  10   92.20    3.83   2
   1   5 -10   93.20    3.57   3
  -1   5  10   88.27    3.87   2
   1  -5  10  144.88    5.75   2
  -1  -5 -10  138.42    5.56   1
  -1   5 -10  144.56    5.26   3
   3  -5  10    7.81    0.82   2
  -3  -5 -10    6.54    0.73   1
  -3   5 -10    6.37    0.70   3
   5  -5  10    0.11    0.41   2
  -5  -5 -10    0.22    0.38   1
  -5   5 -10    0.21    0.38   3
  10   6 -10   23.21    1.34   3
 -10   6  10   23.54    1.63   2
 -10  -6  10   22.92    1.47   1
  10  -6 -10   23.51    1.36   1
  -8  -6  10   14.78    1.05   1
  -8   6  10   14.62    1.17   2
   8   6 -10   13.99    0.97   3
   8  -6 -10   15.48    1.03   1
  -6   6  10   -0.11    0.41   2
   6  -6 -10    0.69    0.39   1
   6   6 -10    0.49    0.34   3
  -4   6  10  104.23    4.37   2
   4  -6 -10  100.56    4.12   1
   4   6 -10   96.96    3.87   3
  -2   6  10    0.19    0.39   2
   2   6 -10   -0.46    0.27   3
  -2  -6  10    0.24    0.30   2
   2  -6 -10   -0.29    0.30   1
   0  -6  10   19.14    1.17   2
   0   6 -10   19.45    1.16   3
   0  -6 -10   19.14    1.17   1
   2  -6  10   24.33    1.42   2
  -2  -6 -10   24.35    1.39   1
  -2   6 -10   23.44    1.36   3
   4  -6  10    8.15    0.82   2
  -4  -6 -10    6.99    0.81   1
  -7   7  10   10.81    1.06   2
   7   7 -10   11.22    0.88   3
   7  -7 -10    9.54    0.84   1
   5  -7 -10   70.48    3.11   1
  -5   7  10   72.16    3.37   2
   5   7 -10   70.52    2.98   3
   3   7 -10    8.18    0.86   3
   3  -7 -10    8.34    0.86   1
   1  -7 -10   52.01    2.41   1
   1   7 -10   49.07    2.32   3
  -1   7 -10  208.88    7.58   3
  -1  -7 -10  207.36    8.03   1
   1  -7  10  206.05    8.19   2
  14   0 -11    0.25    0.35   1
  12   0 -11    0.05    0.30   1
 -12   0  11    0.13    0.33   2
  10   0 -11    0.28    0.27   1
 -10   0  11   -0.04    0.28   2
  -8   0  11   -0.02    0.21   2
   8   0 -11   -0.20    0.23   1
  -6   0  11   -0.04    0.22   2
   6   0 -11   -0.21    0.21   1
   2   0 -11    0.08    0.19   1
   2   0 -11    0.16    0.18   3
  -2   0  11    0.02    0.20   2
   0   0 -11   -0.10    0.18   1
   0   0  11   -0.17    0.20   2
   0   0 -11   -0.08    0.19   3
   2   0  11    0.18    0.26   2
  -2   0 -11    0.09    0.25   3
   4   0  11    0.00    0.26   2
  -4   0 -11   -0.31    0.28   3
  -6   0 -11    0.18    0.37   3
   6   0  11    0.18    0.33   2
  -8   0 -11   -0.97    0.41   3
  15  -1 -11    0.75    0.45   1
  13  -1 -11   31.34    1.65   1
 -13   1  11   29.38    1.73   2
  13   1 -11   29.58    1.62   1
 -11   1  11   33.02    1.77   2
  11  -1 -11   34.38    1.69   1
 -11  -1  11   32.85    1.68   2
  11   1 -11   31.68    1.65   1
  -9   1  11  138.45    5.70   2
   9  -1 -11  139.18    5.47   1
   9   1 -11  144.02    5.48   1
  -9  -1  11  141.61    5.62   2
   7  -1 -11    2.26    0.40   1
  -7   1  11    1.59    0.39   2
  -7  -1  11    1.05    0.32   2
   7   1 -11    1.83    0.36   1
  -5  -1  11  533.33   18.22   2
   5   1 -11  425.31   17.59   1
  -5   1  11  531.62   18.29   2
   5  -1 -11  459.64   17.63   1
   3   1 -11  152.20    5.15   3
  -3  -1  11  142.50    5.80   2
  -3   1  11  146.32    5.85   2
   3   1 -11  151.78    5.53   1
   3  -1 -11  146.01    5.58   1
   1   1  11    4.90    0.57   2
  -1   1 -11    5.65    0.50   3
  -1  -1 -11    5.99    0.49   3
  -1  -1 -11    5.52    0.47   1
   1  -1  11    5.00    0.59   2
  -3  -1 -11    0.62    0.31   3
   3   1  11    0.60    0.30   2
   3  -1  11    0.79    0.33   2
  -3   1 -11    0.41    0.29   3
  -5  -1 -11  225.14    7.70   3
  -5   1 -11  223.07    7.78   3
   5  -1  11  200.98    8.43   2
   5   1  11  219.14    8.43   2
   7  -1  11   17.73    1.20   2
  -7  -1 -11   20.28    1.22   3
  -7   1 -11   21.11    1.27   3
  14  -2 -11    7.34    0.82   1
 -14  -2  11    6.40    0.85   1
 -14   2  11    5.18    0.87   2
  12  -2 -11    6.55    0.73   1
 -12  -2  11    5.45    0.73   1
 -12   2  11    4.27    0.75   2
  10  -2 -11   77.15    3.29   1
 -10  -2  11   81.83    3.39   1
 -10   2  11   79.27    3.52   2
  -8  -2  11   19.08    1.11   1
   8  -2 -11   19.41    1.07   1
  -8  -2  11   18.70    1.05   2
  -8   2  11   17.78    1.15   2
   8   2 -11   18.66    1.06   1
   6   2 -11    5.76    0.45   3
  -6   2  11    4.60    0.61   2
   6   2 -11    5.78    0.52   1
   6  -2 -11    5.97    0.54   1
  -6  -2  11    6.46    0.52   2
  -4  -2  11   85.32    3.29   2
   4   2 -11   70.71    2.88   3
  -4   2  11   82.58    3.37   2
   4   2 -11   72.92    3.08   1
   4  -2 -11   81.69    3.18   1
  -2   2  11  144.15    5.82   2
   2   2 -11  146.40    5.44   1
   2   2 -11  149.43    5.19   3
  -2  -2  11  146.39    5.78   2
   2  -2 -11  147.49    5.58   1
   0   2  11  213.66    8.65   2
   0  -2  11  228.50    8.73   2
   0   2 -11  228.42    7.83   3
   0  -2 -11  231.40    8.37   1
  -2   2 -11   17.18    0.98   3
  -2  -2 -11   17.20    0.93   1
   2  -2  11   16.94    1.05   2
   2   2  11   18.02    1.03   2
   4  -2  11    8.24    0.72   2
  -4   2 -11    7.23    0.66   3
  -4  -2 -11    8.26    0.66   3
   4   2  11    7.57    0.64   2
   6  -2  11  239.74    9.30   2
  -6  -2 -11  232.99    8.38   3
  -6   2 -11  238.71    8.51   3
  13  -3 -11    0.83    0.42   1
 -13  -3  11    0.81    0.48   1
 -13   3  11    0.44    0.52   2
 -11   3  11   67.13    3.16   2
 -11  -3  11   66.91    3.00   1
  11  -3 -11   65.44    2.88   1
  -9  -3  11   57.45    2.55   1
   9  -3 -11   56.28    2.48   1
  -9   3  11   55.95    2.69   2
  -7  -3  11   16.86    0.98   2
  -7  -3  11   16.60    1.01   1
   7   3 -11   18.90    0.93   3
   7  -3 -11   17.98    1.02   1
  -7   3  11   17.74    1.15   2
   5   3 -11    5.02    0.50   3
  -5  -3  11    6.41    0.51   2
   5   3 -11    3.31    0.46   1
  -5   3  11    4.17    0.59   2
   5  -3 -11    3.80    0.50   1
   3   3 -11    5.59    0.55   3
  -3   3  11    4.78    0.62   2
   3  -3 -11    5.67    0.54   1
  -3  -3  11    4.98    0.50   2
   1   3 -11   35.52    1.64   3
  -1  -3  11   38.00    1.82   2
  -1   3  11   41.15    1.87   2
   1  -3 -11   38.96    1.76   1
  -1  -3 -11   25.58    1.31   1
   1   3  11   25.39    1.37   2
   1  -3  11   27.31    1.43   2
  -1   3 -11   26.73    1.31   3
   3  -3  11    1.88    0.46   2
  -3  -3 -11    1.93    0.40   1
   3   3  11    1.64    0.41   2
  -3   3 -11    1.89    0.45   3
  -5   3 -11   62.46    2.75   3
   5   3  11   62.98    2.60   3
   5  -3  11   65.78    2.95   2
   7   3  11   13.00    0.96   3
  12  -4 -11   23.92    1.34   1
 -12  -4  11   23.58    1.49   1
 -12   4  11   21.47    1.54   2
  10   4 -11    2.23    0.45   3
 -10   4  11    2.45    0.61   2
  10  -4 -11    2.62    0.53   1
 -10  -4  11    3.36    0.61   1
   8  -4 -11    3.54    0.53   1
  -8  -4  11    4.39    0.59   1
   8   4 -11    3.54    0.50   3
  -8   4  11    3.32    0.63   2
  -6  -4  11    0.39    0.29   1
  -6  -4  11    0.43    0.26   2
   6  -4 -11   -0.11    0.26   1
   6   4 -11    0.28    0.26   3
  -6   4  11   -0.01    0.29   2
  -4  -4  11   77.79    3.21   2
   4  -4 -11   77.00    3.19   1
   4   4 -11   78.86    2.98   3
  -4   4  11   72.56    3.34   2
  -2  -4  11    0.66    0.31   2
  -2   4  11    1.28    0.40   2
   2  -4 -11    1.79    0.43   1
   2   4 -11    1.33    0.36   3
   0  -4 -11   -0.06    0.27   1
   0   4  11    0.75    0.36   2
   0  -4  11    0.05    0.25   2
   0   4 -11    0.32    0.28   3
  -2   4 -11    1.99    0.44   3
  -2  -4 -11    2.16    0.44   1
   2  -4  11    1.65    0.46   2
   4  -4  11   55.50    2.59   2
  -4  -4 -11   51.23    2.39   1
  -4   4 -11   56.47    2.43   3
  11   5 -11   12.05    0.89   3
 -11   5  11   10.84    1.08   2
  11  -5 -11   12.40    0.94   1
 -11  -5  11   11.87    1.02   1
   9  -5 -11   94.70    4.00   1
   9   5 -11   98.83    3.73   3
  -9  -5  11   93.16    4.05   1
  -9   5  11   99.84    4.36   2
   7  -5 -11    5.82    0.68   1
   7   5 -11    6.17    0.64   3
  -7  -5  11    6.51    0.74   1
  -7   5  11    7.04    0.86   2
  -5   5  11  178.68    6.73   2
   5   5 -11  149.19    5.89   3
   5  -5 -11  167.19    6.35   1
   3   5 -11   54.53    2.22   3
  -3  -5  11   50.99    2.33   2
  -3   5  11   49.31    2.43   2
   3  -5 -11   50.71    2.32   1
   1   5 -11   13.12    0.91   3
  -1   5  11   14.85    1.01   2
  -1  -5  11   14.84    0.97   2
   1  -5 -11   14.78    0.98   1
  -1   5 -11    0.57    0.35   3
  -1  -5 -11    0.51    0.37   1
   1  -5  11    1.07    0.40   2
  -3   5 -11    6.74    0.77   3
  -3  -5 -11    5.44    0.70   1
   3  -5  11    7.27    0.83   2
  10  -6 -11  187.53    7.53   1
 -10  -6  11  200.56    7.69   1
  10   6 -11  196.12    7.09   3
   8  -6 -11    1.13    0.45   1
   8   6 -11    1.34    0.45   3
  -8   6  11    0.96    0.52   2
  -6   6  11   31.52    1.84   2
   6   6 -11   31.40    1.59   3
   6  -6 -11   31.26    1.66   1
   4  -6 -11   52.79    2.44   1
  -4   6  11   54.36    2.62   2
   4   6 -11   51.48    2.31   3
   2  -6 -11   69.97    3.09   1
  -2  -6  11   70.26    3.09   2
  -2   6  11   71.80    3.24   2
   2   6 -11   72.01    2.97   3
   0   6 -11   95.66    3.78   3
   0  -6  11   95.41    4.04   2
   0  -6 -11   92.70    3.95   1
  -2   6 -11    0.46    0.40   3
  -2  -6 -11    0.68    0.43   1
   2  -6  11    0.88    0.42   2
  -5   7  11    2.64    0.67   2
   5  -7 -11    2.56    0.55   1
   5   7 -11    1.96    0.53   3
   3  -7 -11    4.61    0.69   1
   3   7 -11    5.06    0.71   3
  14   0 -12   35.74    1.89   1
 -12   0  12   10.70    0.88   2
  12   0 -12    9.91    0.82   1
 -10   0  12  440.78   16.62   2
  10   0 -12  436.99   16.11   1
   8   0 -12  266.39    9.67   1
  -8   0  12  251.89    9.98   2
  -6   0  12   12.80    0.87   2
   6   0 -12   12.89    0.81   1
   4   0 -12  587.92   20.92   1
  -4   0  12  571.64   21.64   2
   2   0 -12   68.60    2.66   1
  -2   0  12   61.82    2.81   2
   0   0 -12   62.07    2.35   3
   0   0  12   58.55    2.66   2
   2   0  12    0.45    0.29   2
  -2   0 -12    0.05    0.27   3
   4   0  12   10.67    0.82   2
  -4   0 -12    9.94    0.78   3
  -6   0 -12   86.24    3.49   3
   6   0  12   85.46    3.74   2
 -13   1  12    2.07    0.59   2
  13  -1 -12    3.52    0.59   1
  13   1 -12    2.05    0.53   1
 -11  -1  12    0.02    0.32   2
 -11   1  12    0.43    0.39   2
  11   1 -12    0.17    0.29   1
  11  -1 -12    0.68    0.35   1
  -9  -1  12   18.62    1.08   2
  -9   1  12   19.22    1.16   2
   9  -1 -12   16.30    1.03   1
   9   1 -12   15.22    1.00   1
   7   1 -12   11.61    0.77   1
   7  -1 -12   11.80    0.78   1
  -7  -1  12   11.30    0.81   2
  -7   1  12   12.29    0.87   2
   5   1 -12  433.65   16.07   1
  -5  -1  12  451.71   16.62   2
   5  -1 -12  433.02   16.10   1
  -5   1  12  452.41   16.69   2
   3  -1 -12   19.21    1.03   1
  -3   1  12   19.22    1.13   2
  -3  -1  12   18.84    1.10   2
   3   1 -12   19.27    0.97   1
   1  -1 -12   22.18    1.14   1
  -1  -1  12   22.61    1.27   2
  -1   1  12   24.06    1.29   2
   1   1 -12   25.16    1.13   3
   1  -1  12    0.27    0.27   2
  -1  -1 -12    0.32    0.27   1
   1   1  12    0.11    0.26   2
  -1   1 -12    0.26    0.26   3
   3   1  12    6.49    0.70   2
  -3  -1 -12    6.17    0.57   3
   3  -1  12    6.22    0.73   2
  -3   1 -12    6.95    0.70   3
  -5  -1 -12  222.43    7.60   3
   5  -1  12  196.25    8.35   2
   5   1  12  212.57    8.31   2
  -5   1 -12  217.55    7.65   3
  14   2 -12    7.37    0.87   1
  14  -2 -12    8.00    0.79   1
 -14   2  12    6.33    0.94   2
  12  -2 -12    5.99    0.71   1
 -12  -2  12    5.02    0.72   1
 -12   2  12    4.75    0.77   2
  12   2 -12    5.34    0.70   1
 -10   2  12    1.13    0.44   2
  10   2 -12    1.05    0.38   1
 -10  -2  12    1.16    0.37   2
  10  -2 -12    1.02    0.35   1
   8   2 -12    5.21    0.60   1
  -8  -2  12    4.67    0.57   2
  -8   2  12    4.96    0.67   2
   8  -2 -12    6.04    0.66   1
   6   2 -12   48.83    2.05   1
  -6  -2  12   46.19    2.11   2
   6  -2 -12   46.38    2.07   1
  -6   2  12   45.60    2.23   2
  -4  -2  12  222.50    8.77   2
   4   2 -12  233.73    8.44   1
  -4   2  12  226.96    8.87   2
   4   2 -12  231.34    7.85   3
   4  -2 -12  225.39    8.52   1
   2  -2 -12    7.43    0.61   1
   2   2 -12    7.31    0.55   3
  -2   2  12    7.70    0.66   2
  -2  -2  12    6.80    0.61   2
   0   2  12    0.02    0.26   2
   0   2 -12   -0.15    0.22   3
   0  -2 -12   -0.05    0.24   1
   0  -2  12    0.53    0.29   2
  -2  -2 -12    1.98    0.39   1
   2   2  12    1.58    0.40   2
  -2   2 -12    2.08    0.45   3
   2  -2  12    1.98    0.47   2
   6  -2  12    4.54    0.69   2
  -6   2 -12    3.51    0.69   3
 -13  -3  12   71.33    3.30   1
  13  -3 -12   72.55    3.17   1
 -13   3  12   71.84    3.47   2
 -11   3  12   24.66    1.59   2
 -11  -3  12   25.68    1.50   1
  11  -3 -12   26.16    1.43   1
  -9   3  12   23.09    1.39   2
   9  -3 -12   20.85    1.22   1
  -9  -3  12   20.56    1.23   1
  -7   3  12    7.72    0.74   2
   7  -3 -12    7.54    0.64   1
   7   3 -12    7.10    0.60   1
  -7  -3  12    6.60    0.58   2
   5   3 -12  277.77   10.51   1
  -5   3  12  296.48   11.08   2
   5   3 -12  278.08    9.80   3
  -5  -3  12  290.21   10.90   2
   5  -3 -12  287.86   10.63   1
  -3   3  12    0.79    0.35   2
   3  -3 -12   -0.04    0.27   1
   3   3 -12   -0.02    0.27   3
  -3  -3  12    0.03    0.24   2
   1  -3 -12    2.95    0.47   1
   1   3 -12    3.09    0.47   3
  -1  -3  12    2.43    0.46   2
  -1   3  12    3.37    0.53   2
   1   3  12    2.05    0.44   2
   1  -3  12    1.97    0.44   2
  -1  -3 -12    1.73    0.39   1
  -1   3 -12    1.35    0.40   3
   3   3  12    0.36    0.34   2
   3  -3  12    0.75    0.40   2
  -3   3 -12    0.35    0.35   3
  -3  -3 -12    0.31    0.31   1
   5  -3  12  581.69   21.59   2
  -5   3 -12  561.41   19.55   3
  12  -4 -12   32.66    1.72   1
 -12  -4  12   34.20    1.88   1
 -12   4  12   32.06    1.97   2
  10  -4 -12  105.70    4.58   1
 -10   4  12  117.62    4.99   2
 -10  -4  12  118.91    4.72   1
   8  -4 -12    7.56    0.70   1
  -8   4  12    7.90    0.92   2
  -8  -4  12    6.92    0.76   1
   8   4 -12    6.57    0.59   3
  -6  -4  12    4.66    0.57   2
   6   4 -12    4.77    0.55   3
   6  -4 -12    4.33    0.60   1
  -6   4  12    4.58    0.68   2
  -4   4  12  130.23    5.19   2
  -4  -4  12  120.43    4.98   2
   4  -4 -12  123.08    4.90   1
   4   4 -12  123.29    4.55   3
  -2  -4  12    2.86    0.50   2
  -2   4  12    3.08    0.57   2
   2  -4 -12    3.55    0.54   1
   2   4 -12    3.01    0.47   3
   0  -4  12   -0.05    0.28   2
   0   4  12    0.26    0.30   2
   0   4 -12    0.05    0.29   3
   0  -4 -12    0.75    0.37   1
  -2   4 -12    2.19    0.49   3
  -2  -4 -12    1.65    0.45   1
   2  -4  12    1.74    0.49   2
  -4  -4 -12   64.10    2.74   1
  -4   4 -12   59.47    2.70   3
  11  -5 -12   16.82    1.15   1
 -11  -5  12   15.71    1.19   1
  -9   5  12    1.37    0.55   2
  -9  -5  12    1.04    0.50   1
   9  -5 -12    0.84    0.42   1
   9   5 -12    1.07    0.40   3
   7   5 -12    8.31    0.70   3
   7  -5 -12    8.07    0.74   1
  -7   5  12    9.29    1.04   2
  -5   5  12   10.47    0.93   2
   5  -5 -12   11.03    0.84   1
   5   5 -12   10.97    0.79   3
  -3   5  12    2.49    0.56   2
  -3  -5  12    2.30    0.46   2
   3  -5 -12    2.04    0.46   1
   3   5 -12    2.40    0.51   3
   1   5 -12    1.51    0.45   3
  -1  -5  12    2.70    0.50   2
   1  -5 -12    2.10    0.50   1
  -1   5  12    2.81    0.58   2
   1  -5  12   63.48    2.90   2
  -1   5 -12   61.12    2.67   3
  -1  -5 -12   63.87    2.80   1
   3  -5  12    2.62    0.60   2
  -3  -5 -12    1.71    0.50   1
  -3   5 -12    0.91    0.45   3
   8  -6 -12    8.58    0.80   1
  -8   6  12    9.48    0.96   2
   8   6 -12    7.93    0.74   3
   6  -6 -12   13.12    0.98   1
   6   6 -12   12.06    0.90   3
  -6   6  12   12.62    1.09   2
   4   6 -12  137.59    5.21   3
  -4   6  12  139.50    5.83   2
   4  -6 -12  140.08    5.58   1
  -2  -6  12    0.08    0.38   2
   2   6 -12    0.65    0.41   3
   2  -6 -12    0.10    0.41   1
   0  -6  12   33.46    1.77   2
   0  -6 -12   31.19    1.73   1
   0   6 -12   32.56    1.68   3
  12   0 -13    0.29    0.35   1
 -12   0  13   -0.15    0.37   2
 -10   0  13   -0.03    0.32   2
  10   0 -13   -0.29    0.28   1
   8   0 -13   -0.25    0.29   1
  -8   0  13    0.84    0.38   2
  -6   0  13    0.59    0.31   2
   6   0 -13    0.06    0.25   1
  -4   0  13    0.96    0.35   2
   4   0 -13    0.27    0.26   1
  -2   0  13   -0.21    0.21   2
   2   0 -13    0.02    0.24   1
   0   0  13    0.29    0.28   2
   2   0  13    0.14    0.31   2
 -13   1  13   27.32    1.67   2
  13  -1 -13   27.96    1.57   1
  13   1 -13   26.50    1.55   1
 -11  -1  13    1.60    0.50   2
  11   1 -13    2.42    0.49   1
  11  -1 -13    2.35    0.50   1
 -11   1  13    2.12    0.54   2
   9   1 -13   38.99    1.85   1
  -9   1  13   40.66    2.02   2
  -9  -1  13   38.38    1.92   2
   9  -1 -13   37.62    1.83   1
   7  -1 -13   36.95    1.72   1
  -7  -1  13   35.46    1.79   2
   7   1 -13   36.83    1.71   1
  -7   1  13   34.45    1.83   2
  -5   1  13  536.54   19.80   2
   5   1 -13  517.54   19.04   1
  -5  -1  13  536.67   19.73   2
   5  -1 -13  514.67   19.07   1
  -3  -1  13   19.83    1.16   2
   3  -1 -13   19.92    1.07   1
   3   1 -13   19.37    1.00   1
  -3   1  13   19.70    1.19   2
  -1   1  13    7.07    0.65   2
   1  -1 -13    6.98    0.57   1
  -1  -1  13    7.71    0.67   2
   1   1  13   98.29    4.21   2
   1  -1  13  101.70    4.24   2
  -1   1 -13  102.89    3.82   3
   3   1  13    1.40    0.42   2
   3  -1  13    1.40    0.43   2
  -3   1 -13    1.24    0.46   3
  -5   1 -13   55.70    2.39   3
   5   1  13   49.61    2.44   2
   5  -1  13   48.57    2.48   2
 -12   2  13   -0.14    0.40   2
  12  -2 -13    0.01    0.32   1
  12   2 -13    0.21    0.38   1
 -10  -2  13    1.08    0.42   2
 -10   2  13    1.31    0.47   2
  10   2 -13    1.76    0.43   1
  10  -2 -13    1.37    0.40   1
  -8   2  13   41.90    2.17   2
   8   2 -13   42.19    1.98   1
   8  -2 -13   45.40    2.04   1
  -8  -2  13   43.49    2.06   2
   6   2 -13    8.45    0.64   1
  -6  -2  13    7.75    0.66   2
   6  -2 -13    8.56    0.68   1
  -6   2  13    7.04    0.71   2
  -4  -2  13   44.63    2.14   2
  -4   2  13   46.47    2.22   2
   4  -2 -13   46.04    2.07   1
   2   2 -13    8.86    0.63   3
   2  -2 -13    8.40    0.66   1
  -2  -2  13    9.31    0.73   2
  -2   2  13    9.24    0.76   2
   0  -2 -13   -0.26    0.26   1
   0   2 -13   -0.05    0.29   3
   0   2  13    0.03    0.28   2
   0  -2  13    0.07    0.28   2
   2   2  13   69.78    3.18   2
  -2   2 -13   75.99    3.01   3
   2  -2  13   73.22    3.27   2
   4   2  13   12.57    0.92   2
   4  -2  13   11.34    0.95   2
  -4   2 -13   12.43    0.94   3
 -13   3  13   -0.20    0.47   2
 -11   3  13    0.74    0.46   2
 -11  -3  13    1.19    0.46   1
  11   3 -13    0.94    0.42   1
  11  -3 -13    1.28    0.46   1
   9   3 -13   57.28    2.48   1
   9  -3 -13   55.04    2.49   1
  -9   3  13   54.21    2.70   2
   7  -3 -13    0.09    0.27   1
  -7  -3  13    0.23    0.33   2
  -7   3  13   -0.12    0.32   2
   7   3 -13    0.54    0.30   1
  -5   3  13   32.34    1.78   2
  -5  -3  13   34.13    1.68   2
   5  -3 -13   32.72    1.66   1
   3   3 -13   -0.02    0.25   3
  -3   3  13    0.01    0.32   2
   3  -3 -13   -0.22    0.29   1
  -3  -3  13    0.28    0.27   2
   1   3 -13   25.31    1.26   3
  -1  -3  13   25.12    1.41   2
  -1   3  13   24.38    1.40   2
   1  -3 -13   24.84    1.33   1
   1  -3  13  207.81    8.12   2
  -1  -3 -13  202.83    7.73   1
  -1   3 -13  199.62    7.31   3
   1   3  13  207.75    8.05   2
  -3   3 -13    2.66    0.55   3
   3  -3  13    2.14    0.53   2
 -12  -4  13    0.95    0.52   1
 -10  -4  13    2.16    0.54   1
  10  -4 -13    1.54    0.47   1
 -10   4  13    1.72    0.59   2
   8  -4 -13    3.45    0.59   1
  -8   4  13    2.93    0.64   2
   8   4 -13    3.48    0.56   1
  -8  -4  13    3.61    0.60   1
  -6  -4  13    3.33    0.54   2
   6   4 -13    3.91    0.53   3
   6  -4 -13    4.26    0.61   1
  -6   4  13    2.83    0.60   2
   4   4 -13    1.74    0.41   3
  -4  -4  13    1.95    0.44   2
   4  -4 -13    1.37    0.41   1
  -4   4  13    1.99    0.53   2
   2  -4 -13    3.89    0.58   1
  -2  -4  13    3.04    0.53   2
   2   4 -13    3.25    0.52   3
  -2   4  13    3.43    0.60   2
   0  -4 -13   18.13    1.09   1
   0  -4  13   16.81    1.12   2
   0   4  13   15.81    1.10   2
   0   4 -13   16.36    1.03   3
  -2  -4 -13   11.05    0.84   1
  -2   4 -13    9.00    0.82   3
   2  -4  13   10.75    0.89   2
  -9   5  13   16.45    1.27   2
   9  -5 -13   13.56    1.05   1
   7   5 -13    3.76    0.57   3
  -7   5  13    2.77    0.66   2
   7  -5 -13    3.24    0.58   1
   5   5 -13  242.26    8.75   3
  -5   5  13  258.20    9.87   2
   5  -5 -13  246.75    9.43   1
  -3   5  13   24.73    1.54   2
   3   5 -13   26.84    1.39   3
  -3  -5  13   24.73    1.43   2
   3  -5 -13   26.34    1.47   1
  -1   5  13    0.71    0.42   2
   1  -5 -13    0.95    0.44   1
  -1  -5  13    0.63    0.36   2
   1   5 -13   -0.57    0.31   3
  -1   5 -13   98.92    3.99   3
   1  -5  13  104.18    4.37   2
  -1  -5 -13  100.81    4.20   1
  -6   6  13    8.29    1.04   2
   6   6 -13    8.12    0.84   3
   4   6 -13    0.41    0.42   3
   4  -6 -13    0.49    0.43   1
  -4   6  13    0.20    0.47   2
   2   6 -13   -0.15    0.39   3
  -2  -6  13   -0.11    0.34   2
  12   0 -14    1.15    0.43   1
 -12   0  14    0.41    0.47   2
 -10   0  14    8.53    0.82   2
  10   0 -14    8.90    0.76   1
  -8   0  14  257.51   10.13   2
   8   0 -14  263.00    9.73   1
  -6   0  14    2.00    0.50   2
   6   0 -14    2.39    0.43   1
  -4   0  14    0.80    0.38   2
   4   0 -14    1.19    0.35   1
  -2   0  14   49.27    2.34   2
   0   0  14   55.51    2.60   2
   2   0  14    2.87    0.54   2
   4   0  14    3.51    0.64   2
  13   1 -14    7.47    0.75   1
  13  -1 -14    8.05    0.79   1
 -13   1  14    8.44    1.00   2
 -11  -1  14   45.72    2.26   2
 -11   1  14   46.41    2.32   2
  11  -1 -14   44.81    2.16   1
  11   1 -14   43.83    2.15   1
   9  -1 -14  118.41    4.79   1
  -9  -1  14  119.14    4.98   2
  -9   1  14  120.35    5.08   2
   9   1 -14  123.70    4.82   1
  -7   1  14    0.21    0.33   2
   7  -1 -14    0.75    0.36   1
   7   1 -14    0.67    0.37   1
  -7  -1  14    1.08    0.39   2
   5   1 -14    3.63    0.50   1
  -5   1  14    4.30    0.62   2
   5  -1 -14    2.81    0.47   1
  -5  -1  14    4.73    0.61   2
  -3  -1  14    2.18    0.46   2
   3  -1 -14    2.43    0.45   1
  -3   1  14    2.32    0.50   2
  -1  -1  14    0.90    0.36   2
   1  -1  14    3.67    0.61   2
   1   1  14    3.86    0.60   2
  -3   1 -14   -0.10    0.43   3
   3  -1  14   -0.41    0.33   2
   3   1  14    0.36    0.36   2
  12  -2 -14   24.39    1.42   1
 -12   2  14   23.91    1.56   2
  12   2 -14   24.25    1.42   1
  10  -2 -14    7.32    0.77   1
 -10   2  14    5.94    0.81   2
  10   2 -14    5.44    0.68   1
 -10  -2  14    5.11    0.70   2
  -8  -2  14   13.51    0.95   2
   8   2 -14   12.87    0.88   1
  -8   2  14   13.97    1.06   2
   8  -2 -14   13.29    0.92   1
  -6  -2  14   20.88    1.25   2
   6   2 -14   22.62    1.19   1
  -6   2  14   21.22    1.35   2
   6  -2 -14   22.60    1.24   1
  -4  -2  14    2.61    0.49   2
  -4   2  14    2.62    0.56   2
   4  -2 -14    1.96    0.44   1
   2  -2 -14    2.03    0.45   1
  -2   2  14    2.58    0.51   2
  -2  -2  14    1.32    0.43   2
   0   2  14   20.51    1.28   2
   0   2 -14   21.80    1.18   3
   0  -2  14   19.41    1.25   2
   2  -2  14   13.72    1.04   2
  -2   2 -14   14.09    0.98   3
   2   2  14   15.12    1.03   2
 -11   3  14    0.86    0.50   2
  11   3 -14    0.95    0.43   1
  11  -3 -14    0.15    0.37   1
   9  -3 -14   24.67    1.39   1
   9   3 -14   23.84    1.34   1
  -9   3  14   24.11    1.53   2
   7   3 -14   10.77    0.76   1
   7  -3 -14   10.55    0.84   1
  -7   3  14   10.76    0.94   2
  -7  -3  14   10.72    0.83   2
  -5   3  14   35.03    1.78   2
  -5  -3  14   30.75    1.59   2
   5  -3 -14   24.97    1.49   1
  -3   3  14   74.22    3.42   2
   3  -3 -14   75.42    3.20   1
  -3  -3  14   78.81    3.36   2
   1  -3  14    1.62    0.49   2
  -1   3 -14    1.27    0.44   3
  -1  -3 -14    1.82    0.45   1
  -3   3 -14   11.85    0.95   3
  10  -4 -14   63.33    2.81   1
  10   4 -14   61.40    2.72   1
 -10   4  14   54.89    2.96   2
   8  -4 -14    3.66    0.64   1
  -8   4  14    5.24    0.81   2
  -6   4  14    3.97    0.71   2
   6  -4 -14    4.21    0.65   1
  -6  -4  14    3.94    0.59   2
   4  -4 -14   12.71    0.94   1
   4   4 -14   11.94    0.85   3
  -4  -4  14   13.67    0.97   2
  -4   4  14   14.12    1.10   2
  -2   4  14   81.34    3.71   2
  -2  -4  14   82.53    3.66   2
   2  -4 -14   88.47    3.60   1
   2   4 -14   83.81    3.33   3
   0   4  14   81.81    3.66   2
   0  -4 -14   86.16    3.52   1
   0   4 -14   80.67    3.34   3
   0  -4  14   82.96    3.69   2
   7  -5 -14    0.55    0.42   1
  -7   5  14    0.28    0.50   2
   5  -5 -14    0.36    0.40   1
   5   5 -14   -0.08    0.36   3
  -5   5  14   -0.18    0.42   2
   3  -5 -14    3.20    0.63   1
   3   5 -14    4.32    0.63   3
  -3  -5  14    3.17    0.59   2
  -3   5  14    2.80    0.64   2
  -1  -5  14   98.59    4.29   2
   1  -5 -14   99.40    4.16   1
   1   5 -14   99.52    3.93   3
  12   0 -15    0.04    0.36   1
 -12   0  15    0.12    0.45   2
  10   0 -15   -0.46    0.32   1
 -10   0  15   -0.44    0.37   2
  -8   0  15   -0.06    0.33   2
   8   0 -15   -0.09    0.30   1
  -6   0  15    0.19    0.34   2
   6   0 -15    0.11    0.35   1
  -4   0  15    1.03    0.42   2
   4   0 -15    0.34    0.32   1
  -2   0  15   -0.18    0.28   2
   0   0  15    0.13    0.32   2
   2   0  15   -0.22    0.35   2
 -11   1  15    7.71    0.94   2
 -11  -1  15    8.02    0.90   2
  11  -1 -15    7.93    0.74   1
  11   1 -15    7.40    0.74   1
   9  -1 -15    6.91    0.77   1
  -9  -1  15    8.01    0.75   2
  -9   1  15    6.19    0.83   2
   9   1 -15    6.99    0.74   1
  -7  -1  15    1.62    0.49   2
   7  -1 -15    1.44    0.42   1
  -7   1  15    1.88    0.51   2
   7   1 -15    1.83    0.44   1
   5  -1 -15  115.85    5.04   1
  -5   1  15  131.63    5.38   2
  -5  -1  15  140.66    5.36   2
  -3  -1  15   31.05    1.69   2
  -3   1  15   29.96    1.71   2
   3  -1 -15   32.23    1.57   1
  -1   1  15    2.71    0.55   2
  -1  -1  15    2.16    0.50   2
   1  -1  15    1.53    0.53   2
   1   1  15    1.10    0.44   2
 -10  -2  15   81.76    3.68   2
  10  -2 -15   83.37    3.59   1
  10   2 -15   86.32    3.58   1
 -10   2  15   85.42    3.85   2
   8   2 -15    2.88    0.53   1
  -8  -2  15    3.37    0.60   2
   8  -2 -15    3.58    0.61   1
  -8   2  15    4.37    0.72   2
  -6  -2  15    0.35    0.37   2
  -6   2  15    0.84    0.44   2
   6  -2 -15    0.81    0.39   1
   4  -2 -15  219.71    8.49   1
  -4  -2  15  223.52    8.82   2
  -4   2  15  231.10    8.94   2
  -2  -2  15   40.30    2.13   2
   2  -2 -15   42.84    1.99   1
  -2   2  15   44.10    2.19   2
   0  -2  15   72.68    3.34   2
   0   2  15   75.03    3.36   2
   2   2  15   37.57    1.97   2
   9  -3 -15   52.92    2.50   1
   9   3 -15   54.48    2.43   1
  -9   3  15   52.73    2.70   2
  -7  -3  15    2.06    0.54   2
   7  -3 -15    1.47    0.48   1
  -7   3  15    2.12    0.59   2
   5  -3 -15   60.24    2.79   1
  -5   3  15   62.98    3.01   2
  -5  -3  15   65.62    2.90   2
   3  -3 -15    2.85    0.56   1
  -3   3  15    2.28    0.58   2
  -3  -3  15    1.91    0.50   2
   1  -3 -15   37.20    1.80   1
  -1   3  15   34.45    1.90   2
  -1  -3  15   33.76    1.87   2
   1   3  15   29.12    1.68   2
  -8   4  15    1.60    0.57   2
   8  -4 -15    0.79    0.47   1
  -6  -4  15    7.80    0.74   2
  -6   4  15    6.89    0.94   2
   6  -4 -15    7.14    0.83   1
   4  -4 -15  223.74    8.34   1
  -4   4  15  212.18    8.70   2
  -4  -4  15  212.99    8.54   2
  -2   4  15   13.11    1.07   2
  -2  -4  15   13.19    1.01   2
   2  -4 -15   14.25    1.03   1
 -10   0  16   11.10    0.98   2
  10   0 -16    9.28    0.80   1
   8   0 -16    0.87    0.43   1
  -6   0  16    7.83    0.79   2
   6   0 -16    7.11    0.66   1
  -4   0  16  159.32    6.53   2
  -2   0  16    0.24    0.40   2
   0   0  16   33.05    1.85   2
 -11   1  16   15.68    1.24   2
  11   1 -16   17.09    1.13   1
 -11  -1  16   15.91    1.21   2
   9   1 -16    7.72    0.72   1
  -9  -1  16    7.89    0.92   2
   9  -1 -16    9.37    0.80   1
  -9   1  16    9.18    0.90   2
   7   1 -16   13.48    0.92   1
  -7  -1  16   12.42    1.00   2
   7  -1 -16   12.51    0.91   1
  -7   1  16   12.64    1.03   2
  -5   1  16  202.77    8.20   2
  -5  -1  16  208.42    8.19   2
   5  -1 -16  202.86    7.81   1
  -3  -1  16   25.80    1.55   2
  -3   1  16   26.47    1.58   2
  -1  -1  16    5.59    0.77   2
  -1   1  16    5.94    0.80   2
  10  -2 -16    0.30    0.41   1
  10   2 -16    0.13    0.39   1
 -10   2  16    0.35    0.49   2
  -8   2  16    0.01    0.42   2
  -8  -2  16   -0.27    0.36   2
   8  -2 -16    0.08    0.33   1
   6  -2 -16    0.47    0.36   1
  -6   2  16    0.04    0.37   2
  -6  -2  16    0.03    0.37   2
   4  -2 -16   11.85    0.92   1
  -4   2  16   13.05    1.06   2
  -4  -2  16   11.94    0.97   2
  -2   2  16    0.97    0.48   2
  -2  -2  16    0.50    0.40   2
   0   2  16   12.56    1.04   2
  -7  -3  16    8.43    0.93   2
  -7   3  16    7.61    0.98   2
   7  -3 -16    7.41    0.87   1
   5  -3 -16  529.54   19.47   1
  -5   3  16  525.33   20.21   2
  -5  -3  16  536.87   20.08   2
  -3   3  16  134.79    6.00   2
  -3  -3  16  146.83    5.99   2
   3  -3 -16  150.75    5.76   1
  -8   0  17   -0.12    0.41   2
   8   0 -17   -0.19    0.38   1
  -6   0  17    0.01    0.40   2
  -4   0  17    0.20    0.42   2
   7  -1 -17    1.44    0.46   1
  -7   1  17    2.38    0.64   2
  -7  -1  17    2.14    0.57   2
  -5   1  17   91.48    4.09   2
  -5  -1  17   90.01    4.05   2
   6  -2 -17    0.17    0.42   1
  -6  -2  17   -0.18    0.42   2
   4  -2 -17   33.15    1.72   1
   0   0   0    0.00    0.00   0
;
_shelx_hkl_checksum     77454
_shelx_res_file
;
TITL I in C2/c
CELL 0.71073  11.4321   6.6263  12.4819  90.000 110.788  90.000
ZERR    4.00   0.0017   0.0010   0.0019   0.000   0.003   0.000
LATT  7
SYMM -X, Y, 0.5-Z
SFAC C H N O
UNIT 36 40 8 16
TEMP -173.0
SIZE 0.15 0.20 0.30
OMIT    -9   1   4
OMIT    -9   3   7
OMIT    -9   5   9
OMIT    -9   7   4
OMIT     9   5   1
L.S. 12
BOND $H
ACTA
CONF
EQIV $1 -x+1, -y, -z+1
HTAB N3 O2_$1
TWIN -1 0 0 0 -1 0 0.775 0 1 2
WGHT    0.084600    3.957100
BASF   0.00165
FVAR       0.50022
C1    1    0.395348    0.332543    0.254974    11.00000    0.01043    0.00995 =
         0.00963    0.00018    0.00262   -0.00022
AFIX  13
H1    2    0.324310    0.415846    0.259504    11.00000   -1.20000
AFIX   0
C2    1    0.439769    0.191127    0.357934    11.00000    0.01167    0.01050 =
         0.00945   -0.00121    0.00214   -0.00074
O2    4    0.369106    0.125624    0.403568    11.00000    0.01478    0.01921 =
         0.01353    0.00270    0.00584   -0.00214
N3    3    0.564039    0.133937    0.395953    11.00000    0.01315    0.01135 =
         0.01056    0.00240    0.00345    0.00041
H3    2    0.591452    0.054024    0.458173    11.00000   -1.20000
C4    1    0.652313    0.196555    0.350403    11.00000    0.01187    0.01046 =
         0.00935   -0.00198    0.00264   -0.00005
O4    4    0.759610    0.139292    0.390604    11.00000    0.01309    0.02000 =
         0.01394    0.00055    0.00312    0.00366
C5    1    0.500000    0.473669    0.250000    10.50000    0.01071    0.00998 =
         0.01140    0.00000    0.00390    0.00000
C6    1    0.547034    0.608610    0.356974    11.00000    0.01476    0.01289 =
         0.01596   -0.00394    0.00486   -0.00113
AFIX 137
H6A   2    0.615396    0.694111    0.353165    11.00000   -1.50000
H6B   2    0.577352    0.523885    0.425715    11.00000   -1.50000
H6C   2    0.478346    0.693881    0.360258    11.00000   -1.50000
AFIX   0
HKLF 4
REM  I in C2/c
REM R1 =  0.0618 for    1165 Fo > 4sig(Fo)  and  0.0655 for all    1289 data
REM     74 parameters refined using      0 restraints
END
WGHT      0.0804      4.0891
REM Highest difference peak  0.902,  deepest hole -0.540,  1-sigma level  0.138
Q1    1   0.6414  0.6350  0.3979  11.00000  0.05    0.75
Q2    1   0.5043  0.1455  0.3877  11.00000  0.05    0.68
Q3    1   0.3809  0.6937  0.3578  11.00000  0.05    0.64
Q4    1   0.7109  0.6871  0.3504  11.00000  0.05    0.59
Q5    1   0.2754  0.1118  0.3845  11.00000  0.05    0.56
Q6    1   0.5994  0.1488  0.3615  11.00000  0.05    0.56
Q7    1   0.8207  0.1175  0.3647  11.00000  0.05    0.54
Q8    1   0.4277  0.6251  0.4016  11.00000  0.05    0.53
Q9    1   0.7076  0.1341  0.3976  11.00000  0.05    0.52
Q10   1   0.4212  0.2651  0.3001  11.00000  0.05    0.49
Q11   1   0.3718  0.2596  0.2127  11.00000  0.05    0.46
Q12   1   0.6989  0.6302  0.3967  11.00000  0.05    0.43
Q13   1   0.1676  0.3441  0.2516  11.00000  0.05    0.43
Q14   1   0.4545  0.3874  0.2632  11.00000  0.05    0.42
Q15   1   0.4000  0.1224  0.3633  11.00000  0.05    0.41
Q16   1   0.4979  0.8561  0.4158  11.00000  0.05    0.35
Q17   1   0.5050  0.1833  0.5021  11.00000  0.05    0.35
Q18   1   0.3215  0.3365  0.2353  11.00000  0.05    0.35
Q19   1   0.5000  0.0000  0.5000  10.50000  0.05    0.34
Q20   1   0.7195  0.8587  0.4164  11.00000  0.05    0.32
;
_shelx_res_checksum     77860
_shelxl_version_number     2014/6
data_II
_audit_creation_method     SHELXL-2014/6
_chemical_name_systematic
;
3,7-Diazaspiro[bicyclo[3.3.1]nonane-9,1'-cyclopentane]-2,4,6,8-tetraone
;
_chemical_name_common     ?
_chemical_formula_moiety     'C11 H12 N2 O4'
_chemical_formula_sum     'C11 H12 N2 O4'
_chemical_formula_iupac     'C11 H12 N2 O4'
_chemical_formula_weight     236.23
_chemical_melting_point     ?
_shelx_space_group_comment
;
The symmetry employed for this shelxl refinement is uniquely defined
by the following loop, which should always be used as a source of
symmetry information in preference to the above space-group names.
They are only intended as comments.
;
_space_group_crystal_system     orthorhombic
_space_group_name_H-M_alt     'P n m a'
_space_group_name_Hall     '-P 2ac 2n'
loop_
    _space_group_symop_operation_xyz
    'x, y, z'
    '-x+1/2, -y, z+1/2'
    '-x, y+1/2, -z'
    'x+1/2, -y+1/2, -z+1/2'
    '-x, -y, -z'
    'x-1/2, y, -z-1/2'
    'x, -y-1/2, z'
    '-x-1/2, y-1/2, z-1/2'
_cell_length_a     12.8058(6)
_cell_length_b     11.4850(6)
_cell_length_c     6.9058(3)
_cell_angle_alpha     90
_cell_angle_beta     90
_cell_angle_gamma     90
_cell_volume     1015.67(8)
_cell_formula_units_Z     4
_cell_measurement_reflns_used     4118
_cell_measurement_theta_min     3.18
_cell_measurement_theta_max     33.93
_cell_measurement_temperature     120(2)
_exptl_crystal_description     prism
_exptl_crystal_colour     colourless
_exptl_crystal_size_max     0.30
_exptl_crystal_size_mid     0.20
_exptl_crystal_size_min     0.20
_exptl_crystal_density_diffrn     1.545
_exptl_crystal_density_meas     ?
_exptl_crystal_density_method     ?
_exptl_crystal_F_000     496
_exptl_absorpt_coefficient_mu     0.119
_exptl_absorpt_correction_type     multi-scan
_exptl_absorpt_process_details
;
(SADABS; Sheldrick, 2003)
;
_shelx_estimated_absorpt_T_min     0.965
_shelx_estimated_absorpt_T_max     0.977
_exptl_absorpt_correction_T_min     0.960
_exptl_absorpt_correction_T_max     0.970
_diffrn_ambient_temperature     120(2)
_diffrn_radiation_type     MoK\a
_diffrn_radiation_wavelength     0.71073
_diffrn_measurement_device_type     'Bruker SMART 1K CCD'
_diffrn_measurement_method     '\f and \w scans'
_diffrn_detector_area_resol_mean     ?
_diffrn_reflns_number     15297
_diffrn_reflns_av_R_equivalents     0.0310
_diffrn_reflns_theta_min     3.182
_diffrn_reflns_theta_max     34.759
_diffrn_reflns_theta_full     25.242
_diffrn_measured_fraction_theta_max     0.953
_diffrn_measured_fraction_theta_full     1.000
_diffrn_reflns_limit_h_min     -19
_diffrn_reflns_limit_h_max     19
_diffrn_reflns_limit_k_min     -17
_diffrn_reflns_limit_k_max     18
_diffrn_reflns_limit_l_min     -10
_diffrn_reflns_limit_l_max     10
_refine_special_details     ?
_reflns_number_total     2181
_reflns_number_gt     1782
_reflns_threshold_expression     'I > 2\s(I)'
_refine_ls_structure_factor_coef     Fsqd
_refine_ls_matrix_type     full
_refine_ls_R_factor_all     0.0539
_refine_ls_R_factor_gt     0.0425
_refine_ls_wR_factor_gt     0.1114
_refine_ls_wR_factor_ref     0.1185
_refine_ls_goodness_of_fit_ref     1.026
_refine_ls_restrained_S_all     1.026
_refine_ls_number_reflns     2181
_refine_ls_number_parameters     85
_refine_ls_number_restraints     0
_refine_ls_hydrogen_treatment     mixed
_refine_ls_weighting_scheme     calc
_refine_ls_weighting_details
               'w=1/[\s^2^(Fo^2^)+(0.0631P)^2^+0.338P] where P=(Fo^2^+2Fc^2^)/3'
_atom_sites_solution_hydrogens     mixed
_atom_sites_solution_primary     difmap
_atom_sites_solution_secondary     difmap
_refine_ls_shift/su_max     0.000
_refine_ls_shift/su_mean     0.000
_refine_diff_density_max     0.419
_refine_diff_density_min     -0.225
_refine_ls_extinction_method     none
_refine_ls_extinction_coef     .
loop_
    _atom_type_symbol
    _atom_type_description
    _atom_type_scat_dispersion_real
    _atom_type_scat_dispersion_imag
    _atom_type_scat_source
    'C' 'C' 0.0033 0.0016
                         'International Tables Vol C Tables 4.2.6.8 and 6.1.1.4'
    'H' 'H' 0.0000 0.0000
                         'International Tables Vol C Tables 4.2.6.8 and 6.1.1.4'
    'N' 'N' 0.0061 0.0033
                         'International Tables Vol C Tables 4.2.6.8 and 6.1.1.4'
    'O' 'O' 0.0106 0.0060
                         'International Tables Vol C Tables 4.2.6.8 and 6.1.1.4'
_computing_data_collection
;
APEX2 (Bruker, 2005)
;
_computing_cell_refinement
;
SAINT (Bruker, 2001)
;
_computing_data_reduction
;
SAINT (Bruker, 2001)
;
_computing_structure_solution
;
SHELXT (Sheldrick, 2015a)
;
_computing_structure_refinement
;
SHELXL2014 (Sheldrick, 2015b)
;
_computing_molecular_graphics
;
SHELXTL (Sheldrick, 2008)
;
_computing_publication_material
;
SHELXTL (Sheldrick, 2008)
;
loop_
    _atom_site_type_symbol
    _atom_site_label
    _atom_site_fract_x
    _atom_site_fract_y
    _atom_site_fract_z
    _atom_site_U_iso_or_equiv
    _atom_site_adp_type
    _atom_site_calc_flag
    _atom_site_occupancy
    _atom_site_disorder_assembly
    _atom_site_disorder_group
    O O1 0.40454(6) 0.09843(6) 0.57775(10) 0.01863(16) Uani d 1 . .
    O O2 0.56727(6) 0.10479(6) -0.00332(11) 0.02057(17) Uani d 1 . .
    C C1 0.35046(9) 0.2500 0.35970(17) 0.0114(2) Uani d 1 . .
    H H1 0.2831 0.2500 0.4330 0.014 Uiso calc 1 . .
    C C2 0.41314(6) 0.14320(7) 0.41787(12) 0.01265(16) Uani d 1 . .
    N N3 0.48223(6) 0.10060(7) 0.28341(11) 0.01450(16) Uani d 1 . .
    H H3 0.5177(10) 0.0407(13) 0.3159(19) 0.017 Uiso d 1 . .
    C C4 0.49953(7) 0.14512(8) 0.09885(13) 0.01376(16) Uani d 1 . .
    C C5 0.43357(9) 0.2500 0.04181(17) 0.0130(2) Uani d 1 . .
    H H5 0.4232 0.2500 -0.1017 0.016 Uiso calc 1 . .
    C C6 0.32636(9) 0.2500 0.14282(17) 0.0130(2) Uani d 1 . .
    C C7 0.25898(8) 0.14463(9) 0.08181(14) 0.01871(19) Uani d 1 . .
    H H7A 0.3034 0.0757 0.0571 0.022 Uiso calc 1 . .
    H H7B 0.2078 0.1251 0.1842 0.022 Uiso calc 1 . .
    C C8 0.20315(9) 0.18259(12) -0.10339(15) 0.0277(2) Uani d 1 . .
    H H8A 0.1307 0.1525 -0.1051 0.033 Uiso calc 1 . .
    H H8B 0.2403 0.1525 -0.2187 0.033 Uiso calc 1 . .
loop_
    _atom_site_aniso_label
    _atom_site_aniso_U_11
    _atom_site_aniso_U_22
    _atom_site_aniso_U_33
    _atom_site_aniso_U_12
    _atom_site_aniso_U_13
    _atom_site_aniso_U_23
    O1 0.0241(3) 0.0172(3) 0.0146(3) 0.0043(2) 0.0040(2) 0.0046(2)
    O2 0.0232(3) 0.0186(3) 0.0199(3) 0.0043(2) 0.0081(3) -0.0004(3)
    C1 0.0116(4) 0.0102(4) 0.0124(4) 0.000 0.0003(4) 0.000
    C2 0.0135(3) 0.0113(3) 0.0131(3) -0.0001(3) 0.0003(3) 0.0000(3)
    N3 0.0172(3) 0.0123(3) 0.0140(3) 0.0038(2) 0.0023(2) 0.0015(2)
    C4 0.0160(4) 0.0120(3) 0.0133(3) -0.0006(3) 0.0010(3) -0.0007(3)
    C5 0.0149(5) 0.0135(5) 0.0105(4) 0.000 -0.0001(4) 0.000
    C6 0.0130(5) 0.0137(5) 0.0124(5) 0.000 -0.0017(4) 0.000
    C7 0.0170(4) 0.0213(4) 0.0179(4) -0.0047(3) -0.0031(3) -0.0026(3)
    C8 0.0248(5) 0.0397(6) 0.0187(4) -0.0066(4) -0.0075(4) -0.0015(4)
_geom_special_details
;
 All esds (except the esd in the dihedral angle between two l.s. planes)
 are estimated using the full covariance matrix.  The cell esds are taken
 into account individually in the estimation of esds in distances, angles
 and torsion angles; correlations between esds in cell parameters are only
 used when they are defined by crystal symmetry.  An approximate (isotropic)
 treatment of cell esds is used for estimating esds involving l.s. planes.
;
loop_
    _geom_bond_atom_site_label_1
    _geom_bond_atom_site_label_2
    _geom_bond_site_symmetry_2
    _geom_bond_distance
    _geom_bond_publ_flag
    O1 C2 . 1.2230(11) ?
    O2 C4 . 1.2103(11) ?
    C1 C2 . 1.5200(11) ?
    C1 C6 . 1.5292(17) ?
    C1 H1 . 1.0000 ?
    C2 N3 . 1.3727(11) ?
    N3 C4 . 1.3910(11) ?
    N3 H3 . 0.855(14) ?
    C4 C5 . 1.5231(11) ?
    C5 C6 . 1.5399(17) ?
    C5 H5 . 1.0000 ?
    C6 C7 . 1.5448(12) ?
    C7 C8 . 1.5287(14) ?
    C7 H7A . 0.9900 ?
    C7 H7B . 0.9900 ?
    C8 C8 7_565 1.549(3) ?
    C8 H8A . 0.9900 ?
    C8 H8B . 0.9900 ?
loop_
    _geom_angle_atom_site_label_1
    _geom_angle_atom_site_label_2
    _geom_angle_atom_site_label_3
    _geom_angle_site_symmetry_1
    _geom_angle_site_symmetry_3
    _geom_angle
    _geom_angle_publ_flag
    C2 C1 C2 7_565 . 107.61(9) ?
    C2 C1 C6 . . 111.43(6) ?
    C2 C1 H1 . . 108.8 ?
    C6 C1 H1 . . 108.8 ?
    O1 C2 N3 . . 121.26(8) ?
    O1 C2 C1 . . 122.03(8) ?
    N3 C2 C1 . . 116.69(8) ?
    C2 N3 C4 . . 126.26(8) ?
    C2 N3 H3 . . 116.9(9) ?
    C4 N3 H3 . . 116.8(9) ?
    O2 C4 N3 . . 120.51(8) ?
    O2 C4 C5 . . 123.33(9) ?
    N3 C4 C5 . . 116.06(8) ?
    C4 C5 C4 7_565 . 104.54(10) ?
    C4 C5 C6 . . 112.17(7) ?
    C4 C5 H5 . . 109.3 ?
    C6 C5 H5 . . 109.3 ?
    C1 C6 C5 . . 105.29(10) ?
    C1 C6 C7 . . 112.32(7) ?
    C5 C6 C7 . . 111.99(7) ?
    C7 C6 C7 7_565 . 103.14(10) ?
    C8 C7 C6 . . 105.43(9) ?
    C8 C7 H7A . . 110.7 ?
    C6 C7 H7A . . 110.7 ?
    C8 C7 H7B . . 110.7 ?
    C6 C7 H7B . . 110.7 ?
    H7A C7 H7B . . 108.8 ?
    C7 C8 C8 . 7_565 106.57(6) ?
    C7 C8 H8A . . 110.4 ?
    C8 C8 H8A 7_565 . 110.4 ?
    C7 C8 H8B . . 110.4 ?
    C8 C8 H8B 7_565 . 110.4 ?
    H8A C8 H8B . . 108.6 ?
loop_
    _geom_torsion_atom_site_label_1
    _geom_torsion_atom_site_label_2
    _geom_torsion_atom_site_label_3
    _geom_torsion_atom_site_label_4
    _geom_torsion_site_symmetry_1
    _geom_torsion_site_symmetry_2
    _geom_torsion_site_symmetry_3
    _geom_torsion_site_symmetry_4
    _geom_torsion
    _geom_torsion_publ_flag
    C2 C1 C2 O1 7_565 . . . 89.14(11) ?
    C6 C1 C2 O1 . . . . -148.42(9) ?
    C2 C1 C2 N3 7_565 . . . -89.33(10) ?
    C6 C1 C2 N3 . . . . 33.11(11) ?
    O1 C2 N3 C4 . . . . -179.14(8) ?
    C1 C2 N3 C4 . . . . -0.66(13) ?
    C2 N3 C4 O2 . . . . 175.36(9) ?
    C2 N3 C4 C5 . . . . -1.04(13) ?
    O2 C4 C5 C4 . . . 7_565 -84.18(12) ?
    N3 C4 C5 C4 . . . 7_565 92.10(10) ?
    O2 C4 C5 C6 . . . . 154.04(9) ?
    N3 C4 C5 C6 . . . . -29.68(11) ?
    C2 C1 C6 C5 7_565 . . . 60.10(7) ?
    C2 C1 C6 C5 . . . . -60.11(7) ?
    C2 C1 C6 C7 7_565 . . 7_565 -62.03(11) ?
    C2 C1 C6 C7 . . . 7_565 177.76(8) ?
    C2 C1 C6 C7 7_565 . . . -177.76(8) ?
    C2 C1 C6 C7 . . . . 62.03(11) ?
    C4 C5 C6 C1 7_565 . . . -58.65(7) ?
    C4 C5 C6 C1 . . . . 58.65(7) ?
    C4 C5 C6 C7 7_565 . . 7_565 63.69(12) ?
    C4 C5 C6 C7 . . . 7_565 -179.00(8) ?
    C4 C5 C6 C7 7_565 . . . 179.00(8) ?
    C4 C5 C6 C7 . . . . -63.70(12) ?
    C1 C6 C7 C8 . . . . 155.71(9) ?
    C5 C6 C7 C8 . . . . -86.05(10) ?
    C7 C6 C7 C8 7_565 . . . 34.55(12) ?
    C6 C7 C8 C8 . . . 7_565 -21.58(8) ?
loop_
    _geom_hbond_atom_site_label_D
    _geom_hbond_atom_site_label_H
    _geom_hbond_atom_site_label_A
    _geom_hbond_site_symmetry_A
    _geom_hbond_distance_DH
    _geom_hbond_distance_HA
    _geom_hbond_distance_DA
    _geom_hbond_angle_DHA
    N3 H3 O1 5_656 0.855(14) 2.021(14) 2.8718(11) 173.7(13)
_shelx_hkl_file
;
   0   0   1   -0.19    0.04
   0   0   1   -0.18    0.05
   0   0   1   -0.02    0.06
   0   0   2  439.98    4.84
   0   0   2  449.20    4.95
   0   0   2  460.40    4.94
   0   0   3    0.05    0.06
   0   0   3   -0.03    0.06
   0   0   4   35.74    0.74
   0   0   4   35.62    0.65
   0   0  -4   35.55    0.71
   0   0  -5    0.00    0.06
   0   0   5   -0.05    0.08
   0   0   5    0.03    0.06
   0   0   6   72.83    1.37
   0   0   6   73.43    1.19
   0   0  -6   73.46    1.33
   0   0   7    0.12    0.13
   0   0  -7   -0.01    0.12
   0   0   8    0.10    0.15
   0   0  -8    0.22    0.15
   0   0  -9   -0.05    0.13
   0   0   9    0.14    0.18
   0   0  10   16.59    0.84
   0   0 -10   16.14    0.78
   0   1   0   -0.15    0.03
   0   1   0   -0.03    0.03
   0   1   1  262.90    3.10
   0   1   1  264.25    2.86
   0   1  -1  253.43    2.87
   0  -1   1  264.61    5.82
   0   1  -1  264.94    2.61
   0  -1   1  263.04    2.59
   0   1   1  266.57    2.85
   0   1   2   -0.01    0.05
   0   1   2   -0.05    0.04
   0  -1   2   -0.08    0.04
   0   1   2   -0.01    0.05
   0  -1   2   -0.05    0.03
   0   1  -2   -0.04    0.04
   0   1   3   15.99    0.40
   0   1   3   16.20    0.39
   0   1  -3   15.66    0.41
   0  -1   3   15.71    0.42
   0   1   3   16.35    0.41
   0  -1   3   15.61    0.31
   0  -1   4   -0.12    0.06
   0  -1   4    0.29    0.06
   0   1  -4   -0.03    0.06
   0   1   4    0.04    0.06
   0   1   4    0.06    0.06
   0   1   4    0.20    0.10
   0   1   5    0.25    0.11
   0  -1   5    0.18    0.11
   0   1   5    0.43    0.12
   0   1  -5    0.43    0.12
   0  -1   5    0.31    0.09
   0  -1  -5    0.31    0.11
   0  -1   6    0.16    0.09
   0  -1   6    0.03    0.11
   0   1   6    0.35    0.09
   0  -1  -6    0.06    0.10
   0   1  -6   -0.04    0.09
   0   1   6   -0.04    0.08
   0   1   7    0.46    0.12
   0  -1  -7    0.19    0.12
   0  -1   7    0.17    0.13
   0   1   7   -0.03    0.14
   0   1  -7    0.17    0.14
   0   1   8    0.07    0.15
   0   1  -8    0.11    0.14
   0  -1  -8   -0.07    0.12
   0  -1   8   -0.08    0.14
   0   1  -9    0.12    0.18
   0  -1  -9   -0.12    0.15
   0   1   9    0.21    0.19
   0  -1   9   -0.14    0.15
   0  -1  10   -0.07    0.19
   0   1  10   -0.12    0.16
   0   1 -10    0.27    0.21
   0   2   0  245.17    2.76
   0  -2   0  244.90    2.68
   0  -2  -1   -0.05    0.03
   0   2  -1    0.01    0.04
   0  -2   1   -0.03    0.05
   0  -2   1   -0.10    0.02
   0   2   1   -0.03    0.05
   0   2   1   -0.05    0.04
   0   2   2   11.28    0.28
   0   2  -2   10.96    0.31
   0   2   2   11.28    0.32
   0   2   2   11.20    0.27
   0  -2   2   10.90    0.31
   0   2   3   -0.07    0.05
   0   2  -3   -0.02    0.06
   0  -2   3   -0.08    0.06
   0   2   3   -0.07    0.06
   0  -2   3   -0.05    0.03
   0   2   3    0.00    0.05
   0   2   4   72.08    1.12
   0  -2   4   72.51    1.19
   0   2   4   71.05    1.16
   0  -2   4   70.21    0.88
   0   2  -4   72.47    1.17
   0   2   4   69.35    1.07
   0   2   5   -0.05    0.09
   0   2  -5    0.01    0.08
   0   2   5   -0.13    0.07
   0   2   5   -0.15    0.06
   0  -2   5   -0.20    0.06
   0   2   6    1.31    0.19
   0   2  -6    1.56    0.23
   0  -2  -6    1.17    0.18
   0   2   6    1.43    0.22
   0  -2   6    1.42    0.23
   0   2  -7   -0.09    0.11
   0   2   7    0.11    0.13
   0  -2  -7    0.00    0.09
   0  -2   7   -0.08    0.11
   0   2   7    0.01    0.10
   0  -2  -8    1.20    0.24
   0  -2   8    1.56    0.29
   0   2  -8    1.08    0.25
   0   2   8    1.27    0.25
   0   2  -9    0.29    0.18
   0  -2  -9    0.10    0.14
   0  -2   9    0.00    0.17
   0   2   9   -0.22    0.13
   0   2  10    1.13    0.30
   0  -2  10    1.42    0.35
   0   2 -10    1.85    0.35
   0   3   0   -0.09    0.05
   0   3   0   -0.07    0.05
   0  -3   0   -0.05    0.05
   0   3   1   14.57    0.31
   0   3  -1   14.49    0.25
   0   3  -1   14.30    0.34
   0  -3  -1   14.48    0.29
   0   3   1   14.26    0.36
   0  -3   1   14.49    0.33
   0  -3   2    0.00    0.06
   0  -3  -2   -0.03    0.04
   0   3   2    0.10    0.07
   0   3  -2   -0.01    0.05
   0   3   2   -0.07    0.04
   0   3   3   88.75    1.17
   0   3   3   88.66    1.33
   0   3  -3   89.55    1.29
   0   3   3   88.23    1.16
   0  -3   3   86.79    1.27
   0  -3   4    0.19    0.11
   0  -3   4    0.07    0.03
   0   3  -4   -0.04    0.06
   0   3   4    0.08    0.08
   0   3   4    0.08    0.06
   0   3   5    0.89    0.16
   0  -3   5    0.51    0.16
   0   3   5    0.84    0.14
   0   3   5    1.00    0.16
   0   3  -5    0.68    0.15
   0   3   6    0.02    0.10
   0  -3   6    0.03    0.12
   0   3   6    0.21    0.14
   0   3   6    0.18    0.11
   0   3  -6   -0.06    0.09
   0   3   7    5.92    0.39
   0   3  -7    5.90    0.42
   0   3   7    5.80    0.40
   0  -3   7    6.80    0.47
   0  -3  -7    6.00    0.38
   0   3  -8    0.12    0.16
   0  -3  -8    0.08    0.12
   0   3   8    0.07    0.12
   0  -3   8   -0.08    0.14
   0   3   8   -0.16    0.12
   0   3   9    8.77    0.55
   0  -3   9    8.70    0.60
   0   3  -9    8.51    0.57
   0  -3  10   -0.04    0.18
   0   3 -10    0.11    0.22
   0  -4   0  990.52    9.92
   0   4   0 1000.00   10.78
   0   4   0  970.88   10.28
   0  -4   1   -0.09    0.04
   0   4   1    0.02    0.04
   0  -4  -1    0.01    0.04
   0   4   1    0.01    0.05
   0   4  -1   -0.01    0.03
   0   4  -1    0.05    0.05
   0   4   2  101.22    1.25
   0   4  -2  100.69    1.37
   0  -4  -2  100.38    1.21
   0   4   2   97.21    1.42
   0  -4   2   99.14    1.32
   0  -4   2  100.64    1.05
   0  -4  -3    0.04    0.05
   0   4   3    0.17    0.09
   0   4  -3    0.04    0.07
   0  -4   3    0.06    0.08
   0  -4   4    5.30    0.31
   0   4   4    5.23    0.32
   0   4  -4    5.08    0.31
   0  -4  -4    5.31    0.27
   0   4   4    5.20    0.26
   0   4   5    0.02    0.09
   0  -4   5    0.11    0.11
   0   4   5   -0.06    0.07
   0   4  -5    0.01    0.09
   0   4   5    0.21    0.13
   0   4   6   54.85    1.11
   0   4   6   54.78    1.07
   0   4   6   52.75    1.21
   0   4  -6   54.12    1.21
   0  -4   6   52.20    1.21
   0   4   7    0.00    0.13
   0   4  -7   -0.16    0.10
   0   4   7   -0.06    0.14
   0   4   7    0.17    0.13
   0  -4   7    0.30    0.17
   0   4  -8    3.19    0.40
   0   4   8    3.06    0.37
   0  -4   8    2.37    0.36
   0  -4  -8    2.91    0.33
   0  -4  -9   -0.23    0.17
   0  -4   9    0.01    0.17
   0   4  -9   -0.11    0.17
   0  -4  10   38.26    1.33
   0  -4 -10   39.87    1.24
   0   4 -10   39.67    1.31
   0   5   0    0.06    0.06
   0  -5   0    0.03    0.05
   0   5   0    0.06    0.05
   0   5  -1    0.38    0.07
   0   5   1    0.39    0.10
   0  -5   1    0.36    0.09
   0   5   1    0.24    0.08
   0   5  -1    0.30    0.09
   0  -5  -1    0.41    0.08
   0   5   2   -0.10    0.05
   0  -5   2   -0.06    0.07
   0  -5   2    0.09    0.04
   0   5  -2    0.01    0.07
   0   5   2   -0.04    0.07
   0  -5  -2   -0.04    0.05
   0   5  -3   37.13    0.82
   0  -5   3   38.64    0.81
   0   5   3   37.09    0.86
   0   5   3   37.67    0.71
   0  -5  -3   37.38    0.68
   0   5  -4    0.08    0.09
   0   5   4   -0.05    0.07
   0  -5  -4    0.00    0.07
   0   5   4    0.31    0.12
   0  -5   4    0.00    0.09
   0  -5   5   15.81    0.60
   0   5  -5   17.22    0.64
   0  -5  -5   15.77    0.51
   0   5   5   16.97    0.64
   0   5   5   16.12    0.51
   0   5   6    0.00    0.14
   0  -5   6    0.37    0.16
   0  -5  -6   -0.09    0.10
   0   5   6   -0.04    0.09
   0   5  -6    0.06    0.12
   0  -5   7   10.18    0.59
   0   5   7   11.06    0.58
   0   5  -7    9.61    0.57
   0  -5  -7   10.95    0.51
   0   5   7   11.63    0.50
   0   5  -8    0.16    0.17
   0  -5   8    0.01    0.15
   0  -5  -8    0.02    0.14
   0   5   8    0.27    0.14
   0  -5   9   31.95    1.16
   0   5  -9   31.72    1.14
   0  -5  -9   30.35    1.00
   0   5 -10    0.22    0.26
   0  -5  10   -0.19    0.21
   0   6   0  114.49    1.51
   0  -6   0  113.77    1.43
   0   6   0  113.54    1.53
   0  -6   1    0.07    0.07
   0   6  -1    0.05    0.05
   0   6   1   -0.08    0.05
   0  -6  -1    0.01    0.05
   0   6   1    0.00    0.07
   0   6  -1    0.04    0.07
   0  -6   2    1.05    0.10
   0   6  -2    0.85    0.15
   0   6   2    0.70    0.12
   0  -6  -2    0.86    0.12
   0   6   2    0.85    0.16
   0  -6   2    0.94    0.15
   0   6   3    0.22    0.08
   0   6   3    0.06    0.08
   0  -6   3    0.04    0.09
   0   6  -3   -0.05    0.08
   0  -6  -3    0.19    0.09
   0   6   4   42.90    0.84
   0  -6   4   42.49    0.97
   0   6  -4   41.63    0.99
   0   6   4   39.80    1.00
   0  -6  -4   41.20    0.81
   0  -6   5    0.03    0.12
   0   6   5   -0.08    0.07
   0   6  -5   -0.23    0.08
   0  -6  -5   -0.05    0.08
   0   6   5   -0.13    0.09
   0   6  -6   22.72    0.82
   0  -6  -6   24.36    0.70
   0   6   6   24.86    0.69
   0   6   6   25.05    0.86
   0  -6   6   25.07    0.85
   0   6   7    0.12    0.18
   0  -6   7    0.10    0.14
   0  -6  -7    0.05    0.12
   0   6  -7   -0.01    0.13
   0  -6   8    0.67    0.26
   0   6  -8    0.46    0.23
   0   6   8    0.68    0.25
   0  -6  -8    0.60    0.21
   0   6  -9    0.19    0.20
   0  -6  -9    0.17    0.19
   0   6   9    0.30    0.22
   0  -6   9    0.26    0.19
   0  -6  10    6.30    0.66
   0   6 -10    6.91    0.59
   0   7   0    0.00    0.07
   0  -7   0   -0.01    0.07
   0   7   0   -0.07    0.07
   0   7  -1   46.60    0.92
   0   7  -1   46.61    0.81
   0   7   1   47.51    0.96
   0  -7  -1   46.68    0.81
   0   7   1   45.81    0.86
   0  -7   1   46.50    0.86
   0  -7   2   -0.05    0.07
   0  -7  -2   -0.07    0.07
   0   7   2   -0.01    0.07
   0  -7   2    0.05    0.06
   0   7  -2    0.24    0.11
   0   7   2    0.01    0.06
   0  -7   3   13.08    0.51
   0   7  -3   12.54    0.52
   0  -7   3   13.02    0.26
   0   7   3   13.33    0.44
   0  -7  -3   12.87    0.42
   0   7   3   13.94    0.56
   0   7   4   -0.03    0.12
   0   7   4    0.13    0.09
   0   7  -4    0.04    0.11
   0  -7   4    0.01    0.12
   0  -7  -4    0.07    0.10
   0  -7   5    5.06    0.38
   0  -7  -5    4.98    0.31
   0   7  -5    4.81    0.38
   0   7   5    5.01    0.31
   0   7   5    5.18    0.41
   0   7  -6    0.27    0.16
   0   7   6   -0.05    0.13
   0  -7   6    0.01    0.13
   0   7   6    0.20    0.12
   0  -7  -6    0.08    0.10
   0   7   7   -0.12    0.12
   0  -7   7    0.16    0.14
   0  -7  -7    0.18    0.14
   0   7  -7    0.01    0.14
   0   7   8    0.11    0.16
   0  -7   8   -0.10    0.16
   0  -7  -8    0.05    0.15
   0   7  -8    0.05    0.17
   0   7   9    6.75    0.56
   0  -7   9    5.50    0.60
   0   7  -9    6.04    0.54
   0  -8   0  190.90    2.29
   0   8   0  194.22    2.43
   0   8   0  192.14    2.45
   0  -8   1    0.23    0.11
   0   8  -1   -0.02    0.06
   0   8  -1    0.10    0.10
   0  -8  -1    0.02    0.08
   0   8   1   -0.02    0.07
   0   8   1    0.03    0.07
   0   8   2   13.57    0.55
   0  -8   2   14.47    0.39
   0  -8  -2   14.35    0.44
   0   8  -2   12.99    0.52
   0  -8   2   13.80    0.51
   0   8   2   12.86    0.46
   0   8   3   -0.03    0.10
   0   8  -3    0.15    0.12
   0  -8   3   -0.16    0.09
   0  -8  -3    0.01    0.08
   0   8   3    0.01    0.09
   0   8   4    0.57    0.13
   0  -8   4    0.68    0.19
   0   8   4    0.52    0.18
   0  -8  -4    0.61    0.15
   0   8  -4    0.73    0.19
   0   8  -5    0.01    0.12
   0   8   5    0.21    0.10
   0  -8   5   -0.02    0.13
   0   8   5    0.11    0.14
   0  -8  -5   -0.07    0.10
   0   8   6    0.42    0.19
   0  -8   6    0.05    0.14
   0  -8  -6    0.17    0.14
   0   8  -6    0.24    0.18
   0  -8  -7    0.03    0.14
   0   8   7    0.27    0.21
   0   8  -7    0.21    0.19
   0  -8   7    0.04    0.16
   0   8   8   -0.08    0.19
   0   8  -8   -0.18    0.18
   0  -8   8    0.12    0.21
   0   8  -9   -0.18    0.19
   0   8   9    0.44    0.23
   0  -8   9   -0.17    0.17
   0  -9   0    0.34    0.12
   0   9   0    0.25    0.11
   0   9   1   50.18    1.01
   0   9   1   51.03    1.10
   0   9  -1   50.64    1.08
   0  -9   1   50.24    1.00
   0   9  -1   49.48    0.95
   0  -9  -1   50.31    0.94
   0  -9  -2    0.16    0.10
   0  -9   2    0.12    0.07
   0  -9   2   -0.08    0.10
   0   9   2    0.05    0.10
   0   9  -2    0.06    0.12
   0   9   2   -0.03    0.11
   0  -9   3  179.57    2.50
   0   9  -3  180.23    2.61
   0   9   3  182.50    2.36
   0  -9  -3  182.39    2.25
   0   9   3  182.56    2.74
   0   9  -4    0.21    0.14
   0  -9   4    0.06    0.13
   0   9   4    0.02    0.09
   0   9   4    0.18    0.13
   0  -9  -4    0.19    0.11
   0  -9  -5    2.27    0.26
   0  -9   5    1.59    0.28
   0   9   5    2.30    0.35
   0   9  -5    2.39    0.34
   0   9   5    2.65    0.29
   0   9  -6   -0.16    0.14
   0  -9  -6    0.12    0.12
   0  -9   6    0.01    0.13
   0   9   6   -0.14    0.11
   0   9  -7    6.83    0.54
   0  -9   7    6.77    0.52
   0   9   7    8.27    0.60
   0   9  -8    0.43    0.24
   0  -9   8    0.12    0.20
   0   9   8    0.08    0.18
   0   9   9    3.86    0.54
   0   9  -9    3.81    0.55
   0  -9   9    4.74    0.57
   0  10   0    0.44    0.15
   0  10   0    0.40    0.15
   0 -10   0    0.50    0.15
   0 -10   1    0.21    0.09
   0  10   1   -0.18    0.08
   0  10  -1   -0.13    0.08
   0 -10  -1   -0.03    0.10
   0 -10   1    0.06    0.11
   0  10   1   -0.03    0.08
   0 -10   2    1.00    0.21
   0  10  -2    0.58    0.18
   0  10   2    0.99    0.22
   0  10   2    1.18    0.20
   0 -10   2    1.41    0.18
   0 -10  -2    0.81    0.18
   0  10   3   -0.14    0.08
   0  10  -3   -0.06    0.11
   0 -10   3    0.09    0.12
   0 -10  -3   -0.12    0.11
   0  10   3   -0.14    0.09
   0  10  -4   48.54    1.27
   0 -10   4   50.37    1.23
   0  10   4   53.08    1.38
   0 -10  -4   52.54    1.06
   0  10   4   52.55    1.09
   0 -10   5    0.06    0.14
   0  10  -5    0.22    0.18
   0  10   5    0.09    0.18
   0 -10  -5    0.12    0.15
   0 -10   6    4.54    0.49
   0  10   6    5.18    0.56
   0  10  -6    4.59    0.51
   0 -10   7    0.24    0.21
   0  10   7    0.33    0.18
   0  10  -7    0.13    0.23
   0 -10   8    0.43    0.25
   0  10   8    0.24    0.23
   0  10  -8    0.01    0.24
   0  10   9   -0.22    0.21
   0  11   0    0.03    0.10
   0  11   0   -0.07    0.11
   0 -11   0   -0.06    0.10
   0  11  -1    8.81    0.49
   0  11   1    8.40    0.45
   0 -11   1    8.70    0.44
   0 -11  -1    7.89    0.41
   0  11   1    9.33    0.50
   0 -11   1    8.73    0.40
   0  11   2   -0.04    0.13
   0 -11  -2   -0.03    0.11
   0  11   2   -0.02    0.11
   0  11  -2    0.19    0.15
   0 -11   2    0.01    0.12
   0 -11   3   56.67    1.29
   0 -11  -3   56.40    1.11
   0  11   3   56.78    1.18
   0  11  -3   57.39    1.38
   0  11   3   57.30    1.43
   0 -11  -4   -0.02    0.13
   0 -11   4    0.02    0.15
   0  11   4    0.07    0.16
   0  11  -4   -0.05    0.16
   0 -11   5    0.11    0.17
   0  11   5   -0.01    0.16
   0  11  -5    0.03    0.19
   0 -11   6   -0.15    0.14
   0  11  -6   -0.05    0.17
   0  11   6    0.11    0.18
   0 -11   7    1.32    0.31
   0  11   7    0.66    0.30
   0  11  -7    0.15    0.24
   0  11   8   -0.03    0.24
   0  11  -8   -0.05    0.22
   0 -11   8    0.02    0.20
   0  12   0   18.82    0.70
   0 -12   0   18.98    0.65
   0  12   0   19.61    0.71
   0  12   1    0.12    0.13
   0  12  -1    0.05    0.14
   0 -12  -1   -0.19    0.11
   0  12   1    0.04    0.12
   0 -12   1    0.05    0.12
   0 -12   1   -0.03    0.08
   0 -12   2    0.23    0.16
   0  12  -2    0.41    0.19
   0 -12  -2    0.30    0.15
   0  12   2    0.11    0.14
   0  12   2    0.20    0.13
   0  12   3    0.02    0.10
   0 -12   3    0.08    0.15
   0  12  -3    0.14    0.17
   0 -12  -3    0.05    0.12
   0  12   3    0.06    0.12
   0  12   4    1.27    0.28
   0 -12   4    0.54    0.21
   0  12  -4    0.50    0.23
   0  12   5    0.09    0.16
   0  12  -5    0.27    0.19
   0 -12   5    0.12    0.16
   0 -12   6    0.04    0.17
   0  12   6    0.16    0.17
   0  12  -6    0.04    0.17
   0  12   7    0.33    0.22
   0  12  -7   -0.17    0.20
   0 -12   7   -0.09    0.18
   0  13   0    0.10    0.14
   0 -13   0    0.11    0.14
   0 -13   0    0.27    0.14
   0  13   1    0.03    0.12
   0 -13   1    0.03    0.14
   0 -13  -1    0.23    0.15
   0  13  -1    0.17    0.17
   0  13   1   -0.31    0.09
   0 -13  -2    0.02    0.12
   0  13  -2    0.01    0.15
   0  13   2    0.05    0.12
   0 -13   2    0.05    0.13
   0  13   2   -0.15    0.13
   0 -13   3   37.32    1.09
   0  13  -3   38.80    1.21
   0  13   3   40.38    1.27
   0 -13   4   -0.11    0.14
   0  13  -4    0.05    0.18
   0  13   4    0.12    0.21
   0  13  -5    5.28    0.57
   0 -13   5    4.60    0.51
   0  13   5    3.84    0.53
   0 -13   6    0.33    0.22
   0  13   6   -0.14    0.20
   0  13  -6   -0.42    0.17
   0  13  -7    7.78    0.66
   0  13   7    7.13    0.65
   0 -13   7    6.80    0.59
   0 -14   0   11.41    0.57
   0  14   0   11.72    0.62
   0 -14   0   11.02    0.55
   0  14  -1    0.05    0.14
   0 -14  -1   -0.02    0.14
   0 -14  -1    0.26    0.14
   0 -14   1   -0.04    0.14
   0  14   1   -0.01    0.14
   0  14   2    0.62    0.25
   0 -14   2    0.73    0.23
   0  14  -2    0.57    0.23
   0 -14   3    0.12    0.18
   0  14  -3    0.15    0.21
   0  14   3    0.20    0.20
   0  14   4    8.16    0.62
   0  14  -4    7.42    0.59
   0 -14   4    7.64    0.54
   0 -14   5   -0.14    0.18
   0  14  -5    0.43    0.25
   0  14   5    0.15    0.19
   0  14  -6   14.80    0.86
   0 -14   6   13.00    0.76
   0  14   6   13.65    0.87
   0  15   0    0.12    0.17
   0 -15   1    0.56    0.22
   0  15   1    0.63    0.22
   0 -15  -1    0.72    0.21
   0  15  -1    0.99    0.27
   0 -15   2    0.16    0.19
   0  15  -2    0.08    0.20
   0 -15  -2   -0.27    0.12
   0  15  -3    8.61    0.65
   0  15   3    8.14    0.62
   0 -15   3    7.64    0.55
   0  15   4    0.25    0.20
   0 -15   4    0.23    0.21
   0  15  -4   -0.50    0.17
   0  15  -5    2.90    0.48
   0 -15   5    2.05    0.39
   0  15   5    2.26    0.44
   0 -15   6    0.17    0.23
   0  16   0    3.27    0.44
   0 -16  -1    0.16    0.18
   0  16  -1    0.02    0.19
   0  16  -2   -0.01    0.19
   0 -16  -2    0.33    0.20
   0 -16   2    0.31    0.22
   0 -16   3    0.13    0.21
   0 -16  -3    0.07    0.18
   0  16  -3   -0.14    0.21
   0  16  -4    2.99    0.49
   0 -16   4    2.19    0.38
   0 -16  -4    2.45    0.41
   0 -16   5   -0.06    0.20
   0  17  -1    0.71    0.30
   0  17  -2    0.34    0.24
   0 -17  -2    0.27    0.22
   0 -17  -3   17.98    0.92
   0  17  -3   18.74    0.98
  -1   0   0   -0.08    0.02
   1   0   0   -0.05    0.03
  -1   0   0    0.02    0.03
   1   0  -1    3.18    0.10
   1   0   1    3.32    0.12
  -1   0   1    3.15    0.12
  -1   0  -1    3.21    0.09
  -1   0   1    3.68    0.11
   1   0   1    3.25    0.11
  -1   0  -2    4.78    0.17
  -1   0   2    4.92    0.18
  -1   0   2    4.46    0.15
  -1   0   2    4.76    0.19
   1   0   2    4.63    0.19
   1   0   2    4.42    0.17
  -1   0   3  170.08    1.98
  -1   0   3  171.32    1.90
   1   0   3  170.70    1.94
  -1   0  -3  173.87    1.92
  -1   0   3  170.36    1.93
   1   0   3  169.82    1.97
  -1   0   4   16.26    0.47
  -1   0  -4   16.48    0.45
   1   0   4   16.97    0.50
   1   0   4   16.22    0.43
  -1   0   4   16.86    0.42
  -1   0   4   16.96    0.49
  -1   0   5   13.65    0.41
   1   0   5   13.65    0.42
  -1   0  -5   13.35    0.46
  -1   0   5   13.61    0.49
   1   0  -5   12.77    0.47
   1   0   5   13.40    0.50
  -1   0  -6    5.63    0.34
  -1   0   6    4.98    0.34
   1   0   6    5.22    0.36
   1   0  -6    5.42    0.34
  -1   0   6    5.72    0.29
   1   0   6    5.50    0.30
   1   0   7   53.96    1.26
  -1   0  -7   53.94    1.16
  -1   0   7   54.73    1.24
   1   0  -7   51.32    1.19
   1   0   8    0.66    0.21
  -1   0  -8    0.62    0.19
  -1   0   8    0.27    0.18
   1   0  -8    0.16    0.15
  -1   0  -9    0.09    0.16
   1   0  -9    0.32    0.19
  -1   0   9    0.15    0.20
   1   0   9    0.38    0.19
  -1   0  10    2.99    0.42
   1   0  10    2.25    0.39
   1   0 -10    1.74    0.34
  -1   1   0    0.05    0.02
  -1   1   0   -0.05    0.03
   1  -1   0   -0.07    0.03
  -1  -1   0   -0.05    0.03
   1   1   0   -0.07    0.02
   1   1   0   -0.03    0.03
  -1  -1   0   -0.01    0.02
   1   1   1   31.35    0.48
  -1   1  -1   31.61    0.45
  -1  -1   1   31.89    0.45
  -1  -1   1   31.65    0.36
   1   1   1   32.18    0.36
  -1  -1  -1   31.73    0.36
   1   1  -1   31.43    0.36
   1  -1   1   31.69    0.45
   1  -1   1   32.15    0.42
  -1   1   1   32.75    0.48
  -1   1   1   31.75    0.38
  -1   1   1   32.17    0.46
  -1  -1   2   37.94    0.61
   1   1   2   38.54    0.52
   1   1   2   38.11    0.60
  -1  -1   2   38.87    0.60
  -1   1  -2   37.43    0.58
   1   1   2   36.98    0.61
  -1   1   2   37.22    0.60
   1  -1   2   36.80    0.60
   1  -1   2   37.76    0.52
  -1   1   2   38.25    0.60
   1   1  -2   37.74    0.47
  -1   1   2   36.68    0.54
  -1  -1   3   16.92    0.32
   1   1   3   17.10    0.43
   1   1   3   16.70    0.37
  -1   1  -3   16.57    0.41
   1   1   3   16.96    0.43
  -1  -1   3   16.65    0.43
   1   1  -3   17.05    0.44
  -1   1   3   16.95    0.40
  -1   1   3   16.32    0.41
  -1   1   3   17.06    0.43
   1  -1   3   16.92    0.35
  -1   1  -4   52.07    0.91
  -1  -1   4   51.76    0.94
   1   1   4   51.10    0.90
   1   1   4   52.38    0.94
  -1  -1   4   52.92    0.76
   1  -1   4   52.31    0.81
  -1  -1  -4   51.20    0.85
  -1   1   4   52.21    0.90
   1  -1   4   49.98    0.94
   1   1  -4   50.97    0.94
  -1   1   4   52.48    0.92
  -1   1   4   50.52    0.88
   1   1   5    9.56    0.38
  -1   1  -5    8.83    0.38
   1   1   5    9.41    0.42
  -1  -1   5    8.92    0.41
  -1  -1   5    8.77    0.29
  -1  -1  -5    9.04    0.36
   1  -1   5    9.14    0.32
  -1   1   5    8.67    0.36
  -1   1   5    8.66    0.38
   1   1  -5    9.10    0.40
   1  -1   5    9.25    0.42
  -1   1   5    8.51    0.38
  -1  -1   6    2.71    0.30
  -1  -1   6    3.24    0.20
   1   1   6    2.68    0.30
   1   1   6    3.00    0.25
   1  -1  -6    3.08    0.27
  -1   1  -6    1.97    0.25
  -1  -1  -6    2.78    0.25
   1  -1   6    3.00    0.20
   1   1  -6    2.66    0.30
  -1   1   6    2.92    0.31
   1  -1   6    2.81    0.32
  -1   1   6    2.85    0.23
   1   1   7    0.33    0.16
   1  -1  -7    0.44    0.16
   1   1   7    0.30    0.14
  -1  -1   7    0.36    0.17
  -1   1  -7    0.14    0.14
  -1  -1  -7    0.28    0.14
   1  -1   7    0.25    0.16
  -1   1   7    0.31    0.13
  -1   1   7    0.31    0.15
   1   1  -7    0.19    0.14
  -1   1  -8   -0.03    0.14
   1   1   8   -0.20    0.12
  -1  -1   8    0.00    0.13
   1  -1  -8   -0.27    0.11
   1   1  -8    0.08    0.13
   1  -1   8    0.11    0.13
  -1  -1  -8   -0.10    0.12
  -1   1   8   -0.19    0.11
  -1  -1   9    0.33    0.19
   1   1   9    0.22    0.20
  -1   1  -9    0.24    0.18
   1  -1  -9    0.16    0.15
   1  -1   9    0.21    0.20
   1   1  -9    0.23    0.17
  -1  -1  -9   -0.03    0.14
  -1   1   9    0.28    0.17
  -1  -1  10    0.17    0.22
   1   1  10    0.42    0.23
   1  -1 -10    0.40    0.24
  -1   1 -10    0.59    0.25
  -1   1  10    0.81    0.26
   1   1 -10    0.56    0.26
   1  -1  10    0.25    0.23
   1  -2   0   -0.08    0.04
   1   2   0   -0.02    0.04
  -1   2   0   -0.06    0.05
  -1  -2   0   -0.15    0.04
   1   2   0    0.00    0.05
   1  -2   0   -0.15    0.03
  -1  -2   1   11.74    0.18
   1   2   1   11.36    0.29
   1   2   1   11.31    0.20
   1  -2  -1   11.33    0.19
  -1   2  -1   11.22    0.27
  -1   2   1   11.21    0.27
   1  -2   1   11.37    0.21
   1   2  -1   11.34    0.18
   1   2  -1   11.76    0.27
   1  -2   1   11.36    0.25
  -1  -2  -1   11.50    0.25
  -1   2   1   11.39    0.29
   1   2   2   25.99    0.48
   1   2   2   26.11    0.53
   1   2   2   26.22    0.41
  -1  -2   2   26.38    0.51
  -1   2  -2   26.46    0.51
   1  -2   2   25.81    0.50
   1  -2   2   27.10    0.39
  -1   2   2   26.80    0.43
  -1   2   2   25.91    0.52
  -1   2   2   26.60    0.49
   1   2   3    1.98    0.13
   1   2   3    2.08    0.16
  -1  -2   3    1.88    0.16
   1   2   3    1.83    0.16
  -1   2  -3    2.17    0.17
  -1   2   3    2.20    0.16
   1   2  -3    2.50    0.18
  -1   2   3    1.90    0.16
   1  -2   3    2.18    0.17
   1   2  -3    1.81    0.08
  -1   2   3    1.89    0.14
   1  -2   3    1.94    0.10
  -1  -2   4    4.05    0.26
  -1   2  -4    3.11    0.22
   1   2   4    3.36    0.19
   1   2   4    3.40    0.23
   1   2   4    3.67    0.24
  -1   2   4    3.57    0.22
  -1   2   4    3.43    0.22
   1  -2   4    3.71    0.25
  -1   2   4    3.88    0.24
   1   2  -4    3.55    0.14
   1  -2   4    3.70    0.17
   1   2  -4    3.30    0.23
  -1  -2   5    0.10    0.10
   1   2   5    0.09    0.10
   1   2   5    0.08    0.08
  -1   2  -5    0.07    0.08
   1   2  -5    0.02    0.08
  -1  -2  -5   -0.07    0.06
  -1   2   5    0.04    0.07
   1   2  -5    0.04    0.05
   1  -2   5    0.17    0.13
  -1   2   5    0.07    0.06
  -1   2   5    0.25    0.08
  -1   2  -6    1.59    0.24
  -1  -2   6    1.39    0.24
   1   2   6    1.68    0.24
   1   2   6    2.01    0.25
  -1   2   6    1.66    0.24
   1   2  -6    1.35    0.22
  -1  -2  -6    1.58    0.21
   1  -2   6    1.61    0.25
  -1   2   6    1.57    0.23
  -1   2   6    1.94    0.24
   1  -2  -7    5.61    0.38
   1   2   7    5.23    0.36
  -1  -2   7    5.16    0.39
   1   2   7    5.12    0.39
  -1   2  -7    5.69    0.41
  -1   2   7    5.33    0.37
   1   2  -7    5.84    0.41
  -1  -2  -7    5.83    0.36
   1  -2   7    5.38    0.41
  -1   2   7    5.27    0.36
   1  -2  -8    2.32    0.31
   1   2   8    1.31    0.27
  -1   2  -8    1.90    0.30
  -1  -2   8    1.61    0.31
   1   2  -8    2.36    0.34
  -1   2   8    1.90    0.30
   1  -2   8    2.28    0.36
  -1  -2  -8    2.59    0.31
  -1   2  -9    0.41    0.20
  -1  -2   9    0.10    0.19
   1   2   9    0.20    0.18
   1  -2  -9    0.45    0.22
   1   2  -9    0.06    0.18
  -1   2   9    0.43    0.18
   1  -2   9    0.32    0.20
   1   2  10    0.57    0.24
  -1   2 -10   -0.04    0.16
  -1  -2  10    0.18    0.23
   1  -2  10    0.05    0.20
  -1   2  10    0.03    0.19
   1   2 -10   -0.13    0.17
   1  -3   0   -0.06    0.04
   1   3   0    0.04    0.05
  -1  -3   0   -0.06    0.05
   1   3   0    0.23    0.06
  -1   3   0    0.02    0.06
  -1   3   0   -0.05    0.05
  -1   3  -1   97.84    1.22
   1   3   1   99.43    1.27
  -1  -3   1   96.22    1.18
   1  -3  -1   98.56    1.03
   1   3   1  100.39    1.08
  -1  -3  -1   98.11    1.13
  -1   3   1   99.63    1.19
   1   3  -1   99.42    1.20
   1  -3   1   99.34    1.15
   1  -3   1  100.52    1.12
   1   3  -1   97.91    1.07
  -1   3   1   97.36    1.26
   1   3   2    4.67    0.16
  -1   3  -2    4.60    0.22
   1   3   2    4.40    0.23
  -1  -3   2    4.46    0.22
   1  -3  -2    4.60    0.16
   1   3  -2    4.71    0.22
  -1   3   2    4.55    0.21
   1  -3   2    4.52    0.21
   1  -3   2    4.70    0.13
  -1   3   2    4.36    0.22
  -1  -3  -2    4.77    0.20
   1   3   3   10.74    0.29
   1   3   3   10.89    0.39
  -1   3  -3   10.80    0.38
  -1  -3   3   10.48    0.37
   1  -3   3   11.06    0.38
   1   3  -3   10.86    0.38
   1  -3   3   10.76    0.22
  -1   3   3   11.04    0.40
  -1   3   3   10.85    0.35
  -1  -3  -3   10.39    0.34
  -1   3   3   10.63    0.31
   1   3   4   34.03    0.64
  -1  -3   4   33.24    0.77
  -1   3  -4   33.03    0.75
   1   3   4   33.25    0.71
   1   3   4   33.74    0.78
  -1   3   4   32.61    0.66
   1  -3   4   32.68    0.76
  -1   3   4   34.42    0.72
   1  -3   4   33.72    0.49
  -1   3   4   32.90    0.77
   1   3  -4   33.66    0.77
   1   3   5    0.02    0.07
  -1   3  -5    0.02    0.09
   1   3   5    0.13    0.07
   1   3   5    0.08    0.10
  -1  -3   5    0.14    0.10
  -1   3   5   -0.04    0.09
   1   3  -5    0.16    0.10
  -1   3   5   -0.03    0.07
  -1   3   5    0.10    0.11
   1  -3   5    0.05    0.09
   1   3   6   15.63    0.58
   1   3   6   16.88    0.62
  -1   3  -6   15.89    0.61
  -1  -3   6   17.80    0.66
  -1   3   6   16.04    0.57
  -1   3   6   15.52    0.56
  -1   3   6   17.72    0.62
   1   3  -6   16.86    0.65
   1  -3   6   17.20    0.66
  -1  -3  -6   16.52    0.53
  -1   3  -7    0.16    0.14
  -1  -3   7    0.15    0.15
   1   3   7    0.18    0.13
   1   3   7    0.53    0.17
  -1   3   7    0.17    0.13
  -1   3   7    0.10    0.12
   1   3  -7    0.19    0.14
  -1   3   7    0.28    0.14
   1  -3   7    0.47    0.19
  -1  -3  -7    0.52    0.15
   1  -3  -8    0.19    0.14
   1   3   8    0.29    0.18
   1   3   8    0.20    0.14
  -1   3  -8    0.23    0.16
  -1  -3   8    0.18    0.17
  -1  -3  -8    0.11    0.14
  -1   3   8    0.28    0.17
   1   3  -8    0.33    0.19
   1  -3   8    0.31    0.17
  -1   3   8    0.42    0.16
   1  -3  -9    0.32    0.18
  -1  -3   9    0.34    0.20
  -1   3  -9    0.03    0.18
   1   3   9    0.43    0.20
  -1   3   9   -0.29    0.13
   1  -3   9    0.16    0.19
   1   3  -9    0.38    0.19
  -1   3 -10    6.22    0.54
  -1  -3  10    5.52    0.59
   1  -3  10    5.32    0.60
  -1   3  10    6.37    0.52
   1   3 -10    6.19    0.63
  -1  -3 -10    6.70    0.56
  -1  -4   0    0.04    0.06
   1   4   0    0.04    0.05
  -1   4   0   -0.04    0.05
   1   4   0    0.10    0.06
  -1   4   0   -0.08    0.04
   1  -4   0   -0.01    0.05
   1  -4  -1    3.39    0.14
   1   4   1    3.79    0.20
  -1   4  -1    3.23    0.19
  -1  -4   1    3.33    0.18
   1   4   1    3.56    0.16
  -1   4   1    3.66    0.19
   1  -4   1    3.37    0.15
  -1   4   1    3.60    0.20
   1   4  -1    3.36    0.14
   1   4  -1    3.73    0.19
  -1  -4  -1    3.28    0.16
   1  -4   1    3.60    0.18
   1   4   2   15.44    0.34
  -1   4  -2   15.01    0.43
  -1  -4   2   14.88    0.42
   1  -4  -2   14.66    0.32
   1   4   2   15.04    0.45
  -1  -4   2   15.16    0.21
  -1   4   2   15.49    0.46
   1   4  -2   14.46    0.42
   1  -4   2   14.54    0.28
  -1  -4  -2   15.32    0.38
   1  -4   2   15.11    0.41
  -1   4   2   15.12    0.40
  -1  -4   3   24.42    0.61
  -1   4  -3   24.75    0.62
   1  -4  -3   25.17    0.50
   1   4   3   24.51    0.65
   1   4   3   24.55    0.48
  -1  -4  -3   23.80    0.54
   1  -4   3   25.34    0.36
   1  -4   3   24.56    0.61
  -1   4   3   24.51    0.56
   1   4  -3   24.27    0.62
  -1   4   3   24.35    0.64
   1   4   4    9.29    0.43
  -1  -4   4    9.67    0.41
  -1   4  -4    9.82    0.42
   1   4   4    9.66    0.33
   1   4  -4    9.70    0.42
  -1   4   4    9.64    0.37
   1  -4   4    9.33    0.41
  -1   4   4   10.42    0.43
  -1  -4  -4    9.89    0.37
  -1   4  -5    3.27    0.28
   1   4   5    4.23    0.25
  -1  -4   5    3.97    0.32
   1   4   5    4.26    0.32
  -1   4   5    3.79    0.29
  -1   4   5    4.29    0.26
   1  -4   5    3.88    0.31
  -1  -4  -5    3.84    0.27
   1   4  -5    3.82    0.30
  -1   4   5    4.13    0.28
   1   4   6    0.11    0.09
  -1  -4   6    0.06    0.11
   1   4   6   -0.08    0.10
  -1   4  -6   -0.04    0.12
   1  -4   6   -0.21    0.10
  -1   4   6    0.08    0.09
  -1   4   6    0.08    0.11
  -1  -4  -6    0.07    0.10
  -1   4   6    0.02    0.12
   1   4  -6    0.11    0.14
  -1  -4   7   40.01    1.11
   1   4   7   38.51    1.07
  -1   4  -7   38.45    1.08
  -1   4   7   38.62    0.97
  -1  -4  -7   38.71    0.99
   1  -4   7   38.94    1.11
  -1  -4  -7   39.16    0.91
  -1   4   7   37.46    1.04
   1   4  -7   37.50    1.08
  -1   4   7   36.69    0.94
  -1   4  -8    1.37    0.28
   1   4   8    1.19    0.27
  -1  -4   8    1.41    0.29
   1  -4  -8    1.09    0.23
   1  -4   8    0.75    0.24
  -1  -4  -8    1.58    0.29
  -1   4   8    1.53    0.27
   1   4  -8    1.52    0.30
  -1   4   8    1.14    0.25
  -1  -4   9    2.32    0.39
   1  -4  -9    3.53    0.41
  -1   4  -9    2.97    0.41
   1  -4   9    2.35    0.38
  -1  -4  -9    2.80    0.39
   1   4  -9    2.77    0.40
  -1   4 -10    1.12    0.32
  -1  -4  10    1.02    0.34
  -1  -4 -10    1.02    0.29
   1  -4  10    1.07    0.31
   1   4 -10    1.28    0.32
  -1   5   0    0.02    0.05
   1   5   0    0.01    0.05
   1  -5   0    0.12    0.06
  -1   5   0    0.10    0.07
  -1  -5   0   -0.07    0.05
   1   5   1    7.52    0.31
   1   5   1    8.53    0.27
  -1   5  -1    8.40    0.32
   1  -5  -1    8.37    0.24
  -1  -5   1    7.76    0.30
   1   5  -1    8.33    0.25
  -1   5   1    8.65    0.31
   1   5  -1    8.19    0.30
   1  -5   1    8.18    0.29
  -1   5   1    7.97    0.32
  -1  -5  -1    8.06    0.28
   1  -5   1    8.09    0.26
   1  -5  -2    1.82    0.13
   1   5   2    1.95    0.21
   1   5   2    2.07    0.14
  -1   5  -2    2.15    0.19
  -1  -5   2    1.78    0.19
   1  -5   2    2.17    0.18
   1   5  -2    1.70    0.18
  -1   5   2    2.31    0.19
  -1   5   2    2.09    0.17
   1  -5   2    1.98    0.12
  -1  -5  -2    2.34    0.16
   1  -5  -3    2.74    0.17
   1   5   3    2.82    0.23
  -1   5  -3    2.64    0.23
   1   5   3    2.73    0.17
  -1  -5   3    2.69    0.23
   1  -5   3    2.34    0.21
  -1  -5  -3    2.64    0.19
  -1   5   3    2.55    0.23
   1   5  -3    2.56    0.25
  -1   5   3    2.60    0.20
   1  -5   3    2.73    0.11
   1   5   4    3.06    0.20
   1   5   4    2.92    0.26
  -1   5  -4    3.16    0.27
  -1  -5   4    3.43    0.28
   1  -5  -4    2.90    0.20
   1   5  -4    2.73    0.28
  -1  -5  -4    3.01    0.22
   1  -5   4    3.22    0.26
  -1   5   4    3.31    0.28
  -1   5   4    3.10    0.23
   1  -5  -5    3.43    0.25
   1   5   5    3.67    0.31
  -1  -5   5    3.90    0.32
  -1   5  -5    4.29    0.34
   1   5   5    3.92    0.25
  -1   5   5    3.55    0.26
   1  -5   5    4.07    0.33
  -1   5   5    3.90    0.32
  -1  -5  -5    4.00    0.28
   1   5  -5    3.76    0.31
   1  -5  -6    8.02    0.40
   1   5   6    8.20    0.48
  -1   5  -6    8.93    0.51
   1   5   6    8.69    0.38
  -1  -5   6    8.04    0.48
  -1  -5  -6    7.85    0.42
   1  -5   6    8.31    0.48
   1   5  -6    8.60    0.50
  -1   5   6    8.10    0.48
  -1   5   6    8.34    0.42
   1   5   7    0.84    0.24
  -1  -5   7    0.78    0.21
  -1   5  -7    1.51    0.29
   1  -5  -7    1.22    0.22
  -1   5   7    1.09    0.25
   1  -5   7    1.20    0.25
  -1   5   7    1.29    0.23
  -1  -5  -7    1.17    0.24
   1   5  -7    1.23    0.27
   1  -5  -8    1.98    0.29
  -1   5  -8    2.41    0.37
  -1  -5   8    2.00    0.34
   1   5   8    2.16    0.34
  -1  -5  -8    2.48    0.34
  -1   5   8    2.12    0.31
  -1   5   8    2.31    0.35
   1  -5   8    1.56    0.31
   1   5  -8    2.32    0.36
   1   5   9    0.43    0.20
   1  -5  -9    0.86    0.24
  -1  -5   9    0.70    0.25
   1  -5  -9    0.55    0.23
  -1   5  -9    0.23    0.21
  -1  -5  -9    0.64    0.24
   1   5  -9    0.43    0.24
   1  -5   9    0.42    0.22
  -1  -5  10    0.99    0.31
  -1   5 -10    0.48    0.28
   1   5 -10    0.68    0.30
   1  -5  10    0.67    0.30
  -1  -5 -10    0.83    0.27
   1   6   0    0.09    0.07
   1   6   0   -0.04    0.06
  -1   6   0   -0.01    0.06
  -1  -6   0    0.06    0.07
  -1   6   0    0.01    0.07
   1  -6   0    0.02    0.06
  -1  -6   1    3.03    0.21
   1   6   1    2.84    0.18
  -1   6  -1    2.97    0.22
   1  -6  -1    2.94    0.17
   1   6   1    2.72    0.22
   1   6  -1    2.66    0.17
  -1   6   1    2.64    0.21
  -1   6   1    2.59    0.20
   1  -6   1    2.74    0.17
   1  -6   1    2.54    0.19
   1   6  -1    2.68    0.20
  -1  -6  -1    2.92    0.20
   1   6   2   22.00    0.49
   1  -6  -2   20.71    0.45
   1   6   2   19.47    0.60
  -1  -6   2   20.27    0.56
   1  -6   2   20.70    0.42
  -1   6   2   21.25    0.54
   1   6  -2   21.27    0.39
   1   6  -2   20.80    0.58
  -1  -6  -2   20.66    0.51
  -1   6   2   21.14    0.62
   1  -6   2   20.51    0.55
   1  -6  -3   39.12    0.69
  -1  -6   3   38.76    0.87
   1   6   3   39.06    0.71
   1   6   3   39.33    0.94
  -1   6  -3   38.26    0.89
   1  -6   3   37.52    0.83
  -1  -6  -3   38.74    0.76
   1   6  -3   37.06    0.86
  -1   6   3   37.54    0.91
   1  -6   3   38.05    0.54
  -1   6   3   38.21    0.79
   1   6   4    7.27    0.30
   1   6   4    7.80    0.44
  -1  -6   4    7.57    0.41
   1  -6  -4    7.55    0.31
  -1   6  -4    8.10    0.43
   1  -6   4    7.54    0.41
  -1   6   4    7.73    0.36
  -1  -6  -4    7.90    0.36
  -1   6   4    7.56    0.42
   1   6  -4    7.52    0.41
  -1  -6   5    5.12    0.37
   1   6   5    5.39    0.29
   1  -6  -5    4.75    0.29
   1   6   5    4.35    0.36
  -1   6  -5    4.85    0.36
  -1   6   5    4.58    0.37
  -1   6   5    4.72    0.31
  -1  -6  -5    5.70    0.33
   1   6  -5    4.28    0.36
   1  -6   5    4.62    0.35
   1   6   6    0.44    0.18
   1   6   6    0.25    0.11
  -1   6  -6    0.07    0.14
  -1  -6   6    0.52    0.17
   1  -6  -6    0.12    0.12
  -1   6   6    0.19    0.12
   1   6  -6   -0.08    0.11
   1  -6   6    0.05    0.14
  -1   6   6   -0.05    0.12
  -1  -6  -6   -0.02    0.12
   1  -6  -7   13.17    0.55
   1   6   7   14.42    0.70
  -1   6  -7   13.73    0.67
  -1  -6   7   13.76    0.68
  -1   6   7   14.78    0.59
   1   6  -7   12.76    0.67
  -1  -6  -7   14.17    0.60
  -1   6   7   12.76    0.65
   1  -6   7   11.88    0.64
   1   6   8    1.07    0.26
  -1  -6   8    0.41    0.21
   1  -6  -8    0.45    0.18
  -1   6  -8    0.41    0.22
  -1  -6  -8    0.31    0.19
   1  -6   8   -0.04    0.16
  -1   6   8    0.22    0.17
   1   6  -8    0.16    0.20
  -1   6  -9    1.49    0.34
  -1  -6   9    0.92    0.31
   1   6   9    1.39    0.31
  -1  -6  -9    0.93    0.28
   1   6  -9    1.25    0.33
   1  -6   9    1.10    0.32
  -1  -6  10   -0.04    0.22
  -1   6 -10    0.25    0.24
   1  -6  10   -0.40    0.17
   1   6 -10    0.08    0.25
  -1   7   0    0.23    0.10
  -1   7   0   -0.05    0.06
   1   7   0   -0.01    0.06
   1  -7   0    0.07    0.08
  -1  -7   0    0.08    0.08
   1   7   0    0.01    0.07
   1   7   1   51.78    0.88
   1  -7  -1   49.64    0.80
   1   7   1   50.81    1.00
  -1   7  -1   50.35    0.99
  -1  -7   1   49.29    0.93
   1  -7   1   52.14    0.90
  -1   7   1   51.11    0.96
  -1  -7  -1   51.18    0.89
  -1   7   1   51.81    1.01
   1  -7   1   52.00    0.87
   1   7  -1   52.48    0.97
   1   7  -1   50.88    0.86
   1   7   2    0.94    0.14
  -1   7  -2    1.20    0.19
  -1  -7   2    0.79    0.16
   1   7   2    0.90    0.17
   1  -7  -2    0.96    0.13
  -1   7   2    1.01    0.16
  -1  -7  -2    0.92    0.15
   1  -7   2    1.23    0.13
  -1   7   2    0.78    0.17
   1   7  -2    0.89    0.16
   1  -7   2    1.03    0.17
   1   7   3    0.84    0.13
  -1  -7   3    0.64    0.17
   1  -7  -3    0.84    0.14
  -1   7  -3    0.67    0.17
   1   7   3    0.78    0.18
  -1  -7  -3    1.12    0.17
  -1   7   3    1.02    0.19
  -1   7   3    0.89    0.16
   1   7  -3    0.73    0.16
   1  -7   3    1.08    0.19
   1  -7  -4   25.37    0.60
  -1   7  -4   23.31    0.76
   1   7   4   24.48    0.59
  -1  -7   4   23.14    0.73
   1   7   4   23.24    0.79
  -1  -7  -4   23.77    0.64
   1  -7   4   22.58    0.72
  -1   7   4   23.21    0.65
  -1   7   4   22.94    0.78
   1   7  -4   23.65    0.75
   1   7   5    2.86    0.35
  -1  -7   5    2.68    0.32
  -1   7  -5    2.49    0.32
   1  -7  -5    2.88    0.24
   1   7   5    2.88    0.22
   1   7  -5    2.77    0.34
  -1   7   5    3.18    0.26
  -1   7   5    2.36    0.32
  -1  -7  -5    2.71    0.28
   1  -7   5    2.83    0.33
   1   7   6    0.23    0.17
  -1  -7   6    0.56    0.19
   1  -7  -6    0.39    0.14
  -1   7  -6   -0.13    0.13
   1  -7   6    0.43    0.18
  -1   7   6    0.33    0.16
  -1   7   6    0.50    0.16
   1   7  -6    0.23    0.18
  -1  -7  -6    0.14    0.13
   1  -7  -7    0.79    0.20
  -1  -7   7    0.78    0.24
   1   7   7    0.64    0.23
  -1   7  -7    0.63    0.22
  -1  -7  -7    0.76    0.20
  -1   7   7    0.63    0.24
   1  -7   7    0.59    0.23
   1   7  -7    0.51    0.22
  -1   7  -8    1.78    0.35
   1   7   8    2.11    0.38
  -1  -7   8    1.41    0.31
   1  -7   8    1.44    0.32
  -1   7   8    2.08    0.35
   1   7  -8    1.49    0.33
   1   7   9    1.93    0.39
   1  -7  -9    2.55    0.40
  -1  -7   9    2.41    0.41
  -1   7  -9    2.97    0.45
   1  -7   9    2.82    0.43
   1   7  -9    1.87    0.39
   1   8   0    0.15    0.10
   1   8   0    0.03    0.09
  -1   8   0    0.21    0.11
  -1  -8   0    0.09    0.09
  -1   8   0   -0.09    0.08
   1  -8   0    0.12    0.09
   1  -8  -1    8.78    0.33
  -1   8  -1    8.87    0.42
   1   8   1    9.15    0.42
  -1  -8   1    8.93    0.39
   1   8   1    8.94    0.37
  -1   8   1    8.58    0.41
   1   8  -1    8.67    0.40
   1  -8   1    8.67    0.35
   1   8  -1    8.89    0.35
  -1  -8  -1    8.22    0.35
  -1   8   1    8.32    0.39
   1  -8   1    8.59    0.37
  -1   8  -2    9.84    0.46
   1  -8  -2    9.63    0.34
  -1  -8   2    9.25    0.42
   1   8   2    9.57    0.37
   1   8   2    9.50    0.46
   1  -8   2    9.86    0.33
  -1  -8  -2    9.40    0.38
  -1   8   2    8.94    0.45
   1   8  -2    9.45    0.45
  -1   8   2    9.95    0.42
   1  -8   2    9.87    0.42
   1   8   3    8.16    0.34
  -1   8  -3    7.96    0.44
   1   8   3    7.75    0.45
   1  -8  -3    8.43    0.34
  -1  -8   3    7.32    0.41
   1  -8   3    8.45    0.26
  -1  -8  -3    8.49    0.38
  -1   8   3    8.53    0.40
   1  -8   3    7.79    0.41
  -1   8   3    7.86    0.45
   1   8  -3    7.78    0.44
   1   8   4    3.33    0.23
  -1   8  -4    3.06    0.35
   1   8   4    2.59    0.33
   1  -8  -4    3.25    0.24
  -1  -8   4    3.30    0.36
  -1   8   4    3.16    0.38
  -1  -8  -4    3.13    0.26
   1   8  -4    2.62    0.32
   1  -8   4    2.86    0.32
  -1   8   4    3.15    0.26
   1  -8  -5    0.68    0.15
   1   8   5    0.92    0.21
  -1  -8   5    0.39    0.17
  -1   8  -5    0.75    0.21
  -1  -8  -5    0.76    0.17
  -1   8   5    0.84    0.23
   1  -8   5    0.70    0.20
  -1   8   5    0.51    0.16
   1   8  -5    0.71    0.20
   1  -8  -6    0.38    0.15
  -1  -8   6    0.46    0.19
  -1   8  -6    0.34    0.18
   1   8   6    0.46    0.19
   1  -8   6    0.18    0.17
  -1   8   6    0.08    0.16
  -1   8   6    0.38    0.15
  -1  -8  -6    0.32    0.15
   1   8  -6    0.22    0.16
  -1   8  -7    3.50    0.45
   1   8   7    3.15    0.44
  -1  -8   7    2.77    0.40
  -1   8   7    2.76    0.39
   1  -8   7    2.87    0.39
   1   8  -7    3.03    0.42
  -1  -8  -7    3.15    0.35
  -1   8  -8    0.64    0.26
  -1  -8   8    0.71    0.26
   1   8   8    0.26    0.22
   1  -8   8    0.74    0.27
  -1   8   8    0.19    0.17
  -1  -8  -8    0.52    0.22
   1  -8  -9    0.40    0.22
  -1  -8   9    0.44    0.29
   1   8   9    0.34    0.22
  -1   8  -9   -0.09    0.21
   1  -8   9   -0.01    0.23
   1   8  -9   -0.07    0.22
   1   9   0    0.01    0.10
   1  -9   0    0.10    0.09
  -1   9   0   -0.02    0.09
   1   9   0    0.04    0.09
  -1   9   0    0.21    0.12
  -1  -9   0   -0.05    0.09
   1   9   1    4.11    0.28
   1  -9  -1    4.36    0.26
  -1  -9   1    4.01    0.30
   1   9   1    3.86    0.30
  -1   9  -1    3.95    0.32
  -1   9   1    4.38    0.31
  -1  -9  -1    4.46    0.29
   1  -9   1    3.97    0.28
   1   9  -1    4.28    0.27
  -1   9   1    3.76    0.30
   1   9  -1    4.11    0.31
   1  -9   1    4.44    0.27
  -1  -9   2    0.41    0.10
  -1   9  -2    0.28    0.14
  -1  -9   2    0.54    0.15
   1   9   2    0.18    0.11
   1  -9  -2    0.25    0.11
   1   9   2    0.48    0.16
  -1   9   2    0.41    0.14
   1   9  -2    0.29    0.14
  -1  -9  -2    0.13    0.11
   1  -9   2    0.54    0.13
  -1   9   2    0.27    0.13
   1  -9   2    0.58    0.16
   1  -9  -3    1.12    0.18
   1   9   3    1.59    0.27
   1   9   3    1.28    0.18
  -1   9  -3    1.10    0.24
  -1  -9   3    1.17    0.22
  -1   9   3    1.21    0.20
  -1   9   3    0.98    0.23
  -1  -9  -3    1.18    0.19
   1  -9   3    1.40    0.23
   1   9  -3    1.01    0.22
  -1  -9   4    4.34    0.37
   1   9   4    4.82    0.30
   1  -9  -4    4.66    0.29
   1   9   4    4.03    0.37
  -1   9  -4    4.67    0.39
   1  -9   4    4.36    0.36
  -1   9   4    4.84    0.33
  -1  -9  -4    4.42    0.32
  -1   9   4    4.74    0.40
   1   9  -4    4.40    0.39
  -1  -9   5    0.35    0.16
  -1   9  -5    0.19    0.16
   1   9   5    0.27    0.19
   1  -9  -5    0.43    0.15
  -1  -9  -5    0.40    0.15
   1  -9   5    0.16    0.16
  -1   9   5    0.17    0.13
   1   9  -5    0.18    0.16
  -1   9   5    0.23    0.15
  -1   9  -6    0.59    0.23
   1   9   6    0.88    0.26
  -1  -9   6    0.61    0.22
   1   9  -6    0.71    0.24
   1  -9   6    0.95    0.25
  -1  -9  -6    0.91    0.21
  -1   9   6    0.91    0.26
  -1   9  -7    0.83    0.26
  -1  -9   7    0.78    0.25
   1   9   7    0.87    0.26
   1  -9   7    0.95    0.28
   1   9  -7    0.56    0.24
  -1  -9  -7    1.01    0.23
  -1   9   7    1.01    0.29
  -1  -9   8   -0.07    0.15
   1   9   8    0.09    0.16
  -1   9  -8    0.15    0.21
   1   9  -8   -0.02    0.20
  -1   9   8    0.42    0.26
   1  -9   8    0.05    0.20
  -1  -9   9    0.60    0.26
   1  -9  -9    0.79    0.29
   1   9   9    0.79    0.30
  -1   9  -9    0.89    0.31
   1  -9   9    0.87    0.31
   1   9  -9    0.31    0.27
   1  10   0    0.00    0.10
   1  10   0   -0.14    0.08
   1 -10   0    0.30    0.09
   1 -10   0    0.02    0.11
  -1  10   0    0.02    0.11
  -1 -10   0   -0.06    0.10
   1  10   1    2.70    0.27
  -1 -10   1    2.72    0.29
   1  10   1    2.56    0.30
  -1  10  -1    2.54    0.32
   1 -10  -1    2.50    0.25
  -1  10   1    3.03    0.32
   1 -10   1    2.42    0.26
  -1 -10  -1    2.81    0.28
   1 -10   1    2.83    0.24
   1  10  -1    2.58    0.30
  -1  10   1    2.81    0.32
   1  10  -1    2.32    0.25
   1 -10  -2    0.03    0.09
  -1 -10   2    0.01    0.11
   1  10   2    0.33    0.12
   1  10   2   -0.09    0.08
  -1  10  -2   -0.26    0.11
  -1  10   2   -0.15    0.08
   1 -10   2    0.06    0.12
  -1 -10  -2    0.07    0.12
   1 -10   2   -0.02    0.09
  -1  10   2    0.03    0.12
   1  10  -2    0.10    0.13
   1 -10  -3   12.36    0.45
   1  10   3   12.09    0.47
   1  10   3   11.98    0.61
  -1  10  -3   12.84    0.61
  -1 -10   3   12.64    0.58
  -1  10   3   13.04    0.54
   1  10  -3   12.97    0.61
   1 -10   3   12.88    0.57
  -1 -10  -3   12.92    0.51
  -1  10   3   12.37    0.62
  -1  10  -4   -0.01    0.14
   1  10   4    0.23    0.18
   1 -10  -4    0.31    0.13
  -1 -10   4    0.35    0.18
  -1  10   4    0.08    0.13
  -1  10   4    0.22    0.16
   1  10  -4    0.28    0.18
   1 -10   4    0.27    0.17
  -1 -10  -4    0.16    0.14
  -1 -10   5    4.14    0.43
  -1  10  -5    3.76    0.45
   1  10   5    3.78    0.46
  -1  10   5    4.27    0.34
   1 -10   5    3.93    0.43
  -1  10   5    3.31    0.42
  -1 -10  -5    4.41    0.34
   1  10  -5    4.12    0.45
  -1 -10   6    0.08    0.15
   1  10   6    0.13    0.19
  -1  10  -6    0.07    0.17
  -1 -10  -6   -0.01    0.14
   1  10  -6   -0.02    0.15
  -1  10   6    0.20    0.16
   1 -10   6   -0.03    0.15
  -1  10  -7   18.14    0.89
   1  10   7   16.93    0.89
  -1 -10   7   18.27    0.86
  -1  10   7   17.89    0.90
   1 -10   7   17.01    0.82
   1  10  -7   15.29    0.82
  -1 -10   8   -0.13    0.17
   1  10   8   -0.01    0.23
  -1  10  -8   -0.33    0.17
   1 -10   8   -0.17    0.18
  -1  10   8    0.24    0.20
   1  10  -8   -0.09    0.20
   1 -10  -9    0.59    0.27
   1  10   9    0.77    0.29
   1  11   0   -0.01    0.10
  -1 -11   0    0.13    0.13
   1 -11   0    0.16    0.11
   1 -11   0    0.08    0.10
  -1  11   0    0.00    0.10
   1  11   0    0.22    0.13
   1  11   1    7.78    0.42
  -1  11  -1    7.32    0.46
   1  11   1    7.60    0.45
   1 -11  -1    7.53    0.38
  -1 -11   1    7.39    0.43
  -1  11   1    7.88    0.47
   1 -11   1    7.48    0.39
   1 -11   1    7.93    0.41
  -1  11   1    8.08    0.45
  -1 -11  -1    7.55    0.42
   1  11  -1    7.87    0.40
   1  11  -1    7.46    0.45
   1 -11  -2    0.44    0.14
  -1  11  -2    0.33    0.17
   1  11   2    0.23    0.13
   1  11   2    0.44    0.18
  -1 -11   2    0.33    0.16
   1 -11   2    0.36    0.15
  -1 -11  -2    0.37    0.15
  -1  11   2    0.68    0.19
   1  11  -2    0.29    0.16
  -1  11   2    0.34    0.15
   1 -11  -3    1.60    0.22
  -1  11  -3    1.59    0.30
  -1 -11   3    1.52    0.26
   1  11   3    1.10    0.27
   1  11   3    1.68    0.22
  -1 -11  -3    1.67    0.24
  -1  11   3    0.86    0.24
   1 -11   3    1.28    0.24
  -1  11   3    1.39    0.24
   1  11  -3    1.60    0.28
  -1 -11   4    0.69    0.22
   1  11   4    0.81    0.25
  -1  11  -4    0.53    0.21
  -1 -11  -4    0.72    0.20
   1 -11   4    0.96    0.23
   1  11  -4    0.49    0.20
  -1  11   4    0.79    0.20
  -1  11   4    0.61    0.23
   1  11   5   -0.22    0.10
  -1  11  -5    0.03    0.15
  -1 -11   5    0.16    0.16
   1  11  -5   -0.26    0.11
  -1  11   5    0.00    0.17
  -1 -11  -5   -0.12    0.14
   1 -11   5    0.02    0.14
  -1  11  -6    2.55    0.40
  -1 -11   6    2.49    0.39
   1  11   6    3.16    0.46
  -1  11   6    3.01    0.47
   1  11  -6    2.35    0.38
   1 -11   6    2.61    0.39
  -1  11  -7    0.26    0.25
   1  11   7    0.17    0.20
  -1 -11   7    0.40    0.23
   1  11  -7    0.38    0.22
   1 -11   7    0.11    0.20
  -1  11   7   -0.19    0.13
  -1 -11   8    0.47    0.24
   1  11   8    0.09    0.22
  -1  11  -8   -0.41    0.18
   1  11  -8   -0.14    0.19
   1 -11   8    0.00    0.21
  -1  12   0    0.09    0.14
   1 -12   0   -0.08    0.09
   1  12   0    0.10    0.12
  -1 -12   0    0.04    0.12
   1  12   0   -0.03    0.13
   1 -12   0    0.06    0.12
  -1 -12   1    0.08    0.13
  -1  12  -1   -0.17    0.12
   1  12   1    0.09    0.12
   1  12   1   -0.01    0.13
   1 -12  -1    0.06    0.10
   1 -12  -1   -0.04    0.11
   1  12  -1    0.00    0.12
  -1 -12  -1    0.06    0.13
  -1  12   1    0.04    0.13
   1 -12   1    0.12    0.12
   1 -12   1   -0.13    0.11
  -1 -12   2   -0.07    0.11
   1  12   2   -0.02    0.14
   1  12   2   -0.03    0.11
  -1  12  -2   -0.14    0.12
   1 -12  -2    0.01    0.12
  -1  12   2    0.31    0.15
  -1  12   2   -0.16    0.13
  -1 -12  -2   -0.04    0.13
   1 -12   2    0.07    0.14
   1  12  -2    0.50    0.18
  -1  12  -3    0.84    0.24
   1  12   3    0.59    0.21
  -1 -12   3    1.02    0.24
  -1 -12  -3    0.64    0.19
  -1  12   3    0.85    0.20
   1  12  -3    0.67    0.23
   1 -12   3    0.71    0.21
  -1  12   3    0.41    0.21
  -1  12  -4    0.38    0.21
   1  12   4    0.52    0.22
  -1 -12   4    0.49    0.21
   1  12  -4    0.60    0.22
  -1  12   4    0.77    0.25
   1 -12   4    0.59    0.21
  -1 -12  -4    0.56    0.20
   1  12   5    0.01    0.17
  -1  12  -5    0.43    0.23
  -1 -12   5   -0.07    0.15
   1  12  -5    0.08    0.18
  -1  12   5   -0.23    0.14
   1 -12   5   -0.13    0.15
   1  12   6    0.58    0.27
  -1 -12   6    0.84    0.26
  -1  12  -6    0.23    0.22
   1 -12   6    0.57    0.25
   1  12  -6    0.31    0.23
  -1  12   6    0.82    0.28
  -1  12  -7    0.02    0.23
   1  12   7    0.03    0.16
  -1 -12   7    0.21    0.24
   1  12  -7    0.21    0.27
  -1  12   7   -0.05    0.22
   1 -12   7    0.12    0.19
   1 -13   0    0.11    0.13
  -1 -13   0    0.06    0.14
   1  13   0   -0.05    0.12
   1 -13   0   -0.06    0.12
   1  13   0    0.21    0.15
  -1  13   0    0.15    0.15
   1  13   1    1.20    0.23
  -1 -13   1    1.22    0.25
   1 -13  -1    1.12    0.22
   1 -13  -1    1.47    0.27
  -1  13  -1    1.54    0.29
   1  13   1    1.06    0.24
  -1  13   1    1.35    0.26
   1  13  -1    1.53    0.27
   1 -13   1    1.29    0.23
   1 -13   1    1.43    0.25
  -1 -13  -1    1.01    0.23
  -1 -13   2    0.68    0.21
   1  13   2    0.91    0.23
  -1  13  -2    0.58    0.23
   1  13  -2    0.78    0.24
  -1 -13  -2    0.63    0.20
  -1  13   2    0.53    0.18
   1 -13   2    0.79    0.22
  -1  13  -3    0.63    0.24
   1  13   3    0.27    0.19
  -1 -13   3    0.44    0.22
   1  13  -3    0.01    0.18
  -1 -13  -3    0.49    0.19
  -1  13   3    0.47    0.18
   1 -13   3    0.55    0.20
  -1  13   3    0.17    0.19
  -1  13  -4   11.42    0.71
  -1 -13   4   13.25    0.69
   1  13   4   13.40    0.76
  -1  13   4   12.99    0.75
   1  13  -4   12.07    0.70
   1 -13   4   12.22    0.64
   1  13   5   -0.10    0.15
  -1 -13   5    0.09    0.17
  -1  13  -5    0.02    0.18
   1  13  -5    0.15    0.20
   1 -13   5    0.02    0.18
  -1  13   5   -0.44    0.13
  -1 -13   6    0.13    0.18
  -1  13  -6   -0.17    0.20
   1  13   6   -0.46    0.13
  -1  13   6    0.49    0.24
   1 -13   6   -0.03    0.19
   1  13  -6    0.30    0.23
   1 -13  -7    0.28    0.19
  -1 -13   7   -0.04    0.18
   1  13   7    0.22    0.29
  -1  13  -7    0.06    0.30
   1  13  -7    0.17    0.27
   1 -13   7    0.18    0.21
   1  14   0    0.17    0.16
   1 -14   0    0.02    0.13
  -1  14   0    0.14    0.17
   1 -14   0   -0.02    0.15
  -1 -14   0    0.07    0.16
   1  14   1    0.68    0.23
   1  14   1    0.12    0.16
   1 -14  -1   -0.07    0.14
  -1 -14   1    0.36    0.20
  -1  14  -1    0.32    0.19
   1  14  -1    0.63    0.23
   1 -14   1    0.43    0.18
  -1 -14  -1    0.67    0.21
  -1  14   1    0.42    0.19
   1  14   2    0.31    0.19
  -1  14  -2    0.25    0.20
  -1 -14   2    0.00    0.15
   1 -14  -2    0.07    0.12
   1 -14   2    0.26    0.17
  -1  14   2    0.08    0.14
   1  14  -2    0.17    0.18
  -1 -14  -2   -0.05    0.17
   1  14   3   13.26    0.75
   1 -14  -3   13.58    0.73
  -1 -14   3   13.78    0.70
  -1  14  -3   13.51    0.75
   1 -14   3   13.78    0.67
   1  14  -3   12.39    0.71
  -1 -14   4    0.32    0.22
   1  14   4    0.07    0.24
  -1  14  -4   -0.19    0.17
   1 -14   4    0.70    0.22
   1  14  -4   -0.17    0.17
  -1  14  -5    3.17    0.47
  -1 -14   5    2.00    0.35
   1  14   5    2.36    0.45
   1 -14  -5    2.70    0.44
   1  14  -5    1.96    0.41
   1 -14   5    2.52    0.39
  -1 -14   6    0.49    0.25
   1  14   6    0.58    0.28
  -1  14  -6    0.14    0.25
   1 -14  -6    0.11    0.24
   1  14  -6    0.72    0.31
   1 -14   6    0.62    0.26
   1  15   0    0.18    0.18
  -1  15   0    0.17    0.18
  -1 -15   0    0.07    0.17
   1 -15  -1    0.16    0.16
  -1  15  -1    0.11    0.18
  -1 -15   1    0.11    0.16
  -1  15   1    0.29    0.17
   1  15  -1    0.20    0.19
  -1 -15   2    0.16    0.19
   1 -15  -2    0.19    0.17
  -1  15  -2    0.16    0.20
   1  15   2   -0.02    0.17
   1 -15   2    0.25    0.19
   1  15  -2   -0.22    0.17
  -1  15  -3    0.38    0.26
  -1 -15   3    0.05    0.18
   1  15   3    0.02    0.22
   1 -15  -3    0.31    0.19
   1  15  -3   -0.43    0.17
   1 -15   3    0.11    0.19
  -1 -15   4    0.28    0.23
   1  15   4    0.51    0.26
  -1  15  -4    0.44    0.27
   1 -15  -4    0.54    0.25
   1  15  -4    0.63    0.29
   1 -15   4    0.16    0.19
  -1 -15   5    0.13    0.21
  -1  15  -5    0.41    0.28
   1  15   5    0.32    0.23
   1 -15  -5    0.22    0.25
   1  15  -5    0.78    0.30
   1 -15   5    0.34    0.24
   1 -15   6    0.48    0.28
  -1  16   0    0.09    0.21
  -1  16  -1    1.13    0.30
  -1 -16   1    0.65    0.24
   1 -16  -1    0.67    0.27
   1  16  -1    0.97    0.29
  -1 -16  -1    0.47    0.21
  -1  16   1    0.98    0.28
  -1  16  -2    1.59    0.35
   1 -16  -2    0.67    0.26
  -1 -16   2    1.66    0.33
   1  16  -2    1.33    0.35
   1 -16  -3   -0.17    0.15
  -1  16  -3    0.00    0.25
  -1 -16   3    0.09    0.20
   1  16   3    0.26    0.23
   1  16  -3    0.16    0.22
   1  16   4    1.13    0.36
  -1  16  -4    1.03    0.36
  -1 -16   4    0.74    0.27
   1 -16  -4    0.31    0.25
   1 -16   4    0.93    0.29
   1  16  -4    0.34    0.26
  -1 -16   5    0.05    0.22
   1 -16   5   -0.02    0.21
  -1  17   0    0.15    0.23
  -1  17  -1    2.62    0.44
   1 -17  -2   -0.22    0.18
  -1  17  -2    0.07    0.21
   1  17  -2    0.07    0.22
  -1 -17  -2    0.20    0.19
   1 -17  -3    0.25    0.27
  -1  17  -3   -0.18    0.24
  -1 -17   3    0.41    0.28
   1  17  -3    0.44    0.31
  -1 -17  -3    0.53    0.26
  -1 -17   4    1.89    0.38
  -1  18  -1   -0.01    0.25
  -2   0   0  265.46    2.71
   2   0   0  256.46    3.08
  -2   0   0  268.49    2.77
   2   0   1  117.33    1.33
  -2   0   1  112.94    1.28
   2   0   1  117.74    1.25
  -2   0  -1  117.01    1.18
  -2   0   1  118.20    1.18
   2   0  -1  117.59    1.29
  -2   0   2    8.02    0.26
   2   0   2    7.46    0.25
  -2   0  -2    7.60    0.21
  -2   0   2    7.63    0.22
   2   0   2    7.99    0.25
   2   0  -2    7.84    0.22
   2   0  -3   13.84    0.34
  -2   0  -3   13.67    0.34
  -2   0   3   13.86    0.37
   2   0   3   14.41    0.38
  -2   0   3   13.89    0.40
  -2   0   4   73.58    1.13
  -2   0   4   73.65    1.19
   2   0   4   73.11    1.12
  -2   0  -4   74.33    1.09
   2   0  -4   71.76    1.04
   2   0   5    3.72    0.25
  -2   0   5    3.57    0.26
  -2   0   5    3.71    0.27
  -2   0  -5    3.53    0.24
   2   0  -5    3.91    0.22
   2   0   5    3.93    0.29
  -2   0  -6    0.12    0.10
   2   0   6   -0.03    0.10
   2   0  -6   -0.05    0.08
   2   0  -6    0.11    0.08
   2   0   6    0.31    0.09
  -2   0   6    0.03    0.11
   2   0   7    0.40    0.19
  -2   0  -7    0.40    0.15
  -2   0   7    0.58    0.19
   2   0  -7    0.65    0.18
  -2   0   8    0.03    0.14
   2   0   8    0.29    0.15
   2   0  -8   -0.06    0.13
  -2   0  -8    0.16    0.14
  -2   0   9    2.74    0.39
  -2   0  -9    3.06    0.38
   2   0  -9    2.96    0.39
   2   0   9    3.28    0.44
   2   0 -10    4.56    0.52
  -2   0  10    5.12    0.54
   2   0  10    4.47    0.54
  -2  -1   0  232.56    2.45
  -2   1   0  230.65    2.28
   2  -1   0  227.81    2.38
  -2  -1   0  231.39    2.40
   2  -1   0  230.89    2.27
   2   1   0  228.42    2.43
  -2   1   0  237.23    2.51
  -2  -1   1   60.34    0.77
  -2  -1   1   61.83    0.75
   2   1   1   62.65    0.83
  -2   1  -1   60.63    0.75
   2  -1  -1   62.00    0.81
   2  -1   1   59.54    0.74
   2   1  -1   62.73    0.73
  -2  -1  -1   60.64    0.59
  -2  -1  -1   60.51    0.76
  -2   1   1   62.56    0.63
   2  -1   1   61.33    0.78
  -2   1   1   60.03    0.79
   2   1   2    0.39    0.08
  -2   1  -2    0.44    0.07
  -2  -1   2    0.42    0.08
   2   1   2    0.44    0.08
  -2  -1   2    0.45    0.08
   2  -1  -2    0.34    0.07
   2   1  -2    0.47    0.06
  -2   1   2    0.39    0.08
  -2   1   2    0.38    0.06
   2  -1   2    0.43    0.07
   2  -1   2    0.32    0.07
  -2  -1  -2    0.46    0.05
  -2  -1   3    0.50    0.09
   2   1   3    0.39    0.10
   2   1   3    0.48    0.10
  -2  -1   3    0.40    0.09
  -2   1  -3    0.44    0.09
  -2  -1  -3    0.63    0.09
   2  -1   3    0.59    0.10
  -2   1   3    0.47    0.11
   2  -1   3    0.61    0.10
  -2   1   3    0.35    0.09
  -2   1   3    0.49    0.09
   2   1  -3    0.68    0.08
  -2  -1   4   36.11    0.77
   2   1   4   36.19    0.75
  -2  -1   4   36.34    0.75
   2   1   4   36.10    0.77
  -2   1  -4   36.65    0.73
  -2   1   4   35.37    0.71
  -2   1   4   35.60    0.70
  -2  -1  -4   37.16    0.67
  -2   1   4   35.39    0.76
   2  -1   4   35.76    0.67
   2  -1   4   36.36    0.79
   2   1  -4   36.26    0.60
  -2  -1   5    2.95    0.25
   2   1   5    2.95    0.25
  -2   1  -5    2.84    0.23
   2   1   5    2.97    0.24
   2   1  -5    2.53    0.27
   2  -1   5    3.05    0.21
  -2   1   5    3.00    0.22
  -2  -1  -5    2.62    0.21
  -2   1   5    2.75    0.23
   2  -1   5    2.84    0.30
   2   1  -5    3.11    0.18
  -2   1   5    3.09    0.24
   2   1   6   12.43    0.54
  -2   1  -6   11.66    0.49
   2   1   6   12.72    0.48
  -2  -1   6   12.42    0.52
   2   1  -6   12.98    0.40
  -2  -1  -6   13.09    0.47
   2  -1   6   13.48    0.44
  -2   1   6   11.85    0.51
  -2   1   6   12.48    0.51
   2   1  -6   13.78    0.56
   2  -1   6   12.49    0.55
  -2  -1   7    3.76    0.38
   2  -1  -7    3.94    0.29
  -2   1  -7    3.51    0.35
   2   1   7    3.25    0.37
   2  -1  -7    3.89    0.34
   2   1   7    3.95    0.30
  -2  -1  -7    3.45    0.30
  -2   1   7    3.30    0.34
   2  -1   7    4.09    0.36
   2   1  -7    2.92    0.34
  -2   1  -8    4.26    0.37
  -2  -1   8    4.35    0.44
   2  -1  -8    4.21    0.38
   2   1   8    4.77    0.42
   2   1  -8    4.18    0.44
  -2  -1  -8    4.13    0.36
   2  -1   8    4.13    0.45
  -2   1   8    4.45    0.39
   2  -1  -9    1.49    0.31
  -2   1  -9    0.99    0.25
  -2  -1   9    1.15    0.29
   2   1   9    1.01    0.26
  -2   1   9    1.48    0.29
   2  -1   9    1.67    0.32
   2   1  -9    1.49    0.29
  -2  -1  10    3.39    0.46
   2  -1 -10    3.89    0.47
   2   1  10    3.82    0.49
  -2   1  10    4.37    0.50
   2  -1  10    2.60    0.41
   2   1 -10    3.32    0.46
   2  -2   0  142.80    1.48
   2   2   0  140.39    1.47
  -2   2   0  141.93    1.56
   2   2   0  145.05    1.58
   2  -2   0  145.20    1.60
   2   2   1   91.66    1.18
  -2   2  -1   90.61    1.11
   2  -2  -1   94.21    0.88
  -2  -2   1   93.50    1.10
   2  -2  -1   93.54    1.17
   2  -2  -1   90.58    0.88
   2   2  -1   95.11    1.03
  -2  -2  -1   93.44    1.09
   2  -2   1   91.35    1.04
   2  -2   1   93.44    1.09
  -2   2   1   94.47    1.14
   2   2  -1   93.34    1.09
   2   2   2    5.70    0.24
   2   2   2    5.46    0.14
  -2   2  -2    5.40    0.22
  -2  -2   2    5.13    0.22
   2  -2   2    5.11    0.18
   2   2  -2    5.37    0.14
  -2   2   2    5.33    0.22
  -2   2   2    5.54    0.16
   2  -2   2    5.80    0.22
  -2  -2  -2    5.63    0.22
  -2   2   2    5.88    0.24
  -2  -2   3   78.85    1.15
   2   2   3   79.41    0.97
  -2   2  -3   81.36    1.16
   2   2   3   80.10    1.22
   2   2  -3   81.21    0.91
   2  -2   3   80.98    1.03
   2   2  -3   79.93    1.19
  -2   2   3   79.51    1.03
  -2   2   3   80.62    1.17
  -2   2   3   79.30    1.18
   2  -2   3   78.58    1.17
   2   2   4    1.33    0.17
  -2  -2   4    1.35    0.18
   2   2   4    1.27    0.17
  -2   2  -4    1.50    0.18
  -2   2   4    1.60    0.20
   2  -2   4    1.49    0.19
  -2  -2  -4    1.67    0.14
   2   2  -4    1.36    0.10
  -2   2   4    1.41    0.18
   2   2  -4    1.27    0.18
   2  -2   4    1.53    0.13
  -2   2   4    1.40    0.16
   2   2   5    0.06    0.10
   2   2   5    0.01    0.05
  -2  -2   5    0.18    0.09
  -2   2  -5    0.20    0.11
  -2   2   5   -0.01    0.09
   2  -2   5    0.16    0.09
  -2   2   5    0.08    0.09
   2  -2   5    0.11    0.11
   2   2  -5    0.15    0.06
   2   2  -5    0.09    0.09
  -2   2   5    0.19    0.12
  -2  -2  -5    0.26    0.09
  -2   2  -6   -0.02    0.10
  -2  -2   6   -0.16    0.08
   2   2   6    0.07    0.11
   2   2  -6   -0.02    0.10
  -2   2   6    0.02    0.06
  -2   2   6    0.06    0.11
  -2  -2  -6    0.08    0.09
   2  -2   6   -0.07    0.11
  -2   2   6    0.09    0.09
  -2  -2   7    0.02    0.14
   2   2   7   -0.01    0.12
   2   2   7    0.12    0.12
   2  -2  -7    0.20    0.12
  -2   2  -7    0.10    0.13
  -2  -2  -7    0.42    0.14
  -2   2   7    0.27    0.14
   2  -2   7    0.37    0.18
  -2   2   7    0.15    0.12
   2   2  -7    0.22    0.16
   2   2   8    1.11    0.26
  -2  -2   8    1.73    0.29
  -2   2  -8    1.23    0.26
   2  -2  -8    1.40    0.26
   2   2  -8    1.43    0.27
  -2  -2  -8    1.65    0.25
   2  -2   8    1.72    0.30
  -2   2   8    1.38    0.26
  -2  -2   9    0.73    0.23
   2   2   9    0.47    0.22
   2  -2  -9    0.70    0.21
  -2   2  -9    0.58    0.22
   2   2  -9    0.39    0.21
   2  -2   9    0.79    0.28
  -2   2   9    0.33    0.18
   2   2  10    0.22    0.20
   2  -2 -10    0.51    0.23
  -2  -2  10    0.17    0.20
  -2   2  10    0.10    0.21
   2   2 -10    0.15    0.20
   2  -2  10    0.10    0.23
  -2   3   0    2.11    0.15
  -2  -3   0    1.98    0.13
   2   3   0    2.22    0.11
   2  -3   0    2.37    0.14
   2  -3   0    2.38    0.10
   2   3   0    2.06    0.13
   2  -3  -1   61.37    0.65
  -2   3  -1   60.50    0.89
  -2  -3   1   63.29    0.88
   2  -3  -1   62.84    0.92
   2   3   1   62.13    0.69
   2   3   1   60.71    0.92
  -2  -3  -1   61.96    0.84
   2  -3   1   61.94    0.80
   2   3  -1   62.08    0.77
   2   3  -1   62.33    0.85
  -2   3   1   61.41    0.89
   2  -3   1   62.11    0.83
  -2   3  -2    2.77    0.18
   2   3   2    2.82    0.11
  -2  -3   2    2.84    0.18
   2  -3  -2    2.63    0.12
   2   3   2    2.68    0.19
  -2  -3  -2    2.51    0.16
   2   3  -2    2.89    0.18
  -2   3   2    2.43    0.18
  -2   3   2    2.79    0.18
   2  -3   2    2.98    0.14
   2  -3   2    2.81    0.17
   2   3  -2    2.73    0.09
  -2   3  -3   60.05    1.00
   2   3   3   59.70    0.78
   2   3   3   60.53    1.07
  -2  -3   3   57.92    0.99
   2  -3   3   60.47    0.81
  -2   3   3   59.62    0.83
  -2   3   3   59.69    0.98
  -2   3   3   60.49    1.04
   2  -3   3   60.48    1.00
   2   3  -3   59.94    1.01
  -2   3  -4   10.66    0.42
   2   3   4   10.51    0.31
   2   3   4   10.66    0.41
   2   3   4   10.79    0.44
  -2  -3   4   11.24    0.43
  -2   3   4   10.18    0.41
   2  -3   4   10.63    0.29
  -2   3   4   10.93    0.35
   2  -3   4   10.77    0.43
   2   3  -4   10.62    0.43
  -2   3   4   10.18    0.40
  -2   3  -5    4.26    0.31
   2   3   5    4.03    0.31
  -2  -3   5    3.82    0.30
   2   3   5    4.93    0.31
  -2   3   5    4.26    0.26
  -2  -3  -5    4.23    0.24
   2   3  -5    4.36    0.31
   2  -3   5    3.80    0.30
  -2   3   5    4.58    0.30
   2  -3   5    4.68    0.21
  -2   3   5    4.69    0.30
  -2   3  -6   58.20    1.22
  -2  -3   6   55.60    1.22
   2   3   6   57.26    1.23
   2   3   6   56.78    1.19
  -2   3   6   57.24    1.10
  -2   3   6   56.22    1.18
  -2   3   6   56.83    1.17
  -2  -3  -6   59.22    1.04
   2  -3   6   56.44    1.25
   2   3  -6   55.77    1.24
  -2  -3   7    1.03    0.23
   2   3   7    1.04    0.23
  -2   3  -7    1.23    0.25
   2   3   7    1.10    0.24
  -2   3   7    1.26    0.22
  -2  -3  -7    1.38    0.22
   2   3  -7    1.01    0.23
  -2   3   7    1.49    0.24
  -2   3   7    0.88    0.19
   2  -3   7    0.84    0.22
  -2   3  -8   14.96    0.68
   2   3   8   13.72    0.66
   2   3   8   15.23    0.67
   2  -3  -8   14.74    0.64
  -2  -3   8   13.80    0.68
   2  -3  -8   15.52    0.64
   2  -3   8   15.27    0.74
   2   3  -8   14.22    0.70
  -2   3   8   14.87    0.64
   2  -3  -9    0.10    0.15
  -2  -3   9   -0.28    0.14
  -2   3  -9   -0.20    0.15
   2   3  -9    0.16    0.21
   2  -3   9    0.22    0.17
  -2   3   9    0.11    0.16
  -2  -3  10    2.44    0.41
  -2   3 -10    2.01    0.37
  -2  -3 -10    1.86    0.38
   2  -3  10    2.06    0.40
   2   3 -10    2.16    0.39
   2   4   0  234.06    2.56
   2  -4   0  241.49    2.60
  -2   4   0  236.09    2.56
   2  -4   0  235.46    2.28
  -2  -4   0  226.60    2.45
   2   4   0  232.35    2.51
  -2   4  -1   11.85    0.36
   2   4   1   12.51    0.27
   2   4   1   11.99    0.37
   2  -4  -1   11.76    0.23
   2  -4   1   12.53    0.32
   2   4  -1   11.72    0.33
  -2  -4  -1   12.64    0.34
   2   4  -1   11.89    0.28
  -2   4   1   11.98    0.37
   2  -4   1   11.92    0.31
  -2   4   1   11.93    0.36
   2  -4  -2    0.04    0.04
  -2   4  -2    0.04    0.06
  -2  -4   2   -0.09    0.05
   2   4   2   -0.06    0.05
   2   4   2    0.10    0.04
   2  -4   2   -0.01    0.06
  -2   4   2    0.04    0.06
   2   4  -2   -0.05    0.04
   2  -4   2    0.02    0.03
  -2   4   2   -0.05    0.06
   2   4  -2    0.05    0.03
  -2  -4  -2    0.11    0.06
  -2  -4   3   15.85    0.49
   2   4   3   15.92    0.53
  -2   4  -3   15.31    0.49
   2   4   3   15.74    0.34
   2  -4  -3   15.92    0.36
  -2   4   3   15.87    0.51
  -2   4   3   15.78    0.47
  -2  -4  -3   15.80    0.45
   2  -4   3   15.56    0.47
   2   4  -3   15.32    0.48
   2  -4   3   15.96    0.33
   2   4   4    1.05    0.12
   2   4   4    1.33    0.20
  -2   4  -4    1.19    0.19
  -2  -4   4    1.50    0.21
  -2  -4  -4    1.08    0.16
  -2   4   4    1.24    0.19
   2   4  -4    0.92    0.16
  -2   4   4    1.41    0.18
   2  -4   4    1.62    0.11
   2  -4   4    0.91    0.17
  -2   4   4    1.18    0.15
   2   4   5    1.55    0.22
  -2  -4   5    1.19    0.21
   2   4   5    1.68    0.17
  -2   4  -5    1.06    0.20
  -2   4   5    0.86    0.16
  -2   4   5    1.27    0.17
   2  -4   5    1.22    0.21
   2   4  -5    1.13    0.20
  -2   4   5    1.24    0.21
  -2  -4  -5    0.96    0.18
  -2   4  -6   -0.04    0.10
   2   4   6    0.00    0.11
  -2  -4   6   -0.09    0.10
  -2   4   6    0.09    0.11
   2   4  -6    0.11    0.13
  -2   4   6    0.01    0.09
  -2  -4  -6    0.03    0.09
  -2  -4  -6   -0.03    0.12
  -2   4   6   -0.14    0.10
   2  -4   6   -0.03    0.11
   2   4   7    0.48    0.17
  -2  -4   7    0.33    0.16
  -2   4  -7    0.60    0.20
   2  -4   7    0.99    0.23
   2   4  -7    0.43    0.19
  -2  -4  -7    0.48    0.18
  -2   4   7    0.69    0.20
  -2  -4  -7    0.69    0.17
  -2   4   7    0.66    0.18
  -2   4   7    0.58    0.17
   2  -4  -8    4.11    0.37
  -2   4  -8    3.47    0.42
   2   4   8    3.91    0.43
  -2  -4   8    4.54    0.48
   2  -4   8    3.72    0.44
   2   4  -8    3.50    0.43
  -2   4   8    3.65    0.38
  -2  -4  -8    3.56    0.41
  -2   4   8    3.18    0.35
  -2  -4   9    4.06    0.48
  -2   4  -9    3.96    0.47
   2  -4  -9    4.36    0.46
   2   4  -9    3.96    0.49
  -2  -4  -9    3.67    0.45
   2  -4   9    3.56    0.46
  -2   4 -10    5.18    0.57
  -2  -4  10    4.28    0.53
   2  -4  10    4.45    0.57
   2   4 -10    4.21    0.54
  -2  -4 -10    3.97    0.50
   2  -5   0   36.96    0.70
   2   5   0   37.21    0.69
   2   5   0   36.91    0.63
   2  -5   0   37.55    0.57
  -2  -5   0   37.08    0.68
   2  -5  -1   19.27    0.35
   2   5   1   20.03    0.40
  -2   5  -1   19.66    0.53
  -2  -5   1   19.52    0.50
   2   5   1   19.29    0.52
  -2  -5  -1   20.00    0.48
  -2   5   1   19.62    0.51
  -2   5   1   19.09    0.52
   2  -5   1   20.49    0.45
   2  -5   1   19.97    0.44
   2   5  -1   19.47    0.47
   2   5  -1   19.21    0.41
   2   5   2   -0.06    0.07
  -2   5  -2    0.03    0.07
  -2  -5   2    0.00    0.07
   2   5   2    0.03    0.04
   2  -5  -2    0.06    0.05
  -2   5   2   -0.04    0.06
   2  -5   2    0.03    0.07
   2   5  -2    0.01    0.04
  -2   5   2    0.07    0.07
  -2  -5  -2    0.08    0.07
   2  -5   2    0.04    0.05
   2   5  -2   -0.03    0.05
   2   5   3   10.74    0.29
  -2   5  -3   10.57    0.44
  -2  -5   3   10.42    0.42
   2  -5  -3   11.19    0.31
   2   5   3   10.77    0.45
   2  -5   3   10.57    0.27
   2  -5   3   10.78    0.41
  -2   5   3   10.27    0.39
  -2  -5  -3   11.02    0.39
   2   5  -3   10.96    0.43
  -2   5   3   10.62    0.44
  -2   5  -4    0.40    0.13
   2   5   4    0.72    0.17
   2  -5  -4    0.42    0.09
  -2  -5   4    0.84    0.18
   2   5   4    0.44    0.10
  -2   5   4    0.19    0.10
   2   5  -4    0.78    0.17
  -2   5   4    0.69    0.15
   2  -5   4    0.42    0.13
  -2  -5  -4    0.55    0.13
   2  -5  -5    4.93    0.27
   2   5   5    5.58    0.26
  -2   5  -5    4.99    0.35
  -2  -5   5    4.94    0.35
   2   5   5    5.06    0.37
  -2  -5  -5    5.42    0.33
  -2   5   5    5.22    0.36
   2   5  -5    5.35    0.37
  -2   5   5    4.96    0.33
   2  -5   5    4.80    0.34
  -2   5  -6    9.13    0.51
  -2  -5   6    8.45    0.49
   2   5   6    8.93    0.36
   2   5   6    8.35    0.49
   2  -5  -6    8.43    0.40
  -2   5   6    8.07    0.43
  -2   5   6    8.50    0.48
   2  -5   6    8.03    0.48
  -2  -5  -6    8.29    0.44
   2   5  -6    8.24    0.49
  -2  -5   7    8.41    0.52
  -2   5  -7    8.68    0.53
   2  -5  -7    7.82    0.42
   2   5   7    8.86    0.54
  -2   5   7    8.74    0.48
   2   5  -7    7.89    0.52
  -2   5   7    7.79    0.50
   2  -5   7    8.79    0.54
  -2  -5  -7    8.44    0.49
   2  -5  -8    3.46    0.40
  -2   5  -8    3.03    0.40
   2  -5  -8    3.35    0.37
  -2  -5   8    3.75    0.45
   2   5   8    4.02    0.46
  -2   5   8    3.27    0.38
   2  -5   8    3.60    0.44
   2   5  -8    3.96    0.46
  -2  -5  -8    3.10    0.39
   2   5   9    0.49    0.24
  -2   5  -9    0.25    0.22
  -2  -5   9    0.32    0.24
   2   5  -9    0.13    0.20
  -2  -5  -9    0.15    0.19
   2  -5   9    0.26    0.23
  -2  -5  10    2.75    0.44
  -2   5 -10    2.58    0.44
   2  -5  10    2.88    0.47
   2   5 -10    3.65    0.51
  -2  -5 -10    3.47    0.47
  -2  -6   0  107.35    1.44
   2   6   0  108.25    1.39
  -2   6   0  108.68    1.54
   2  -6   0  108.32    1.30
   2   6   0  106.87    1.48
   2  -6   0  106.73    1.49
   2   6   1    0.11    0.08
  -2   6  -1    0.21    0.11
   2  -6  -1    0.15    0.07
  -2  -6   1    0.23    0.10
   2   6   1    0.16    0.07
   2  -6   1    0.14    0.08
  -2  -6  -1    0.15    0.08
  -2   6   1    0.04    0.09
   2   6  -1    0.16    0.07
   2  -6   1    0.16    0.07
  -2   6   1    0.10    0.08
   2   6  -1    0.03    0.07
   2   6   2    3.07    0.25
   2  -6  -2    2.68    0.16
  -2   6  -2    2.56    0.23
   2   6   2    2.83    0.17
  -2  -6   2    2.65    0.23
   2  -6   2    2.62    0.16
   2   6  -2    2.59    0.22
  -2   6   2    2.86    0.23
   2   6  -2    2.69    0.14
  -2  -6  -2    2.57    0.20
  -2   6   2    2.72    0.23
   2  -6   2    2.64    0.21
  -2  -6   3   32.68    0.80
   2   6   3   32.31    0.85
   2  -6  -3   33.18    0.59
  -2   6  -3   33.80    0.83
   2   6   3   33.95    0.60
   2   6  -3   33.09    0.81
   2  -6   3   32.47    0.55
   2  -6   3   32.12    0.76
  -2   6   3   34.28    0.77
  -2   6   3   31.75    0.84
  -2  -6  -3   31.69    0.71
   2   6   4   22.42    0.50
  -2   6  -4   23.45    0.73
   2   6   4   21.19    0.72
   2  -6  -4   23.05    0.53
  -2  -6   4   22.52    0.70
   2   6  -4   23.30    0.72
  -2   6   4   22.73    0.74
  -2   6   4   22.41    0.65
   2  -6   4   22.50    0.68
  -2  -6  -4   23.10    0.63
   2  -6  -5   10.48    0.39
   2   6   5   10.08    0.53
   2   6   5   11.45    0.38
  -2  -6   5   10.45    0.51
  -2   6  -5   10.47    0.52
  -2  -6  -5   11.23    0.47
   2  -6   5   10.36    0.51
  -2   6   5   11.06    0.55
   2   6  -5   11.18    0.54
  -2   6   5   11.42    0.48
   2   6   6    0.85    0.24
  -2   6  -6    0.89    0.23
  -2  -6   6    1.23    0.24
   2  -6  -6    0.90    0.17
  -2   6   6    0.69    0.17
   2  -6   6    0.72    0.20
  -2  -6  -6    1.20    0.22
  -2   6   6    0.96    0.23
   2   6  -6    0.55    0.19
  -2   6  -7    4.79    0.49
  -2  -6   7    4.35    0.46
   2   6   7    5.22    0.44
   2  -6  -7    4.94    0.34
   2   6  -7    5.43    0.45
  -2  -6  -7    4.48    0.38
   2  -6   7    4.84    0.50
  -2   6   7    4.83    0.37
  -2   6   7    4.52    0.41
   2  -6  -8    0.56    0.21
   2   6   8    0.56    0.20
  -2  -6   8    0.62    0.23
  -2   6  -8    0.30    0.20
  -2   6   8    0.42    0.18
   2  -6   8    0.15    0.17
   2   6  -8    0.59    0.23
  -2  -6  -8    0.50    0.22
  -2   6  -9   17.63    0.85
   2  -6  -9   17.45    0.81
  -2  -6   9   15.80    0.82
   2   6   9   16.17    0.84
   2  -6   9   16.17    0.84
   2   6  -9   15.50    0.84
  -2  -6  -9   17.22    0.79
  -2  -6  10    0.85    0.31
  -2   6 -10    1.14    0.34
   2   6 -10    1.00    0.32
  -2  -6 -10    1.25    0.33
   2  -7   0   73.26    1.20
   2   7   0   74.32    1.13
  -2  -7   0   73.78    1.18
   2  -7   0   75.77    1.05
  -2   7   0   75.45    1.27
   2   7   0   74.42    1.20
   2  -7  -1    0.08    0.06
  -2   7  -1    0.29    0.12
   2   7   1   -0.01    0.08
   2   7   1    0.03    0.06
  -2  -7   1    0.12    0.10
   2   7  -1    0.20    0.10
   2  -7   1   -0.01    0.07
  -2   7   1    0.00    0.08
  -2   7   1   -0.09    0.07
   2  -7   1   -0.14    0.05
  -2  -7  -1    0.01    0.08
   2   7  -1    0.15    0.08
   2   7   2    1.06    0.19
   2  -7  -2    1.22    0.13
  -2   7  -2    0.62    0.16
   2   7   2    1.47    0.16
  -2  -7   2    1.21    0.20
   2  -7   2    1.30    0.15
   2   7  -2    0.86    0.16
  -2   7   2    1.19    0.20
  -2  -7  -2    0.95    0.16
   2  -7   2    1.10    0.18
  -2   7   2    1.12    0.18
   2   7  -2    1.11    0.13
   2   7   3   40.10    0.71
   2   7   3   38.41    0.98
  -2  -7   3   38.35    0.92
  -2   7  -3   38.49    0.95
   2  -7  -3   39.79    0.69
  -2   7   3   38.81    0.98
   2  -7   3   39.73    0.88
  -2  -7  -3   39.18    0.83
  -2   7   3   39.09    0.87
   2  -7   3   38.95    0.65
   2   7  -3   39.50    0.93
  -2   7  -4   34.74    0.94
   2   7   4   32.94    0.96
  -2  -7   4   35.89    0.94
   2  -7  -4   34.57    0.69
   2   7   4   34.67    0.67
  -2   7   4   34.27    0.97
  -2  -7  -4   33.80    0.80
   2   7  -4   34.19    0.92
  -2   7   4   34.81    0.85
   2  -7   4   33.69    0.88
   2   7   5    5.32    0.41
   2  -7  -5    5.04    0.29
  -2  -7   5    4.96    0.37
  -2   7  -5    4.66    0.38
  -2   7   5    4.85    0.34
  -2  -7  -5    4.36    0.32
  -2   7   5    4.82    0.39
   2   7  -5    5.62    0.41
   2  -7   5    4.64    0.36
   2   7   6   12.62    0.65
  -2   7  -6   12.89    0.65
  -2  -7   6   13.17    0.64
   2  -7  -6   13.31    0.49
  -2   7   6   14.07    0.67
   2  -7   6   13.64    0.64
  -2  -7  -6   14.03    0.58
  -2   7   6   14.86    0.60
   2   7  -6   13.58    0.66
  -2  -7   7    3.02    0.40
   2   7   7    3.21    0.43
  -2   7  -7    3.26    0.42
  -2   7   7    3.04    0.41
   2   7  -7    3.06    0.41
   2  -7   7    3.89    0.45
  -2   7   7    3.60    0.38
  -2   7  -8    0.97    0.29
   2   7   8    1.44    0.33
  -2  -7   8    1.47    0.31
   2  -7  -8    1.83    0.34
   2  -7   8    1.84    0.34
  -2  -7  -8    1.75    0.30
   2   7  -8    1.17    0.29
   2   7   9   -0.03    0.20
  -2  -7   9    0.15    0.22
   2  -7  -9    0.09    0.18
  -2   7  -9    0.09    0.21
   2  -7   9   -0.11    0.19
  -2  -7  -9   -0.05    0.17
   2   7  -9   -0.06    0.19
  -2  -8   0   39.62    0.85
   2   8   0   40.04    0.82
   2  -8   0   38.85    0.85
   2  -8   0   39.48    0.74
  -2   8   0   39.47    0.91
   2   8   0   39.93    0.86
  -2   8  -1    5.33    0.34
   2   8   1    4.73    0.31
   2   8   1    5.04    0.27
   2  -8  -1    5.00    0.24
  -2  -8   1    4.77    0.30
   2  -8   1    5.14    0.28
   2  -8   1    5.15    0.28
   2   8  -1    4.97    0.27
  -2  -8  -1    5.31    0.30
  -2   8   1    5.01    0.32
  -2   8   1    4.69    0.31
   2   8  -1    5.13    0.31
  -2  -8   2    6.77    0.38
  -2   8  -2    7.18    0.40
   2  -8  -2    6.25    0.26
   2   8   2    6.50    0.40
   2   8   2    6.77    0.30
   2  -8   2    7.15    0.35
  -2   8   2    6.74    0.36
   2  -8   2    6.85    0.29
  -2  -8  -2    6.77    0.34
  -2   8   2    6.56    0.39
   2   8  -2    6.71    0.38
   2   8  -2    6.51    0.27
  -2  -8   3    1.71    0.26
   2  -8  -3    2.06    0.19
   2   8   3    1.66    0.26
  -2   8  -3    1.88    0.27
   2   8   3    1.80    0.19
   2  -8   3    2.07    0.25
  -2   8   3    1.95    0.25
   2   8  -3    1.56    0.24
  -2  -8  -3    1.86    0.23
   2  -8   3    2.01    0.16
  -2   8   3    2.00    0.28
   2   8   4    0.75    0.21
  -2   8  -4    0.86    0.22
   2  -8  -4    0.38    0.12
  -2  -8   4    0.41    0.16
  -2   8   4    0.60    0.18
  -2  -8  -4    0.76    0.17
   2  -8   4    0.45    0.16
   2   8  -4    0.50    0.17
  -2   8   4    0.27    0.14
  -2   8  -5    0.20    0.16
   2  -8  -5    0.29    0.12
   2   8   5    0.22    0.15
  -2  -8   5    0.31    0.16
   2  -8   5    0.10    0.15
  -2   8   5    0.27    0.15
  -2  -8  -5    0.00    0.11
  -2   8   5    0.19    0.12
   2   8  -5    0.03    0.13
   2   8   6    2.10    0.35
  -2  -8   6    2.41    0.35
  -2   8  -6    2.14    0.35
   2   8  -6    2.09    0.34
  -2  -8  -6    2.16    0.29
   2  -8   6    1.90    0.31
  -2   8   6    2.24    0.30
  -2   8   6    1.86    0.32
  -2  -8   7    1.38    0.30
  -2   8  -7    1.48    0.33
   2   8   7    1.27    0.29
  -2   8   7    1.03    0.28
  -2   8   7    1.14    0.24
  -2  -8  -7    1.51    0.26
   2   8  -7    1.29    0.29
   2  -8   7    1.15    0.28
   2  -8  -8    0.46    0.22
   2   8   8    0.06    0.17
  -2   8  -8    0.34    0.21
  -2  -8   8   -0.07    0.17
   2   8  -8    0.29    0.22
  -2  -8  -8    0.28    0.20
   2  -8   8    0.34    0.22
   2   8   9    1.60    0.39
   2  -8  -9    2.29    0.40
  -2  -8   9    2.18    0.43
  -2   8  -9    2.51    0.44
   2  -8   9    2.09    0.40
   2   8  -9    1.79    0.39
   2  -9   0   24.65    0.60
  -2  -9   0   25.04    0.69
   2   9   0   25.28    0.67
   2   9   0   24.72    0.69
   2  -9   0   25.82    0.71
  -2   9   0   25.20    0.75
  -2  -9   1    3.28    0.32
   2  -9  -1    2.77    0.21
   2   9   1    2.67    0.23
  -2   9  -1    2.82    0.31
   2   9   1    2.50    0.28
   2  -9  -1    3.25    0.27
   2   9  -1    2.88    0.26
  -2   9   1    2.26    0.26
   2  -9   1    2.83    0.26
   2   9  -1    2.61    0.22
   2  -9   1    3.28    0.24
  -2  -9  -1    3.00    0.26
   2  -9  -2    4.50    0.25
  -2   9  -2    4.20    0.34
   2   9   2    4.15    0.33
   2   9   2    4.09    0.26
  -2  -9   2    3.58    0.30
  -2   9   2    4.23    0.31
   2   9  -2    4.09    0.31
   2  -9   2    3.96    0.29
  -2   9   2    3.57    0.31
   2   9  -2    3.84    0.23
   2  -9   2    4.14    0.25
  -2  -9  -2    4.70    0.31
   2   9   3    4.80    0.39
  -2   9  -3    6.26    0.42
  -2  -9   3    6.57    0.42
   2   9   3    6.64    0.31
   2  -9  -3    5.75    0.28
   2  -9   3    6.01    0.37
  -2   9   3    6.39    0.38
   2   9  -3    5.50    0.38
  -2   9   3    5.51    0.41
  -2  -9  -3    6.60    0.37
   2  -9  -4    4.08    0.26
   2   9   4    4.08    0.38
  -2   9  -4    3.20    0.38
  -2  -9   4    3.71    0.40
   2  -9   4    3.75    0.37
  -2  -9  -4    3.48    0.33
   2   9  -4    3.63    0.39
  -2   9   4    4.06    0.38
  -2   9   4    3.37    0.34
  -2   9  -5    1.52    0.29
   2   9   5    1.12    0.27
  -2  -9   5    1.24    0.25
  -2   9   5    1.17    0.27
   2  -9   5    1.42    0.27
  -2   9   5    0.89    0.20
  -2  -9  -5    1.20    0.22
   2   9  -5    1.04    0.24
  -2   9  -6    0.35    0.22
  -2  -9   6    0.25    0.18
   2   9   6    0.33    0.21
  -2   9   6    0.26    0.16
  -2  -9  -6    0.36    0.16
   2   9  -6    0.53    0.20
   2  -9   6    0.46    0.20
  -2   9   6    0.42    0.22
  -2  -9   7    0.14    0.16
   2   9   7    0.04    0.17
  -2   9  -7    0.23    0.21
   2   9  -7    0.22    0.18
  -2  -9  -7    0.12    0.17
   2  -9   7    0.31    0.18
  -2   9   7    0.44    0.18
   2  -9  -8    1.01    0.28
  -2   9  -8    1.49    0.36
  -2  -9   8    1.82    0.37
   2   9   8    1.71    0.40
   2  -9   8    1.13    0.30
  -2  -9  -8    1.58    0.31
   2   9  -8    1.44    0.35
  -2   9  -9    0.71    0.29
   2  -9  -9    0.27    0.24
  -2  -9   9    0.75    0.31
   2   9   9    0.58    0.25
   2   9  -9   -0.11    0.21
   2  -9   9    0.61    0.26
  -2  10   0   22.95    0.75
   2  10   0   21.92    0.67
   2 -10   0   22.65    0.61
   2  10   0   22.51    0.69
   2 -10   0   22.13    0.69
  -2 -10   0   22.79    0.69
   2  10   1   12.96    0.48
  -2  10  -1   12.09    0.57
  -2 -10   1   12.81    0.54
   2  10   1   12.31    0.54
   2 -10  -1   12.69    0.43
   2 -10  -1   12.09    0.53
   2  10  -1   12.62    0.47
  -2  10   1   11.40    0.52
   2  10  -1   12.43    0.53
  -2 -10  -1   13.05    0.52
   2 -10   1   13.07    0.49
   2 -10   1   12.22    0.47
   2  10   2    1.17    0.18
   2  10   2    1.51    0.27
   2 -10  -2    1.47    0.18
  -2 -10   2    1.31    0.24
  -2  10  -2    1.15    0.24
  -2  10   2    0.97    0.23
   2 -10   2    1.30    0.21
  -2  10   2    1.19    0.21
   2  10  -2    1.22    0.17
  -2 -10  -2    1.22    0.21
   2 -10   2    1.59    0.20
   2  10  -2    1.10    0.22
  -2 -10   3   38.19    1.03
   2 -10  -3   38.00    0.77
  -2  10  -3   38.04    1.08
   2  10   3   38.46    1.11
   2  10   3   38.52    0.82
  -2  10   3   38.56    1.11
  -2  10   3   38.06    0.97
   2 -10   3   38.15    0.97
  -2 -10  -3   37.82    0.92
   2  10  -3   37.56    1.03
   2  10   4   10.40    0.61
  -2 -10   4   10.65    0.57
  -2  10  -4   10.54    0.59
  -2 -10  -4   10.59    0.50
  -2  10   4    9.92    0.59
   2  10  -4   11.64    0.61
   2 -10   4    9.58    0.52
  -2  10   4   10.66    0.52
   2  10   5    1.20    0.26
  -2 -10   5    1.29    0.27
  -2  10  -5    0.63    0.22
  -2  10   5    0.92    0.20
  -2  10   5    1.52    0.30
   2  10  -5    0.67    0.23
   2 -10   5    0.87    0.23
  -2 -10  -5    0.71    0.20
  -2  10  -6    1.56    0.33
  -2 -10   6    1.94    0.34
   2  10   6    1.92    0.36
   2  10  -6    1.45    0.30
   2 -10   6    2.06    0.34
  -2 -10  -6    2.07    0.31
  -2  10   6    1.49    0.33
  -2  10  -7    0.40    0.24
  -2 -10   7    0.24    0.21
   2  10   7    0.36    0.24
   2  10  -7    0.14    0.20
  -2 -10  -7    0.21    0.18
   2 -10   7    0.46    0.24
  -2 -10   8   -0.01    0.19
   2 -10  -8   -0.19    0.17
  -2  10  -8   -0.04    0.21
   2  10   8    0.04    0.18
   2  10  -8   -0.29    0.19
   2 -10   8    0.27    0.24
   2 -11   0   16.71    0.63
  -2 -11   0   17.25    0.64
   2  11   0   17.13    0.63
  -2  11   0   16.54    0.66
   2  11   0   16.60    0.61
   2 -11   0   16.58    0.55
   2  11   1    2.12    0.30
  -2 -11   1    2.42    0.31
  -2  11  -1    1.80    0.29
   2  11   1    2.34    0.27
   2 -11  -1    2.24    0.30
   2 -11  -1    2.01    0.23
   2  11  -1    2.43    0.27
   2 -11   1    2.18    0.26
  -2 -11  -1    2.15    0.28
   2 -11   1    2.41    0.27
  -2  11   1    2.34    0.31
   2  11  -1    2.41    0.31
   2  11   2    4.92    0.31
  -2 -11   2    4.70    0.38
  -2  11  -2    4.51    0.40
   2 -11  -2    5.43    0.31
   2  11   2    4.93    0.40
   2 -11  -2    4.03    0.35
   2 -11   2    4.30    0.33
   2 -11   2    4.97    0.30
   2  11  -2    5.05    0.40
  -2 -11  -2    5.07    0.36
  -2  11   2    4.75    0.36
  -2  11  -3    5.19    0.51
  -2 -11   3    4.50    0.39
   2  11   3    5.30    0.43
  -2  11   3    4.75    0.37
  -2  11   3    5.36    0.45
   2  11  -3    5.01    0.40
  -2 -11  -3    4.99    0.37
   2 -11   3    5.24    0.39
  -2 -11   4    0.33    0.19
  -2  11  -4    0.36    0.19
   2  11   4   -0.15    0.12
   2 -11   4    0.00    0.15
   2  11  -4   -0.07    0.14
  -2 -11  -4    0.02    0.13
  -2  11   4    0.17    0.13
  -2  11   4   -0.14    0.12
   2  11   5    0.90    0.28
  -2 -11   5    0.89    0.26
  -2  11  -5    0.76    0.27
   2  11  -5    0.57    0.23
   2 -11   5    1.33    0.28
  -2 -11  -5    1.00    0.23
  -2  11   5    0.74    0.24
  -2  11   5    1.43    0.26
   2  11   6    4.65    0.56
  -2  11  -6    4.60    0.53
  -2 -11   6    4.53    0.51
  -2 -11  -6    4.49    0.44
   2 -11   6    4.05    0.47
  -2  11   6    3.97    0.50
   2  11  -6    3.19    0.45
   2 -11  -7    0.26    0.20
  -2  11  -7    0.07    0.21
   2  11   7    0.10    0.15
  -2 -11   7    0.31    0.22
   2 -11   7    0.03    0.19
   2  11  -7    0.17    0.25
   2 -11  -8    1.49    0.35
  -2  11  -8    1.33    0.37
   2  11   8    1.66    0.39
  -2 -11   8    1.76    0.38
   2 -11   8    1.63    0.37
   2  11  -8    1.33    0.39
   2 -12   0   -0.05    0.09
  -2  12   0   -0.06    0.12
  -2 -12   0    0.04    0.15
   2  12   0    0.14    0.15
   2 -12   0    0.14    0.12
   2  12   0    0.17    0.14
  -2 -12   1    2.15    0.29
  -2  12  -1    2.22    0.33
   2  12   1    1.83    0.28
   2 -12  -1    1.84    0.29
   2 -12  -1    1.72    0.23
   2  12   1    1.62    0.24
   2  12  -1    1.57    0.26
  -2  12   1    1.65    0.27
  -2 -12  -1    2.10    0.29
   2 -12   1    2.03    0.26
   2 -12   1    1.67    0.25
   2  12  -1    1.89    0.26
  -2  12  -2   -0.03    0.15
   2  12   2    0.02    0.14
  -2 -12   2    0.03    0.13
   2 -12  -2   -0.05    0.12
   2  12  -2    0.29    0.17
   2 -12   2    0.07    0.14
  -2 -12  -2    0.05    0.14
  -2  12   2   -0.01    0.12
   2  12   3   -0.04    0.14
   2 -12  -3   -0.12    0.12
  -2 -12   3    0.08    0.15
  -2  12  -3    0.05    0.16
  -2  12   3    0.27    0.14
  -2 -12  -3    0.10    0.15
   2  12  -3    0.10    0.18
   2 -12   3    0.23    0.15
   2  12   4    3.18    0.44
  -2  12  -4    3.09    0.42
  -2 -12   4    2.72    0.38
   2 -12   4    3.00    0.38
   2  12  -4    2.59    0.40
  -2 -12  -4    3.00    0.36
  -2  12   4    3.44    0.38
  -2  12  -5    3.20    0.44
   2  12   5    3.11    0.47
  -2 -12   5    2.28    0.36
   2  12  -5    2.66    0.41
  -2 -12  -5    2.69    0.35
   2 -12   5    3.27    0.42
  -2  12  -6   -0.13    0.19
   2  12   6    0.41    0.26
  -2 -12   6    0.34    0.21
   2 -12  -6    0.27    0.20
   2  12  -6    0.06    0.20
   2 -12   6    0.54    0.25
   2  12   7    0.41    0.27
  -2 -12   7    0.32    0.24
   2 -12  -7    0.41    0.22
  -2  12  -7   -0.36    0.18
   2  12  -7   -0.48    0.15
   2 -12   7    0.05    0.21
  -2 -13   0    3.47    0.38
   2  13   0    3.73    0.35
   2  13   0    3.63    0.38
   2 -13   0    4.29    0.33
  -2  13   0    3.69    0.42
   2 -13   0    3.60    0.34
   2 -13  -1    0.71    0.22
   2  13   1    0.70    0.19
  -2  13  -1    0.49    0.21
  -2 -13   1    0.63    0.21
   2  13   1    0.80    0.23
  -2  13   1    0.82    0.23
   2  13  -1    0.38    0.18
  -2 -13  -1    0.56    0.20
   2 -13   1    0.89    0.22
   2 -13   1    0.50    0.18
   2 -13  -2    1.48    0.27
  -2  13  -2    1.48    0.30
   2  13   2    1.53    0.31
  -2 -13   2    1.21    0.26
  -2  13   2    0.96    0.23
   2  13  -2    1.03    0.26
   2 -13   2    1.24    0.24
  -2 -13  -2    1.19    0.26
   2  13   3    6.55    0.52
  -2 -13   3    5.95    0.47
   2 -13  -3    6.56    0.50
  -2  13  -3    5.32    0.48
   2  13  -3    6.99    0.52
   2 -13   3    5.95    0.44
  -2 -13  -3    6.81    0.46
  -2  13   3    5.90    0.43
  -2 -13   4    2.24    0.35
   2 -13  -4    1.83    0.34
   2  13   4    2.01    0.36
  -2  13  -4    1.91    0.36
   2 -13   4    1.74    0.32
  -2 -13  -4    2.13    0.33
   2  13  -4    2.32    0.38
  -2  13  -5    1.65    0.35
   2 -13  -5    2.26    0.39
  -2 -13   5    1.67    0.34
   2  13   5    1.85    0.37
   2 -13   5    2.14    0.37
   2  13  -5    1.59    0.35
   2 -13  -6    0.26    0.19
  -2 -13   6    0.06    0.21
   2  13   6   -0.41    0.11
  -2  13  -6   -0.22    0.18
   2  13  -6    0.01    0.21
   2 -13   6   -0.02    0.19
   2 -13  -7    0.85    0.31
  -2  13  -7    0.86    0.33
   2  13   7    0.44    0.28
  -2 -13   7    0.49    0.26
   2  13  -7    0.48    0.34
   2 -13   7    0.34    0.25
  -2 -14   0    1.65    0.30
   2  14   0    1.75    0.29
  -2  14   0    2.11    0.34
   2 -14   0    1.25    0.26
   2  14   0    1.81    0.29
   2  14   1    0.07    0.17
  -2 -14   1    0.27    0.19
  -2  14  -1    0.02    0.19
   2 -14  -1    0.36    0.19
  -2 -14  -1    0.17    0.19
  -2  14   1    0.01    0.15
   2  14  -1    0.28    0.20
  -2 -14   2    0.20    0.18
   2 -14  -2    0.08    0.16
  -2  14  -2    0.01    0.20
   2  14   2    0.07    0.17
  -2  14   2    0.17    0.15
   2  14  -2   -0.02    0.16
  -2 -14  -2    0.24    0.18
   2 -14   2   -0.02    0.15
  -2  14  -3    2.79    0.45
   2  14   3    2.49    0.41
   2 -14  -3    2.14    0.39
  -2 -14   3    2.68    0.39
  -2 -14  -3    2.59    0.36
   2 -14   3    2.75    0.37
  -2  14   3    2.82    0.37
   2  14  -3    2.58    0.40
  -2  14  -4   16.68    0.88
   2 -14  -4   15.60    0.84
   2  14   4   16.43    0.88
  -2 -14   4   16.17    0.80
   2  14  -4   16.78    0.84
   2 -14   4   15.78    0.75
  -2 -14   5    3.34    0.46
   2  14   5    3.25    0.50
  -2  14  -5    3.75    0.53
   2 -14  -5    3.39    0.50
   2 -14   5    3.58    0.45
   2  14  -5    2.50    0.44
  -2  14  -6    0.09    0.28
   2  14   6    0.67    0.32
   2 -14  -6    1.33    0.34
  -2 -14   6    0.68    0.30
   2 -14   6    0.44    0.24
   2  14  -6    1.21    0.34
  -2  15   0    0.14    0.19
  -2 -15   0    0.24    0.18
   2 -15   0    0.35    0.18
  -2 -15   1    0.39    0.21
   2  15   1    0.56    0.24
   2 -15  -1    0.84    0.26
  -2  15  -1    0.57    0.25
   2  15  -1    0.44    0.22
  -2 -15  -1    0.76    0.25
  -2  15   1    0.60    0.23
   2 -15  -2    1.80    0.34
  -2  15  -2    2.09    0.39
   2  15   2    1.84    0.37
  -2 -15   2    1.22    0.30
   2  15  -2    2.09    0.37
  -2  15   2    1.34    0.29
  -2  15  -3    0.05    0.20
   2  15   3    0.36    0.22
  -2 -15   3    0.20    0.21
   2 -15  -3    0.04    0.18
   2  15  -3    0.24    0.23
   2 -15   3    0.42    0.20
   2 -15  -4    1.34    0.33
  -2 -15   4    0.56    0.26
  -2  15  -4    0.79    0.28
   2  15   4    0.89    0.32
   2 -15   4    0.79    0.26
   2  15  -4    0.30    0.28
   2 -15  -5    1.29    0.34
   2  15   5    1.05    0.36
  -2 -15   5    0.93    0.31
  -2  15  -5    0.76    0.32
   2  15  -5    1.22    0.37
   2 -15   5    1.20    0.31
   2 -15   6    2.03    0.39
  -2  16   0    9.96    0.65
  -2 -16   0    9.89    0.60
  -2 -16   1    2.03    0.35
   2  16   1    2.16    0.37
  -2  16  -1    1.55    0.35
   2 -16  -1    2.18    0.36
  -2  16   1    1.73    0.33
   2  16   2    1.17    0.31
   2 -16  -2    0.56    0.25
  -2 -16   2    0.86    0.26
  -2  16  -2    0.94    0.30
   2  16  -2    0.74    0.29
  -2 -16   3    4.63    0.53
   2 -16  -3    5.04    0.60
  -2  16  -3    5.37    0.62
   2  16   3    5.90    0.55
   2  16  -3    5.09    0.58
   2 -16  -4   -0.33    0.17
  -2 -16   4    0.02    0.23
   2  16   4    0.45    0.26
  -2  16  -4   -0.08    0.20
   2  16  -4    0.56    0.31
  -2  17   0    3.54    0.49
  -2  17  -1    1.16    0.33
  -2 -17   2    1.39    0.33
   2 -17  -2    0.92    0.29
  -2  17  -2    1.07    0.34
   2 -17  -3    3.69    0.53
  -2  17  -3    4.16    0.56
   2  17   3    4.62    0.60
  -2 -17   3    4.70    0.55
   2  17  -3    3.64    0.53
  -2  18  -1    2.25    0.45
  -3   0   0   -0.06    0.03
  -3   0   0   -0.08    0.04
   3   0   0   -0.04    0.05
   3   0   1  231.92    2.30
  -3   0   1  224.93    2.43
  -3   0   1  231.26    2.38
  -3   0  -1  231.43    2.43
   3   0   1  231.62    2.49
   3   0  -1  229.82    2.56
  -3   0   2    0.26    0.07
   3   0   2    0.19    0.07
   3   0  -2    0.24    0.06
   3   0   2    0.21    0.07
  -3   0  -2    0.40    0.06
  -3   0   2    0.31    0.07
   3   0  -3   15.81    0.39
  -3   0   3   15.72    0.45
  -3   0   3   15.74    0.40
   3   0   3   15.52    0.43
   3   0   3   15.23    0.44
  -3   0  -3   15.44    0.37
  -3   0   4   10.20    0.37
   3   0   4   10.08    0.37
  -3   0  -4   10.30    0.34
   3   0   4    9.60    0.40
  -3   0   4    9.75    0.39
   3   0  -4    9.97    0.33
   3   0  -5   53.70    0.94
   3   0   5   55.25    1.02
  -3   0   5   55.95    1.04
  -3   0  -5   55.11    0.97
  -3   0   5   54.49    1.10
   3   0   5   52.73    1.10
   3   0  -6    0.76    0.15
  -3   0   6    0.70    0.17
   3   0   6    0.74    0.20
  -3   0  -6    0.88    0.16
   3   0   6    1.03    0.18
  -3   0   6    0.56    0.16
  -3   0   7    1.47    0.24
  -3   0  -7    1.49    0.24
   3   0   7    1.78    0.21
   3   0  -7    1.39    0.26
   3   0   7    1.08    0.22
   3   0   8    2.97    0.39
   3   0  -8    3.72    0.42
  -3   0  -8    3.61    0.37
  -3   0   8    3.13    0.37
  -3   0   9    0.69    0.22
   3   0   9    0.99    0.26
   3   0  -9    0.60    0.22
   3   0 -10    1.33    0.32
  -3   0  10    0.99    0.29
   3   0  10    1.36    0.32
  -3  -1   0   -0.04    0.04
   3   1   0    0.02    0.05
  -3   1   0    0.02    0.05
   3  -1   0    0.10    0.05
  -3   1   0    0.05    0.03
  -3  -1   0    0.03    0.03
  -3   1  -1  496.93    5.24
  -3  -1   1  482.30    5.35
   3   1   1  475.49    5.66
   3   1   1  487.31    4.67
  -3  -1   1  489.87    5.09
   3  -1  -1  476.96    5.30
   3   1  -1  490.90    5.50
  -3   1   1  494.86    4.74
  -3  -1  -1  476.35    4.77
   3  -1   1  490.02    5.76
  -3   1   1  484.63    5.38
  -3  -1  -1  490.97    4.67
   3  -1   1  492.28    5.14
  -3  -1   2   10.41    0.29
  -3   1  -2   10.12    0.28
  -3  -1   2   10.52    0.32
   3  -1  -2   10.63    0.31
   3   1   2   10.04    0.33
  -3  -1  -2   10.27    0.20
   3  -1   2   10.44    0.30
   3   1  -2   10.17    0.26
  -3   1   2   10.33    0.24
   3  -1   2   10.54    0.31
   3   1   3    0.05    0.07
   3  -1  -3    0.11    0.06
  -3  -1   3   -0.12    0.04
  -3   1  -3    0.12    0.06
  -3  -1   3    0.16    0.07
   3   1   3    0.07    0.07
  -3   1   3    0.13    0.06
   3  -1   3    0.05    0.06
   3  -1   3    0.17    0.06
  -3  -1  -3    0.05    0.04
   3   1  -3    0.12    0.05
  -3   1   3    0.47    0.09
  -3   1  -4    2.88    0.21
   3   1   4    3.12    0.22
  -3  -1   4    2.71    0.21
   3   1   4    2.68    0.23
  -3  -1   4    2.38    0.24
   3  -1  -4    2.76    0.20
   3   1  -4    2.85    0.17
  -3   1   4    3.13    0.21
  -3  -1  -4    2.94    0.18
   3  -1   4    2.55    0.25
   3  -1   4    2.72    0.19
  -3   1   4    3.14    0.23
  -3  -1   5   17.09    0.56
   3   1   5   17.55    0.56
  -3   1  -5   17.94    0.54
   3  -1  -5   16.18    0.50
  -3  -1   5   16.44    0.58
   3   1   5   17.54    0.60
  -3   1   5   15.92    0.56
  -3   1   5   17.24    0.52
   3  -1   5   17.15    0.50
   3   1  -5   17.04    0.44
  -3  -1  -5   18.29    0.49
  -3   1  -6    1.75    0.23
  -3  -1   6    2.24    0.28
   3   1   6    1.71    0.23
   3   1   6    1.20    0.22
   3  -1  -6    1.61    0.21
   3  -1   6    1.59    0.26
   3  -1   6    2.18    0.24
  -3   1   6    1.84    0.25
   3   1  -6    1.85    0.27
  -3  -1  -6    2.04    0.24
   3   1  -6    1.81    0.19
  -3   1   6    2.28    0.26
  -3   1  -7    6.43    0.40
   3   1   7    6.21    0.38
  -3  -1   7    6.33    0.42
   3   1   7    5.81    0.42
   3  -1  -7    6.23    0.36
   3   1  -7    5.61    0.41
  -3   1   7    6.27    0.40
   3  -1   7    6.30    0.46
  -3  -1  -7    6.87    0.39
  -3  -1   8    0.70    0.21
  -3   1  -8    1.11    0.23
   3   1   8    0.75    0.22
   3  -1  -8    0.69    0.21
  -3   1   8    0.86    0.23
   3  -1   8    0.41    0.18
  -3  -1  -8    0.64    0.19
   3   1  -8    0.77    0.21
  -3  -1   9    4.35    0.47
   3   1   9    3.85    0.47
   3  -1  -9    3.95    0.46
  -3   1  -9    3.88    0.43
  -3   1   9    4.46    0.46
   3  -1   9    4.47    0.51
   3   1  -9    4.81    0.52
  -3  -1  10    0.30    0.21
   3  -1 -10    0.16    0.20
   3   1  10    0.33    0.25
   3   1 -10    0.53    0.23
   3  -1  10   -0.07    0.21
  -3   1  10    0.05    0.22
   3   2   0   -0.11    0.05
   3  -2   0   -0.10    0.03
   3  -2   0   -0.01    0.06
  -3  -2   0   -0.09    0.04
  -3   2   0   -0.10    0.05
  -3  -2   0   -0.05    0.04
   3  -2  -1   32.40    0.60
  -3   2  -1   31.84    0.56
  -3  -2   1   32.64    0.53
  -3  -2   1   31.27    0.54
   3   2   1   32.02    0.60
   3  -2   1   31.44    0.56
  -3   2   1   32.56    0.59
  -3  -2  -1   32.66    0.55
   3   2  -1   32.91    0.52
   3  -2   1   32.06    0.49
  -3   2  -2    4.86    0.21
   3   2   2    5.57    0.26
  -3  -2   2    4.91    0.22
   3  -2  -2    4.83    0.23
  -3  -2   2    4.65    0.22
   3  -2   2    4.76    0.22
  -3   2   2    4.77    0.23
  -3   2   2    4.79    0.14
  -3  -2  -2    4.79    0.11
   3   2  -2    4.77    0.17
   3  -2   2    4.61    0.20
  -3  -2  -2    4.89    0.22
   3   2   3    5.77    0.28
   3   2   3    6.46    0.30
  -3   2  -3    5.46    0.26
   3  -2  -3    5.82    0.27
  -3  -2   3    5.92    0.28
  -3  -2   3    6.24    0.28
  -3  -2  -3    5.85    0.18
  -3   2   3    5.88    0.28
   3  -2   3    5.82    0.28
   3  -2   3    5.83    0.24
  -3   2   3    6.14    0.21
   3   2  -3    5.97    0.19
   3   2   4    0.76    0.15
   3  -2  -4    0.83    0.14
   3   2   4    0.62    0.15
  -3   2  -4    0.77    0.14
  -3  -2   4    0.89    0.14
   3   2  -4    0.65    0.14
   3  -2   4    0.82    0.15
   3   2  -4    0.84    0.10
  -3   2   4    0.89    0.12
  -3   2   4    0.66    0.14
  -3  -2  -4    0.87    0.11
   3  -2   4    0.93    0.12
   3  -2  -5    1.64    0.21
  -3  -2   5    1.82    0.23
  -3   2  -5    1.77    0.22
   3   2   5    1.69    0.24
   3   2   5    1.72    0.23
   3  -2   5    1.59    0.23
   3   2  -5    1.37    0.21
  -3   2   5    1.50    0.19
  -3  -2  -5    1.51    0.17
   3   2  -5    1.48    0.13
   3  -2   5    2.09    0.17
  -3   2   5    1.29    0.19
   3   2   6    0.94    0.20
   3  -2  -6    1.05    0.19
  -3  -2   6    1.21    0.21
   3   2   6    1.03    0.19
  -3   2  -6    1.01    0.19
  -3   2   6    1.13    0.18
   3  -2   6    0.41    0.16
  -3  -2  -6    1.32    0.19
   3  -2   6    1.04    0.15
   3   2  -6    1.05    0.22
  -3   2   6    1.12    0.20
   3   2   7    1.80    0.26
   3  -2  -7    1.66    0.24
  -3   2  -7    1.87    0.27
  -3  -2   7    1.24    0.25
   3   2   7    1.52    0.28
   3   2  -7    1.62    0.29
  -3   2   7    1.36    0.24
  -3  -2  -7    1.66    0.23
   3  -2   7    1.15    0.25
  -3   2   7    1.60    0.25
   3   2   8    0.52    0.18
   3  -2  -8    0.51    0.19
  -3   2  -8    0.42    0.20
   3   2   8    0.85    0.24
  -3  -2   8    0.63    0.21
  -3   2   8    0.48    0.19
   3   2  -8    0.55    0.22
   3  -2   8    0.70    0.23
   3   2   9    1.50    0.29
  -3  -2   9    1.04    0.26
  -3   2  -9    2.15    0.34
   3  -2  -9    1.84    0.31
   3  -2   9    1.34    0.29
  -3   2   9    1.53    0.29
   3   2  -9    1.18    0.29
  -3  -2  10    2.35    0.40
   3  -2 -10    1.68    0.34
  -3  -2 -10    2.68    0.40
   3   2 -10    1.93    0.38
   3  -2  10    2.75    0.46
   3  -3   0   -0.04    0.03
   3   3   0    0.02    0.04
   3   3   0    0.09    0.04
  -3  -3   0    0.06    0.05
  -3   3   0    0.06    0.05
   3  -3   0    0.09    0.05
   3  -3  -1  551.98    5.57
   3   3   1  560.63    5.22
   3   3   1  532.31    6.47
  -3  -3   1  538.75    5.70
  -3   3  -1  553.12    6.21
  -3   3   1  546.96    5.50
   3  -3   1  544.93    6.19
   3   3  -1  542.56    6.04
  -3  -3  -1  544.98    5.21
   3  -3   1  544.82    5.84
  -3  -3  -1  532.67    5.30
   3   3  -1  551.03    6.20
   3  -3  -2    6.32    0.28
   3   3   2    5.89    0.29
   3   3   2    6.49    0.12
  -3  -3   2    6.28    0.27
  -3   3  -2    6.47    0.28
   3  -3   2    6.55    0.26
   3   3  -2    5.93    0.25
   3  -3   2    6.43    0.23
  -3   3   2    6.56    0.29
   3   3  -2    6.59    0.19
  -3  -3  -2    6.69    0.27
   3   3   3   69.33    1.19
  -3  -3   3   68.49    1.10
  -3   3  -3   69.10    1.11
   3  -3  -3   69.47    1.14
   3   3  -3   69.51    1.13
  -3   3   3   69.20    0.89
  -3   3   3   69.10    1.13
   3  -3   3   69.25    0.97
  -3  -3  -3   69.95    0.81
   3  -3   3   70.23    1.11
   3   3  -3   67.72    0.81
  -3   3  -4    3.01    0.24
  -3  -3   4    3.10    0.25
   3  -3  -4    3.31    0.24
   3   3   4    3.22    0.25
   3   3  -4    2.80    0.12
  -3  -3  -4    2.78    0.24
  -3   3   4    2.73    0.23
   3   3  -4    3.60    0.27
  -3   3   4    3.06    0.19
   3  -3   4    3.04    0.18
  -3  -3  -4    2.83    0.16
   3  -3   4    2.47    0.25
  -3   3  -5    0.16    0.11
  -3  -3   5    0.08    0.10
   3   3   5    0.08    0.11
   3  -3  -5    0.19    0.10
   3   3  -5    0.14    0.11
  -3  -3  -5    0.15    0.08
  -3   3   5    0.20    0.12
   3  -3   5    0.42    0.08
  -3   3   5    0.24    0.09
   3  -3   5    0.06    0.11
   3   3   6   16.82    0.64
   3   3   6   16.47    0.64
   3  -3  -6   16.39    0.59
  -3   3  -6   17.18    0.63
  -3  -3   6   16.36    0.64
  -3  -3  -6   17.18    0.50
  -3   3   6   16.44    0.62
   3  -3   6   16.19    0.65
  -3   3   6   15.92    0.53
   3   3  -6   17.19    0.68
   3   3   7   11.27    0.56
   3   3   7    9.85    0.53
   3  -3  -7   11.13    0.52
  -3  -3   7    9.04    0.52
  -3   3  -7   11.49    0.56
   3  -3   7   10.29    0.57
  -3   3   7   10.40    0.48
   3   3  -7   11.70    0.60
  -3   3   7   10.48    0.54
  -3  -3   8    0.23    0.18
   3  -3  -8    0.28    0.16
  -3   3  -8    0.59    0.20
   3   3   8    0.40    0.18
  -3   3   8    0.64    0.19
   3   3  -8    0.45    0.21
   3  -3   8    0.57    0.20
  -3   3   8    0.45    0.19
  -3  -3   9    0.47    0.22
   3  -3  -9    0.51    0.23
  -3   3  -9    0.04    0.18
  -3  -3  -9   -0.13    0.19
   3   3  -9    0.49    0.22
   3  -3   9    0.41    0.24
  -3  -3  10    0.91    0.29
   3  -3 -10    1.33    0.32
  -3  -3 -10    0.80    0.29
   3   3 -10    0.94    0.30
   3  -3  10    1.16    0.33
   3   4   0    0.00    0.04
  -3  -4   0    0.07    0.06
   3   4   0   -0.03    0.05
  -3   4   0    0.13    0.06
   3  -4   0   -0.08    0.04
  -3  -4   1   28.61    0.59
   3   4   1   27.73    0.62
   3  -4  -1   28.17    0.62
   3   4   1   27.87    0.40
   3  -4  -1   28.59    0.35
  -3   4  -1   28.43    0.61
   3   4  -1   27.73    0.54
   3  -4   1   27.87    0.56
  -3   4   1   27.82    0.61
   3   4  -1   28.74    0.52
   3  -4   1   28.37    0.50
  -3  -4  -1   27.86    0.57
  -3   4  -2    7.78    0.32
   3  -4  -2    7.78    0.18
   3   4   2    7.85    0.34
   3   4   2    7.92    0.16
   3  -4  -2    7.67    0.33
  -3  -4   2    7.65    0.32
   3   4  -2    7.91    0.21
   3  -4   2    7.96    0.27
   3  -4   2    7.91    0.29
  -3   4   2    7.95    0.33
   3   4  -2    8.79    0.33
  -3  -4  -2    8.18    0.31
   3   4   3    1.75    0.21
  -3  -4   3    1.98    0.21
   3   4   3    2.19    0.11
   3  -4  -3    2.01    0.22
  -3   4  -3    1.96    0.21
   3  -4  -3    2.24    0.13
  -3   4   3    2.19    0.22
   3  -4   3    2.24    0.19
   3   4  -3    2.40    0.20
  -3  -4  -3    2.36    0.19
   3  -4   3    2.76    0.16
   3   4  -3    2.22    0.09
   3   4   4    3.55    0.28
  -3   4  -4    3.24    0.27
  -3  -4   4    3.16    0.25
   3   4   4    3.46    0.16
   3   4  -4    2.87    0.25
  -3   4   4    3.02    0.24
  -3   4   4    2.87    0.25
   3  -4   4    3.63    0.19
  -3   4   4    3.54    0.20
  -3  -4  -4    2.91    0.23
   3  -4   4    2.89    0.25
  -3   4  -5   13.97    0.55
  -3  -4   5   14.00    0.56
   3   4   5   14.04    0.58
  -3   4   5   13.99    0.44
   3  -4   5   14.23    0.56
  -3   4   5   13.95    0.56
  -3  -4  -5   14.20    0.39
  -3   4   5   13.65    0.53
  -3  -4  -5   14.57    0.54
   3   4  -5   13.80    0.56
   3  -4   5   14.90    0.38
  -3  -4   6    3.36    0.36
   3  -4  -6    2.78    0.32
  -3   4  -6    3.36    0.36
   3   4   6    3.18    0.35
  -3  -4  -6    3.13    0.33
  -3   4   6    3.32    0.25
  -3  -4  -6    2.98    0.22
  -3   4   6    3.30    0.34
   3   4  -6    2.57    0.31
   3  -4   6    3.19    0.36
   3   4   7    1.97    0.32
  -3  -4   7    1.96    0.31
   3  -4  -7    1.82    0.28
  -3   4  -7    1.99    0.30
  -3  -4  -7    1.70    0.28
   3  -4   7    2.04    0.32
  -3   4   7    2.22    0.27
  -3   4   7    1.56    0.26
   3   4  -7    1.75    0.30
   3  -4  -8    1.80    0.29
  -3  -4   8    1.70    0.31
  -3   4  -8    1.43    0.28
   3   4   8    1.56    0.29
   3   4  -8    1.71    0.31
  -3   4   8    1.47    0.27
  -3  -4  -8    1.47    0.28
  -3   4   8    1.97    0.29
   3  -4   8    1.96    0.35
  -3   4  -9    0.14    0.20
  -3  -4   9    0.12    0.19
   3  -4  -9    0.17    0.19
   3   4  -9    0.30    0.22
  -3  -4  -9    0.28    0.23
   3  -4   9    0.12    0.19
  -3   4 -10   -0.04    0.21
  -3  -4  10    0.32    0.22
   3  -4  10   -0.24    0.21
  -3  -4 -10    0.13    0.24
   3   4 -10    0.42    0.26
   3   5   0    0.04    0.06
   3   5   0    0.10    0.05
  -3  -5   0   -0.03    0.06
   3  -5   0    0.01    0.04
  -3   5   0    0.01    0.06
   3  -5   0   -0.05    0.06
   3  -5  -1  138.71    1.39
   3   5   1  136.35    1.84
  -3   5  -1  139.00    1.82
   3  -5  -1  139.68    1.86
  -3  -5   1  135.68    1.74
   3   5   1  139.90    1.50
   3  -5   1  136.07    1.73
  -3  -5  -1  137.02    1.71
  -3   5   1  141.02    1.81
   3   5  -1  135.51    1.65
   3   5  -1  139.94    1.70
   3  -5   1  137.74    1.58
   3  -5  -2    4.79    0.16
  -3  -5   2    5.19    0.29
   3   5   2    5.32    0.30
  -3   5  -2    4.99    0.29
   3  -5  -2    5.02    0.30
   3   5   2    5.28    0.17
   3  -5   2    5.13    0.25
  -3   5   2    5.43    0.29
   3   5  -2    4.98    0.27
   3  -5   2    5.41    0.23
  -3  -5  -2    5.29    0.27
   3   5  -2    4.85    0.18
  -3  -5   3    3.88    0.28
   3   5   3    3.65    0.29
   3   5   3    4.00    0.15
   3  -5  -3    3.67    0.17
  -3   5  -3    3.63    0.27
   3   5  -3    3.27    0.26
  -3   5   3    3.54    0.25
  -3   5   3    3.76    0.28
   3  -5   3    3.83    0.19
   3  -5   3    3.65    0.25
  -3  -5  -3    4.01    0.26
   3   5   4    0.24    0.14
   3   5   4    0.25    0.06
  -3   5  -4    0.25    0.12
   3  -5  -4    0.17    0.07
  -3  -5   4    0.15    0.11
   3  -5   4    0.42    0.07
  -3   5   4    0.31    0.12
  -3  -5  -4    0.26    0.10
  -3   5   4    0.13    0.09
   3  -5   4    0.20    0.12
   3   5  -4    0.22    0.12
   3  -5  -5   11.72    0.39
  -3   5  -5   12.21    0.54
   3   5   5   11.35    0.55
  -3  -5   5   11.58    0.52
  -3  -5  -5   12.42    0.51
   3  -5   5   11.49    0.52
   3   5  -5   11.83    0.54
  -3   5   5   12.17    0.54
  -3   5   5   12.07    0.51
   3  -5  -6    0.94    0.17
   3  -5  -6    1.05    0.22
  -3  -5   6    0.86    0.22
   3   5   6    0.98    0.24
  -3   5  -6    1.20    0.24
  -3   5   6    0.74    0.18
  -3  -5  -6    0.82    0.19
   3  -5   6    0.93    0.22
   3   5  -6    0.59    0.18
  -3   5  -7   11.98    0.62
   3   5   7   11.92    0.63
   3  -5  -7   11.65    0.49
   3  -5  -7   12.22    0.59
  -3  -5   7   12.00    0.62
   3  -5   7   12.02    0.64
  -3   5   7   12.51    0.59
  -3  -5  -7   11.28    0.56
   3   5  -7   12.58    0.65
   3   5   8    1.61    0.31
  -3   5  -8    1.78    0.32
  -3  -5   8    1.25    0.28
   3  -5  -8    1.76    0.31
  -3   5   8    1.27    0.27
  -3  -5  -8    1.64    0.30
   3  -5   8    1.66    0.32
   3   5  -8    1.58    0.32
  -3  -5   9   -0.11    0.18
   3   5   9    0.03    0.18
  -3   5  -9    0.12    0.21
   3  -5   9    0.04    0.19
   3   5  -9    0.22    0.22
  -3  -5  -9    0.17    0.19
  -3  -5  10   -0.04    0.23
  -3   5 -10   -0.01    0.23
   3  -5  10   -0.12    0.22
   3   5 -10    0.34    0.26
  -3  -5 -10    0.23    0.24
   3  -6   0   -0.04    0.06
   3   6   0    0.01    0.07
   3   6   0    0.17    0.07
  -3  -6   0    0.10    0.08
   3  -6   0    0.08    0.06
  -3   6   0   -0.02    0.07
  -3  -6   1    3.48    0.25
   3   6   1    3.29    0.17
   3  -6  -1    3.40    0.24
   3  -6  -1    3.41    0.15
  -3   6  -1    3.45    0.26
   3   6   1    3.46    0.25
   3   6  -1    3.68    0.22
  -3  -6  -1    3.59    0.24
  -3   6   1    3.26    0.24
   3  -6   1    3.53    0.20
   3  -6   1    3.45    0.21
   3   6  -1    3.65    0.20
  -3   6  -2   32.19    0.78
   3  -6  -2   32.00    0.79
  -3  -6   2   32.38    0.76
   3  -6  -2   31.61    0.49
   3   6   2   33.34    0.54
   3   6   2   32.04    0.81
  -3   6   2   32.44    0.76
   3   6  -2   31.80    0.55
  -3  -6  -2   32.05    0.71
   3  -6   2   32.02    0.64
   3  -6   2   32.26    0.68
   3   6  -2   32.39    0.74
  -3  -6   3   20.71    0.64
   3   6   3   20.85    0.40
  -3   6  -3   21.76    0.67
   3  -6  -3   21.18    0.42
   3   6   3   20.39    0.68
  -3   6   3   20.74    0.67
   3   6  -3   20.91    0.30
   3  -6   3   20.55    0.47
   3   6  -3   20.37    0.62
  -3   6   3   20.46    0.62
   3  -6   3   20.96    0.59
  -3  -6  -3   21.62    0.59
  -3  -6   4   60.89    1.23
   3   6   4   61.96    0.86
  -3   6  -4   60.15    1.24
   3   6   4   61.82    1.32
   3  -6  -4   61.48    0.91
  -3   6   4   60.75    1.19
   3   6  -4   60.18    1.23
  -3  -6  -4   60.46    1.14
   3  -6   4   62.96    1.21
  -3   6   4   59.85    1.28
   3  -6   4   61.39    0.88
  -3  -6   5    1.75    0.26
   3   6   5    2.00    0.29
   3  -6  -5    1.76    0.19
  -3   6  -5    1.46    0.25
   3  -6   5    2.04    0.29
  -3   6   5    1.51    0.23
  -3  -6  -5    1.57    0.23
   3   6  -5    1.67    0.26
  -3   6   5    2.07    0.30
  -3   6  -6    4.84    0.41
   3   6   6    5.27    0.42
   3  -6  -6    4.94    0.29
  -3  -6   6    4.97    0.40
  -3  -6  -6    5.27    0.37
   3  -6   6    4.94    0.40
   3   6  -6    5.27    0.42
  -3   6   6    5.86    0.40
   3   6   7    4.07    0.47
  -3  -6   7    4.05    0.44
  -3   6  -7    3.64    0.43
   3  -6  -7    4.40    0.40
   3  -6   7    4.23    0.46
  -3  -6  -7    3.64    0.39
  -3   6   7    3.72    0.33
   3   6  -7    4.37    0.47
   3   6   8    0.96    0.28
  -3  -6   8    0.96    0.25
  -3   6  -8    0.98    0.28
   3  -6  -8    0.81    0.24
   3   6  -8    0.68    0.25
  -3   6   8    1.46    0.29
   3  -6   8    1.13    0.28
  -3  -6  -8    1.52    0.30
  -3   6  -9    6.22    0.62
   3   6   9    6.40    0.54
   3  -6  -9    5.57    0.50
  -3  -6   9    6.22    0.54
   3  -6   9    5.38    0.59
  -3  -6  -9    6.60    0.53
   3   6  -9    5.99    0.54
  -3   6 -10    7.34    0.62
  -3  -6 -10    7.27    0.59
   3  -7   0   -0.06    0.06
   3   7   0   -0.01    0.06
   3  -7   0   -0.07    0.05
  -3  -7   0    0.00    0.08
  -3   7   0   -0.11    0.07
   3   7   0   -0.04    0.06
   3  -7  -1   44.51    0.95
  -3   7  -1   44.04    0.97
   3   7   1   43.76    0.74
  -3  -7   1   44.52    0.92
   3  -7  -1   45.07    0.67
   3   7   1   43.61    0.94
   3   7  -1   42.91    0.80
   3  -7   1   43.77    0.86
  -3  -7  -1   43.18    0.87
   3   7  -1   45.92    0.87
  -3   7   1   44.43    0.95
   3  -7   1   46.14    0.80
   3  -7  -2    0.30    0.10
  -3  -7   2    0.09    0.10
   3  -7  -2    0.25    0.07
   3   7   2    0.26    0.12
  -3   7  -2    0.10    0.12
   3   7   2    0.21    0.07
  -3  -7  -2    0.23    0.11
   3   7  -2    0.21    0.08
   3  -7   2    0.34    0.11
   3   7  -2    0.20    0.10
   3  -7   2    0.29    0.08
  -3   7   2    0.19    0.11
   3   7   3    6.98    0.24
  -3  -7   3    6.08    0.38
   3   7   3    6.58    0.40
   3  -7  -3    5.91    0.23
  -3   7  -3    6.22    0.38
   3  -7   3    6.31    0.35
   3   7  -3    6.42    0.18
  -3   7   3    6.22    0.36
   3   7  -3    5.95    0.36
  -3   7   3    6.39    0.41
  -3  -7  -3    5.90    0.33
   3  -7   3    6.46    0.27
  -3  -7   4    3.64    0.37
   3  -7  -4    3.15    0.21
   3   7   4    3.61    0.38
  -3   7  -4    4.10    0.34
  -3  -7  -4    3.94    0.30
   3   7  -4    3.78    0.32
  -3   7   4    3.98    0.35
  -3   7   4    3.65    0.30
   3  -7   4    3.51    0.31
  -3   7  -5    4.34    0.39
   3  -7  -5    4.93    0.27
  -3  -7   5    4.81    0.39
   3   7   5    3.96    0.37
  -3   7   5    4.14    0.33
  -3   7   5    4.00    0.36
   3   7  -5    4.36    0.37
   3  -7   5    4.85    0.37
  -3  -7  -5    4.13    0.31
  -3   7  -6    6.07    0.46
   3   7   6    6.43    0.48
   3  -7  -6    6.18    0.45
  -3  -7   6    6.59    0.47
  -3  -7  -6    5.65    0.40
  -3   7   6    5.95    0.41
   3   7  -6    6.57    0.47
   3  -7   6    5.93    0.45
  -3   7  -7    0.09    0.17
   3  -7  -7    0.21    0.15
  -3  -7   7    0.07    0.15
   3   7   7    0.52    0.18
  -3  -7  -7    0.24    0.18
   3  -7   7    0.04    0.17
  -3   7   7   -0.01    0.13
   3   7  -7    0.20    0.18
   3   7   8    1.70    0.34
  -3  -7   8    0.76    0.25
  -3   7  -8    0.97    0.28
   3  -7  -8    1.66    0.32
   3  -7   8    1.08    0.30
   3   7  -8    1.15    0.30
  -3   7   8    1.18    0.28
  -3  -7  -8    1.50    0.30
  -3  -7   9    1.83    0.39
  -3   7  -9    1.27    0.35
   3   7   9    1.23    0.33
   3  -7  -9    1.61    0.34
   3   7  -9    1.75    0.39
  -3  -7  -9    1.54    0.33
   3  -7   9    1.54    0.35
  -3  -7 -10    0.57    0.28
   3  -8   0   -0.01    0.10
  -3   8   0    0.06    0.10
  -3  -8   0    0.03    0.09
   3   8   0    0.02    0.09
   3  -8   0   -0.05    0.07
   3   8   0    0.02    0.08
  -3   8  -1    1.20    0.21
   3  -8  -1    1.11    0.13
   3   8   1    1.07    0.14
   3  -8  -1    1.62    0.22
  -3  -8   1    1.05    0.19
   3   8   1    0.89    0.17
   3   8  -1    0.95    0.16
   3   8  -1    1.11    0.16
  -3   8   1    0.67    0.17
   3  -8   1    0.86    0.14
  -3  -8  -1    0.95    0.17
   3  -8   1    1.18    0.16
   3   8   2   10.23    0.49
   3  -8  -2    9.38    0.47
  -3  -8   2   10.30    0.47
  -3   8  -2    9.06    0.48
   3   8   2   10.28    0.34
   3  -8  -2    9.73    0.30
   3   8  -2    9.94    0.33
   3   8  -2   10.02    0.44
   3  -8   2   10.54    0.39
   3  -8   2    9.63    0.40
  -3   8   2   10.39    0.47
  -3  -8  -2    9.77    0.42
   3  -8  -3    1.59    0.16
   3   8   3    1.62    0.16
  -3  -8   3    1.57    0.24
   3   8   3    1.64    0.26
  -3   8  -3    1.49    0.26
  -3   8   3    1.48    0.23
   3  -8   3    2.01    0.18
  -3  -8  -3    1.18    0.21
   3  -8   3    1.50    0.22
   3   8  -3    1.20    0.21
   3  -8  -4    0.38    0.11
   3   8   4    0.17    0.15
  -3  -8   4    0.30    0.15
  -3   8  -4    0.48    0.18
  -3   8   4    0.20    0.14
   3  -8   4    0.22    0.14
  -3  -8  -4    0.07    0.11
  -3   8   4    0.20    0.13
   3   8  -4    0.06    0.11
   3   8   5    0.06    0.15
  -3  -8   5    0.06    0.13
  -3   8  -5    0.02    0.14
  -3   8   5    0.06    0.11
   3   8  -5   -0.13    0.10
   3  -8   5    0.05    0.13
  -3   8   5    0.16    0.12
  -3  -8  -5    0.07    0.13
  -3  -8   6    3.25    0.40
   3   8   6    2.96    0.42
  -3   8  -6    3.25    0.41
   3  -8  -6    2.94    0.39
   3   8  -6    2.25    0.34
  -3  -8  -6    2.55    0.32
   3  -8   6    3.09    0.39
  -3   8   6    3.22    0.36
   3   8   7    0.04    0.18
   3  -8  -7    0.29    0.18
  -3   8  -7    0.12    0.17
  -3  -8   7    0.28    0.18
  -3   8   7    0.49    0.20
   3  -8   7    0.22    0.18
  -3  -8  -7    0.41    0.18
   3   8  -7   -0.07    0.16
  -3   8  -8    5.16    0.56
   3  -8  -8    4.23    0.52
  -3  -8   8    3.92    0.49
   3   8   8    5.05    0.59
   3  -8   8    4.47    0.52
  -3  -8  -8    5.45    0.52
   3   8  -8    4.63    0.55
  -3  -8   9   -0.12    0.19
   3  -8  -9    0.34    0.25
   3   8   9    0.12    0.22
  -3   8  -9    0.04    0.23
  -3  -8  -9    0.16    0.22
   3   8  -9    0.10    0.23
   3  -8   9   -0.13    0.17
   3  -9   0    0.05    0.09
  -3   9   0   -0.03    0.10
   3   9   0   -0.06    0.08
   3   9   0    0.04    0.10
   3  -9   0    0.03    0.08
  -3  -9   0   -0.07    0.11
   3  -9  -1    1.23    0.15
   3  -9  -1    1.16    0.22
  -3   9  -1    0.88    0.21
   3   9   1    1.08    0.17
  -3  -9   1    1.02    0.20
   3   9   1    0.90    0.18
   3   9  -1    1.03    0.19
   3   9  -1    1.21    0.18
  -3  -9  -1    1.17    0.21
  -3   9   1    0.94    0.20
   3  -9   1    1.22    0.19
   3  -9   1    0.83    0.16
   3   9   2   20.44    0.53
  -3   9  -2   20.22    0.73
   3  -9  -2   20.78    0.48
  -3  -9   2   19.78    0.68
   3   9   2   20.02    0.72
   3  -9  -2   20.02    0.71
   3   9  -2   20.69    0.52
  -3  -9  -2   20.45    0.64
   3  -9   2   20.48    0.58
  -3   9   2   19.38    0.67
   3   9  -2   20.96    0.68
   3  -9   2   20.92    0.62
  -3  -9   3    3.52    0.37
  -3   9  -3    3.41    0.38
   3   9   3    3.62    0.34
   3  -9  -3    3.90    0.34
  -3   9   3    3.00    0.33
   3   9  -3    4.22    0.34
   3  -9   3    3.66    0.31
  -3  -9  -3    3.36    0.30
  -3  -9   4    2.12    0.30
  -3   9  -4    2.71    0.35
   3   9   4    2.25    0.34
  -3   9   4    2.88    0.33
   3  -9   4    2.51    0.31
  -3  -9  -4    2.31    0.29
   3   9  -4    2.65    0.33
   3  -9  -5    6.27    0.47
  -3  -9   5    6.96    0.48
  -3   9  -5    7.29    0.51
   3   9   5    7.06    0.51
  -3  -9  -5    7.88    0.45
   3   9  -5    6.81    0.48
   3  -9   5    6.97    0.46
  -3   9   5    7.05    0.44
   3   9   6    0.35    0.16
  -3   9  -6   -0.10    0.15
  -3  -9   6   -0.03    0.13
   3  -9  -6    0.03    0.15
  -3  -9  -6   -0.19    0.11
  -3   9   6    0.23    0.16
   3  -9   6    0.02    0.15
   3   9  -6    0.31    0.20
   3   9   7    0.47    0.25
  -3  -9   7    0.68    0.26
   3  -9  -7    0.73    0.25
  -3   9  -7    0.49    0.24
  -3  -9  -7    1.16    0.27
   3   9  -7    0.73    0.26
   3  -9   7    0.90    0.27
   3  -9  -8    6.03    0.54
   3   9   8    6.18    0.57
  -3   9  -8    6.60    0.59
  -3  -9   8    6.61    0.65
   3   9  -8    5.90    0.63
   3  -9   8    6.12    0.62
  -3  -9  -8    6.14    0.49
  -3   9  -9    0.17    0.26
   3  -9  -9    0.10    0.21
  -3  -9   9    0.01    0.23
   3   9   9    0.22    0.24
   3   9  -9   -0.35    0.16
   3  -9   9    0.05    0.21
   3  10   0   -0.14    0.07
   3 -10   0    0.03    0.09
  -3  10   0   -0.09    0.10
   3  10   0   -0.08    0.09
  -3 -10   0    0.20    0.14
   3 -10   0    0.26    0.13
   3  10   1    0.33    0.15
   3 -10  -1    0.36    0.13
  -3  10  -1    0.25    0.17
   3 -10  -1    0.53    0.13
   3  10   1    0.50    0.12
  -3 -10   1    0.37    0.15
   3  10  -1    0.24    0.15
   3  10  -1    0.19    0.12
   3 -10   1    0.41    0.11
  -3 -10  -1    0.29    0.14
  -3  10   1    0.43    0.17
   3 -10   1    0.35    0.14
   3  10   2   35.70    0.77
  -3  10  -2   35.96    1.04
  -3 -10   2   35.55    0.96
   3 -10  -2   35.81    1.01
   3  10   2   35.97    1.03
   3  10  -2   38.07    0.98
   3  10  -2   36.34    0.76
   3 -10   2   36.84    0.87
  -3 -10  -2   36.84    0.92
   3 -10   2   37.45    0.84
  -3  10   2   35.79    0.96
  -3 -10   3    6.37    0.44
   3  10   3    5.99    0.46
   3 -10  -3    6.39    0.46
  -3  10  -3    5.82    0.44
  -3  10   3    6.81    0.43
   3 -10   3    6.10    0.39
  -3 -10  -3    6.70    0.41
   3  10  -3    6.15    0.42
  -3 -10   4   26.96    0.91
   3 -10  -4   27.01    0.96
   3  10   4   26.60    0.97
  -3  10  -4   27.09    0.95
   3 -10   4   26.80    0.85
   3  10  -4   27.14    0.91
  -3  10   4   27.12    0.86
  -3 -10  -4   27.78    0.83
  -3 -10   5    0.04    0.17
   3  10   5   -0.14    0.13
   3 -10  -5    0.01    0.16
  -3  10  -5    0.18    0.18
  -3  10   5    0.12    0.13
  -3 -10  -5    0.09    0.15
   3  10  -5    0.24    0.18
   3 -10   5    0.03    0.14
   3 -10  -6    1.79    0.34
  -3  10  -6    1.54    0.34
   3  10   6    1.92    0.36
  -3 -10   6    1.66    0.32
   3 -10   6    1.64    0.31
   3  10  -6    2.20    0.36
  -3  10   6    1.50    0.28
  -3 -10  -6    1.36    0.27
   3  10   7    3.36    0.48
  -3 -10   7    4.44    0.52
   3 -10  -7    4.57    0.53
  -3  10  -7    4.99    0.56
   3 -10   7    3.90    0.49
   3  10  -7    4.34    0.52
  -3 -10  -7    4.23    0.45
   3  10   8    7.47    0.64
  -3 -10   8    7.76    0.63
   3 -10  -8    6.89    0.60
  -3  10  -8    6.84    0.60
   3 -10   8    6.86    0.58
   3  10  -8    7.54    0.63
   3 -11   0   -0.06    0.09
   3  11   0   -0.12    0.10
   3  11   0    0.05    0.10
  -3 -11   0    0.13    0.13
   3 -11   0   -0.04    0.10
  -3  11   0    0.00    0.12
   3 -11  -1    6.02    0.41
  -3 -11   1    6.29    0.42
   3  11   1    5.48    0.40
   3  11   1    6.32    0.35
  -3  11  -1    5.55    0.43
   3 -11  -1    6.18    0.32
  -3 -11  -1    5.76    0.39
   3  11  -1    5.73    0.35
  -3  11   1    5.95    0.43
   3  11  -1    5.82    0.39
   3 -11   1    6.17    0.35
   3 -11   1    6.51    0.38
  -3  11  -2    4.93    0.41
   3  11   2    5.81    0.44
   3 -11  -2    4.14    0.38
  -3 -11   2    5.48    0.42
   3  11  -2    5.96    0.42
   3 -11   2    5.14    0.36
   3 -11   2    5.24    0.33
  -3 -11  -2    4.62    0.37
  -3  11   2    4.47    0.38
  -3 -11   3    6.19    0.44
   3 -11  -3    6.11    0.47
   3  11   3    6.58    0.48
  -3  11  -3    5.21    0.46
  -3 -11  -3    6.03    0.41
   3  11  -3    6.86    0.46
   3 -11   3    6.31    0.41
  -3  11   3    5.73    0.40
  -3  11  -4    0.14    0.17
   3 -11  -4    0.34    0.19
   3  11   4    0.38    0.20
  -3 -11   4    0.19    0.16
   3 -11   4    0.06    0.15
   3  11  -4    0.23    0.17
  -3 -11  -4   -0.11    0.13
  -3  11   4    0.12    0.14
  -3  11  -5    5.58    0.56
  -3 -11   5    5.49    0.48
   3 -11  -5    6.22    0.51
   3  11   5    6.15    0.53
  -3  11   5    5.36    0.42
   3 -11   5    5.48    0.45
   3  11  -5    5.65    0.48
  -3 -11  -5    5.84    0.43
   3  11   6    0.54    0.27
  -3 -11   6    0.54    0.22
  -3  11  -6    0.73    0.27
   3 -11  -6    0.66    0.24
  -3 -11  -6    0.52    0.22
   3 -11   6    0.48    0.23
   3  11  -6    0.51    0.24
   3 -11  -7    0.59    0.27
  -3 -11   7    1.17    0.31
   3  11   7    0.65    0.28
  -3  11  -7    0.87    0.32
   3  11  -7    0.20    0.22
  -3 -11  -7    0.56    0.24
   3 -11   7    0.47    0.25
   3  11   8    1.71    0.45
  -3 -11   8    1.90    0.39
  -3  11  -8    1.90    0.40
   3 -11  -8    1.99    0.43
   3  11  -8    0.94    0.36
   3 -11   8    1.66    0.38
  -3  12   0   -0.17    0.10
   3  12   0    0.33    0.15
   3 -12   0    0.06    0.11
   3  12   0    0.18    0.13
   3 -12   0   -0.09    0.09
  -3 -12   0   -0.15    0.13
   3  12   1    0.58    0.17
   3 -12  -1    0.72    0.21
  -3  12  -1    0.54    0.20
  -3 -12   1    0.45    0.18
   3  12   1    0.49    0.18
   3 -12   1    0.79    0.19
   3 -12   1    0.54    0.17
   3  12  -1    0.49    0.18
  -3  12   1    0.51    0.19
   3  12  -1    0.77    0.19
  -3 -12  -1    0.61    0.20
  -3  12  -2    2.08    0.34
   3 -12  -2    2.22    0.32
   3  12   2    2.11    0.32
  -3 -12   2    1.52    0.27
  -3  12   2    1.97    0.29
   3  12  -2    2.68    0.35
   3 -12   2    3.63    0.36
  -3 -12  -2    2.04    0.30
   3  12   3    0.50    0.20
   3 -12  -3    0.47    0.17
  -3  12  -3    0.43    0.21
  -3 -12   3    0.65    0.21
  -3  12   3    0.33    0.17
   3 -12   3    0.23    0.16
  -3 -12  -3    0.20    0.16
   3  12  -3    0.07    0.15
   3 -12  -4    6.07    0.49
  -3 -12   4    5.57    0.48
  -3  12  -4    5.74    0.59
   3  12   4    5.11    0.47
  -3  12   4    5.69    0.44
   3 -12   4    5.01    0.42
  -3 -12  -4    5.57    0.44
   3  12  -4    5.62    0.47
   3 -12  -5    0.44    0.19
  -3 -12   5    0.53    0.24
   3  12   5    0.30    0.22
  -3  12  -5   -0.06    0.20
  -3 -12  -5    0.64    0.22
   3  12  -5    0.59    0.24
  -3  12   5    0.63    0.22
   3 -12   5    0.25    0.20
  -3 -12   6    1.03    0.29
   3  12   6    1.10    0.29
  -3  12  -6    1.10    0.32
   3 -12  -6    0.60    0.23
   3  12  -6    0.57    0.27
  -3 -12  -6    0.96    0.27
   3 -12   6    0.97    0.27
   3 -12  -7    0.05    0.20
   3  12   7    0.18    0.26
  -3  12  -7   -0.12    0.22
  -3 -12   7   -0.01    0.18
   3 -12   7   -0.30    0.18
   3  12  -7   -0.07    0.22
   3  13   0    0.09    0.12
  -3  13   0   -0.28    0.12
   3  13   0    0.02    0.14
  -3 -13   0    0.06    0.15
   3 -13   0    0.04    0.12
   3 -13  -1    0.74    0.21
   3  13   1    1.17    0.25
  -3  13  -1    0.66    0.24
  -3 -13   1    0.78    0.23
  -3 -13  -1    0.99    0.24
   3 -13   1    0.96    0.20
   3  13  -1    0.79    0.23
  -3  13   1    0.87    0.23
   3 -13  -2    6.48    0.49
  -3 -13   2    5.68    0.46
   3  13   2    6.31    0.50
  -3  13  -2    6.24    0.51
   3  13  -2    6.95    0.49
  -3  13   2    6.55    0.48
  -3 -13  -2    6.45    0.46
   3 -13   2    5.88    0.41
   3 -13  -3   -0.06    0.17
  -3  13  -3    0.01    0.17
   3  13   3    0.04    0.18
  -3 -13   3    0.01    0.18
  -3 -13  -3    0.10    0.17
  -3  13   3    0.33    0.16
   3 -13   3    0.20    0.16
   3  13  -3   -0.26    0.15
  -3  13  -4   -0.13    0.16
   3 -13  -4    0.11    0.19
  -3 -13   4    0.03    0.16
   3  13   4   -0.02    0.19
  -3 -13  -4    0.00    0.16
  -3  13   4    0.03    0.15
   3 -13   4    0.14    0.18
   3  13  -4    0.45    0.22
   3 -13  -5    1.93    0.39
  -3  13  -5    2.03    0.40
   3  13   5    2.22    0.43
  -3 -13   5    2.16    0.37
   3 -13   5    1.95    0.35
   3  13  -5    2.11    0.40
  -3 -13  -5    2.36    0.36
   3  13   6   -0.01    0.22
  -3 -13   6    0.47    0.23
  -3  13  -6    0.66    0.26
   3 -13  -6    0.09    0.23
   3  13  -6    0.29    0.21
   3 -13   6    0.45    0.24
   3 -13  -7    1.56    0.37
  -3  13  -7    1.14    0.38
   3  13   7    0.78    0.29
  -3 -13   7    0.95    0.32
   3  13  -7    0.79    0.34
   3 -13   7    1.18    0.34
   3 -14   0   -0.31    0.10
  -3 -14   0    0.02    0.17
  -3  14   0   -0.04    0.15
   3  14   0   -0.08    0.15
  -3 -14   1    0.02    0.16
   3 -14  -1   -0.06    0.12
   3  14   1   -0.01    0.17
  -3  14  -1   -0.06    0.15
  -3  14   1    0.06    0.16
   3  14  -1   -0.07    0.16
  -3 -14  -1   -0.01    0.17
   3 -14  -2   16.83    0.81
  -3 -14   2   16.37    0.76
   3  14   2   17.40    0.82
  -3  14  -2   15.96    0.81
  -3 -14  -2   16.74    0.74
  -3  14   2   16.52    0.76
   3  14  -2   16.96    0.77
  -3 -14   3    3.39    0.43
   3 -14  -3    3.44    0.48
   3  14   3    3.68    0.49
  -3  14  -3    3.40    0.47
   3 -14   3    3.39    0.40
  -3  14   3    3.71    0.43
  -3 -14  -3    3.33    0.41
   3  14  -3    3.60    0.46
   3 -14  -4   21.26    0.99
  -3  14  -4   23.38    1.04
   3  14   4   24.38    1.07
  -3 -14   4   20.51    0.91
   3  14  -4   24.04    1.00
  -3 -14  -4   25.21    0.90
   3 -14   4   25.24    0.92
  -3  14  -5    0.49    0.25
   3  14   5   -0.04    0.15
   3 -14  -5    0.24    0.19
  -3 -14   5   -0.20    0.17
   3 -14   5    0.16    0.21
   3  14  -5   -0.15    0.20
  -3 -14   6    0.24    0.21
   3  14   6    0.39    0.27
   3 -14  -6    0.45    0.25
  -3  14  -6   -0.30    0.20
   3 -14   6    0.40    0.23
   3  14  -6    0.20    0.28
   3 -15   0   -0.15    0.16
  -3 -15   0   -0.04    0.17
  -3  15   0   -0.09    0.17
   3  15   1    3.08    0.43
   3 -15  -1    3.47    0.43
  -3  15  -1    3.29    0.46
  -3 -15   1    2.68    0.39
  -3 -15  -1    3.53    0.43
  -3  15   1    2.99    0.41
  -3 -15   2    3.02    0.42
  -3  15  -2    2.87    0.45
   3  15   2    2.25    0.38
   3 -15  -2    2.52    0.42
   3  15  -2    2.86    0.41
  -3 -15  -2    2.53    0.38
  -3  15   2    2.69    0.40
  -3  15  -3    0.57    0.30
  -3 -15   3    0.41    0.24
   3  15   3    0.34    0.23
   3 -15  -3    0.45    0.25
  -3  15   3    0.68    0.25
   3  15  -3    0.30    0.23
   3 -15  -4    0.40    0.20
   3  15   4   -0.05    0.16
  -3  15  -4    0.31    0.26
  -3 -15   4    0.23    0.20
   3  15  -4    0.16    0.22
  -3  15  -5    1.38    0.42
  -3 -15   5    1.91    0.39
   3  15   5    2.84    0.47
   3 -15  -5    2.53    0.46
   3  15  -5    2.29    0.45
   3 -15   5    2.34    0.39
   3 -15   6    1.31    0.33
  -3  16   0   -0.20    0.16
  -3 -16   0    0.24    0.21
  -3 -16   1    0.05    0.21
   3  16   1    0.40    0.23
  -3  16  -1    0.11    0.22
   3 -16  -1   -0.12    0.15
  -3  16   1   -0.25    0.18
  -3 -16  -1   -0.11    0.18
   3  16   2   -0.10    0.18
  -3 -16   2    0.18    0.21
  -3  16  -2   -0.22    0.16
   3 -16  -2    0.27    0.18
  -3  16   2    0.10    0.18
   3 -16  -3    0.33    0.25
  -3 -16   3    0.88    0.30
   3  16   3    1.07    0.33
  -3  16  -3    0.50    0.26
   3  16  -3    0.48    0.26
  -3 -16   4   -0.01    0.21
  -3  16  -4    0.28    0.29
   3  16   4    0.08    0.20
   3 -16  -4   -0.35    0.16
   3  16  -4   -0.25    0.18
  -3 -17   0    0.04    0.21
  -3  17   0    0.12    0.22
  -3 -17   1    3.89    0.49
  -3  17  -1    3.20    0.48
  -3  17   1    3.75    0.49
   3  17   2    1.48    0.34
  -3 -17   2    0.90    0.28
   3 -17  -2    0.63    0.29
  -3  17  -2    1.15    0.36
  -3 -17   3    3.14    0.49
   3 -17  -3    3.09    0.49
   3  17   3    3.40    0.52
  -3  18   0    0.34    0.27
  -4   0   0   72.10    0.90
  -4   0   0   72.14    0.85
   4   0   0   71.70    1.02
   4   0   1   22.83    0.50
  -4   0  -1   22.68    0.39
  -4   0   1   23.81    0.47
  -4   0   1   23.22    0.38
  -4   0  -1   23.61    0.44
   4   0  -1   23.19    0.48
   4   0   2   66.77    0.97
   4   0   2   67.50    1.04
  -4   0  -2   65.41    0.83
  -4   0   2   67.27    1.01
  -4   0   2   68.52    0.88
   4   0  -2   68.58    0.99
  -4   0   3   75.74    1.19
  -4   0  -3   75.88    0.99
   4   0  -3   74.47    1.09
   4   0   3   72.59    1.14
   4   0   3   73.71    1.17
  -4   0   3   75.23    1.04
  -4   0  -4    1.77    0.15
   4   0   4    2.57    0.26
  -4   0   4    1.82    0.19
  -4   0   4    1.62    0.22
   4   0  -4    2.14    0.17
   4   0   4    1.95    0.21
   4   0   5   12.31    0.51
  -4   0   5   12.26    0.45
  -4   0  -5   12.21    0.42
  -4   0   5   10.92    0.49
   4   0  -5   12.08    0.41
   4   0   5   11.88    0.46
   4   0  -6    6.23    0.32
  -4   0  -6    6.89    0.36
  -4   0   6    5.91    0.40
   4   0   6    6.95    0.38
  -4   0   6    6.23    0.37
   4   0   6    6.51    0.42
  -4   0  -7    8.70    0.43
   4   0   7    8.92    0.45
   4   0   7    8.76    0.52
  -4   0   7    8.65    0.47
   4   0  -7    8.44    0.51
   4   0  -8    0.07    0.15
  -4   0   8    0.39    0.18
   4   0   8    0.37    0.17
  -4   0   9    0.15    0.18
   4   0   9    0.12    0.21
   4   0  -9   -0.10    0.17
   4   0 -10    8.11    0.60
   4   0  10    7.96    0.64
  -4   0  10    8.15    0.59
  -4  -1   0   59.24    0.74
   4   1   0   58.52    0.88
  -4   1   0   58.53    0.82
  -4  -1   0   58.08    0.77
  -4   1   0   58.80    0.68
   4   1   1   39.69    0.71
  -4  -1   1   39.50    0.60
  -4   1  -1   39.84    0.61
  -4  -1   1   40.36    0.64
   4  -1  -1   40.07    0.70
  -4   1   1   39.12    0.67
  -4  -1  -1   39.78    0.49
   4  -1   1   40.25    0.60
   4   1  -1   40.23    0.66
  -4  -1  -1   39.23    0.63
  -4   1   1   40.23    0.49
   4  -1   1   39.81    0.70
  -4  -1   2   -0.01    0.05
  -4  -1   2    0.04    0.05
  -4   1  -2    0.09    0.05
   4   1   2    0.12    0.07
   4  -1  -2    0.02    0.04
   4   1  -2    0.05    0.05
   4  -1   2    0.07    0.05
   4  -1   2    0.17    0.08
  -4  -1  -2    0.03    0.03
  -4  -1  -2    0.01    0.05
  -4   1   2    0.06    0.06
  -4   1   2    0.10    0.04
   4   1   3   10.18    0.38
   4  -1  -3   10.10    0.35
   4   1   3    9.60    0.36
  -4  -1   3   10.02    0.34
  -4  -1   3   10.25    0.38
  -4   1  -3    9.65    0.32
   4  -1   3   10.15    0.36
   4   1  -3   10.31    0.31
   4  -1   3   10.13    0.37
  -4   1   3   10.56    0.30
  -4  -1  -3    9.92    0.25
   4   1   4   10.36    0.42
   4   1   4   10.79    0.43
  -4  -1   4   10.30    0.43
  -4   1  -4   11.12    0.38
  -4  -1   4   10.56    0.39
   4  -1  -4   11.13    0.40
  -4   1   4   12.09    0.37
   4  -1   4   11.31    0.44
  -4  -1  -4   10.63    0.32
   4  -1   4   10.94    0.39
  -4   1   4   11.12    0.45
   4   1  -4   10.43    0.33
  -4  -1   5   16.09    0.54
  -4   1  -5   16.41    0.51
   4  -1  -5   16.30    0.51
   4   1   5   15.42    0.57
  -4  -1   5   15.26    0.57
   4   1   5   16.13    0.56
  -4  -1  -5   16.04    0.46
  -4   1   5   16.71    0.51
   4  -1   5   16.48    0.60
   4   1  -5   16.25    0.45
  -4   1   5   15.95    0.58
   4  -1   5   16.35    0.52
   4   1   6   43.57    1.09
   4   1   6   45.13    1.04
  -4  -1   6   45.89    1.03
  -4   1  -6   45.83    0.98
   4  -1  -6   45.20    0.95
  -4  -1  -6   46.04    0.91
   4   1  -6   44.87    1.09
  -4   1   6   43.66    1.08
  -4   1   6   44.85    0.97
   4  -1   6   43.63    1.10
   4   1  -6   46.43    0.86
   4  -1   6   45.99    0.96
   4   1   7    2.29    0.33
  -4  -1   7    2.10    0.29
   4   1   7    2.35    0.30
   4  -1  -7    1.98    0.26
  -4   1  -7    2.14    0.28
  -4   1   7    2.10    0.28
   4   1  -7    1.35    0.26
   4  -1   7    1.89    0.30
  -4  -1  -7    2.26    0.27
  -4   1   7    1.78    0.29
  -4   1  -8    9.39    0.51
  -4  -1   8    9.81    0.54
   4   1   8    9.93    0.59
   4  -1  -8    9.81    0.57
   4  -1   8    9.21    0.59
  -4   1   8    9.22    0.51
   4   1  -8    8.41    0.55
  -4  -1   9    9.49    0.59
   4  -1  -9    8.46    0.58
   4   1   9    9.92    0.64
   4  -1   9    9.28    0.62
   4   1  -9    9.72    0.63
  -4   1   9   10.41    0.60
   4  -1 -10    1.03    0.30
   4   1  10    0.90    0.29
  -4  -1  10    1.49    0.32
   4  -1  10    1.59    0.38
   4   1 -10    1.10    0.31
  -4  -2   0    0.29    0.07
   4   2   0    0.40    0.09
  -4  -2   0    0.47    0.06
  -4   2   0    0.30    0.08
  -4   2   0    0.47    0.05
   4  -2   0    0.57    0.10
  -4  -2   1   22.39    0.44
   4   2   1   22.62    0.53
  -4  -2   1   21.59    0.46
   4  -2  -1   22.34    0.51
  -4   2  -1   23.30    0.48
  -4  -2  -1   21.94    0.46
  -4  -2  -1   22.32    0.26
   4   2  -1   22.13    0.45
  -4   2   1   22.13    0.50
   4  -2   1   22.45    0.41
   4  -2   1   21.26    0.49
  -4  -2   2   20.90    0.48
   4   2   2   20.91    0.55
   4  -2  -2   20.41    0.51
  -4   2  -2   20.34    0.47
  -4  -2   2   20.87    0.50
  -4  -2  -2   20.21    0.48
  -4   2   2   19.75    0.31
  -4   2   2   20.30    0.51
   4  -2   2   20.49    0.48
   4   2  -2   20.68    0.42
   4  -2   2   20.95    0.47
   4  -2  -3   -0.02    0.06
   4   2   3    0.07    0.09
  -4  -2   3    0.07    0.08
  -4   2  -3    0.03    0.07
  -4  -2   3    0.05    0.07
  -4  -2  -3    0.00    0.04
   4  -2   3    0.33    0.09
  -4   2   3   -0.05    0.06
   4   2  -3    0.09    0.06
   4  -2   3    0.03    0.08
  -4  -2  -3   -0.05    0.07
  -4   2   3    0.12    0.05
   4   2   4    0.30    0.11
  -4  -2   4    0.11    0.09
  -4   2  -4    0.14    0.09
   4  -2  -4    0.23    0.10
   4   2   4    0.21    0.11
  -4  -2   4    0.14    0.10
  -4   2   4    0.47    0.09
   4  -2   4    0.31    0.12
  -4   2   4    0.09    0.09
   4  -2   4    0.19    0.09
   4   2  -4    0.32    0.08
  -4  -2  -4    0.17    0.07
  -4  -2   5   14.54    0.53
   4   2   5   15.13    0.57
  -4   2  -5   14.54    0.51
   4  -2  -5   14.95    0.52
   4   2   5   15.03    0.56
  -4   2   5   14.72    0.45
  -4   2   5   14.46    0.56
   4   2  -5   14.92    0.57
   4  -2   5   15.17    0.47
   4  -2   5   15.46    0.58
  -4  -2  -5   14.94    0.41
   4   2  -5   15.11    0.39
  -4   2  -6    4.90    0.34
   4   2   6    4.23    0.35
   4  -2  -6    4.70    0.33
  -4  -2   6    4.44    0.35
   4   2   6    4.86    0.36
  -4  -2  -6    4.52    0.27
   4  -2   6    4.73    0.37
  -4   2   6    4.89    0.31
  -4   2   6    5.05    0.36
   4  -2   6    5.28    0.30
   4   2  -6    4.93    0.38
   4   2   7    3.67    0.34
  -4   2  -7    3.55    0.37
   4   2   7    3.56    0.39
  -4  -2   7    3.46    0.38
   4  -2  -7    3.81    0.31
   4   2  -7    3.72    0.41
  -4   2   7    4.43    0.37
   4  -2   7    3.51    0.40
  -4   2   7    3.41    0.30
   4   2   8    0.53    0.19
  -4   2  -8    0.65    0.20
  -4  -2   8    0.64    0.22
   4   2   8    0.44    0.20
   4  -2   8    0.57    0.21
   4   2  -8    1.12    0.27
  -4   2   8    0.93    0.22
  -4   2   8    0.50    0.20
  -4  -2   9    1.17    0.27
   4  -2  -9    0.64    0.23
   4  -2   9    1.04    0.29
   4   2  -9    1.07    0.28
  -4  -2  10    1.37    0.33
   4  -2 -10    1.41    0.31
   4  -2  10    1.13    0.31
  -4  -2 -10    1.76    0.40
   4   2 -10    1.31    0.34
   4   3   0    2.46    0.17
   4  -3   0    2.28    0.09
  -4   3   0    2.44    0.18
  -4  -3   0    2.63    0.17
   4  -3   0    2.67    0.18
   4   3   0    2.40    0.12
   4  -3  -1  196.29    2.33
   4   3   1  191.61    2.33
  -4   3  -1  194.89    2.23
   4   3   1  192.11    1.83
  -4  -3   1  196.24    2.17
  -4  -3  -1  192.32    2.16
   4   3  -1  198.85    2.19
   4   3  -1  197.90    2.12
  -4   3   1  194.48    2.27
   4  -3   1  195.89    2.01
   4  -3   1  195.96    2.27
  -4   3  -2   98.26    1.35
   4  -3  -2   98.85    1.43
  -4  -3   2   95.28    1.32
   4   3   2   97.55    1.46
   4   3  -2   99.18    1.34
   4   3  -2   97.65    1.21
  -4   3   2  100.09    0.98
   4  -3   2   98.99    1.33
   4  -3   2   99.84    1.28
  -4  -3  -2   96.73    1.33
  -4   3   2   98.62    1.41
   4  -3  -3   17.47    0.53
   4   3   3   16.48    0.54
  -4   3  -3   16.49    0.49
  -4  -3   3   16.23    0.49
   4   3  -3   16.28    0.50
   4  -3   3   16.56    0.48
  -4  -3  -3   16.85    0.26
  -4   3   3   16.89    0.52
  -4   3   3   17.27    0.34
   4   3  -3   16.33    0.35
  -4  -3  -3   17.01    0.50
   4  -3   3   16.32    0.43
  -4   3  -4   48.04    0.95
   4  -3  -4   49.01    1.00
   4   3   4   47.95    1.03
  -4  -3   4   48.58    0.97
  -4  -3  -4   49.23    0.97
   4  -3   4   49.04    0.86
  -4  -3  -4   49.11    0.68
   4   3  -4   47.98    1.00
   4   3  -4   46.93    0.68
  -4   3   4   48.25    1.00
  -4   3   4   47.23    0.76
   4  -3   4   46.86    0.97
   4   3   5    2.12    0.27
  -4   3  -5    2.07    0.25
   4  -3  -5    1.58    0.23
  -4  -3   5    1.79    0.24
   4   3  -5    2.26    0.27
  -4  -3  -5    2.33    0.17
   4  -3   5    2.80    0.21
   4  -3   5    1.93    0.26
  -4   3   5    2.37    0.19
  -4  -3  -5    2.05    0.26
  -4   3   5    1.81    0.25
  -4   3  -6   15.57    0.60
  -4  -3   6   14.53    0.60
   4   3   6   15.52    0.64
   4  -3  -6   15.37    0.59
   4   3  -6   15.10    0.64
  -4   3   6   14.69    0.61
  -4  -3  -6   14.88    0.61
  -4   3   6   15.07    0.51
   4  -3   6   14.53    0.63
  -4  -3  -6   16.26    0.47
   4  -3  -7    3.27    0.36
   4   3   7    3.53    0.39
  -4   3  -7    3.08    0.34
  -4  -3   7    3.47    0.39
  -4   3   7    3.41    0.37
  -4  -3  -7    3.26    0.37
   4  -3   7    2.87    0.38
  -4   3   7    3.20    0.28
   4   3  -7    3.07    0.38
   4   3   8    2.38    0.35
  -4  -3   8    2.40    0.34
   4  -3  -8    2.56    0.33
  -4   3  -8    2.56    0.36
  -4  -3  -8    2.53    0.37
   4   3  -8    2.81    0.39
   4  -3   8    2.57    0.39
  -4   3   8    2.33    0.34
  -4  -3   9    1.74    0.32
  -4   3  -9    1.41    0.30
   4  -3  -9    0.71    0.24
   4  -3   9    2.04    0.36
   4   3  -9    2.27    0.39
  -4  -3  -9    1.47    0.33
  -4  -3  10    1.16    0.29
   4  -3 -10    0.71    0.27
   4   3 -10    0.37    0.27
  -4  -3 -10    0.99    0.32
   4  -3  10    0.49    0.31
   4  -4   0   87.10    1.27
   4   4   0   85.81    1.03
  -4  -4   0   85.36    1.20
   4  -4   0   86.07    0.92
  -4   4   0   85.99    1.27
   4   4   0   85.51    1.23
   4   4   1   21.00    0.31
   4  -4  -1   20.80    0.55
   4   4   1   21.32    0.56
  -4  -4   1   20.79    0.52
  -4   4  -1   21.34    0.54
   4  -4   1   21.13    0.42
   4   4  -1   21.25    0.47
   4   4  -1   20.51    0.46
  -4  -4  -1   21.43    0.51
   4  -4   1   21.54    0.51
  -4   4   1   20.98    0.55
  -4  -4   2   30.23    0.67
   4   4   2   30.28    0.73
  -4   4  -2   30.86    0.69
   4  -4  -2   30.46    0.72
   4  -4   2   30.37    0.61
   4  -4   2   30.75    0.62
  -4   4   2   29.22    0.69
   4   4  -2   30.84    0.53
   4  -4  -3    5.05    0.17
  -4   4  -3    5.10    0.30
   4   4   3    4.70    0.32
   4  -4  -3    5.48    0.31
  -4  -4   3    4.70    0.28
  -4  -4  -3    5.22    0.29
   4  -4   3    5.06    0.28
  -4   4   3    5.39    0.31
   4  -4   3    4.74    0.24
   4   4  -3    5.17    0.18
   4   4  -3    5.24    0.29
  -4  -4   4    3.06    0.27
   4   4   4    3.14    0.28
   4  -4  -4    2.80    0.26
  -4   4  -4    2.71    0.28
  -4   4   4    2.51    0.27
   4  -4   4    2.71    0.28
  -4  -4  -4    2.74    0.24
   4   4  -4    2.82    0.25
   4  -4   4    2.92    0.19
   4   4  -4    2.80    0.12
  -4  -4  -4    2.69    0.13
  -4   4   4    2.95    0.17
   4  -4  -5    8.68    0.45
  -4   4  -5    7.83    0.43
  -4  -4   5    7.67    0.42
   4   4   5    8.19    0.46
  -4  -4  -5    8.60    0.28
   4   4  -5    8.13    0.45
  -4  -4  -5    8.47    0.43
   4  -4   5    9.43    0.34
  -4   4   5    8.34    0.33
   4  -4   5    8.69    0.46
  -4   4   5    8.16    0.43
   4  -4  -6    0.47    0.15
   4   4   6    0.58    0.18
  -4  -4   6    0.85    0.21
  -4   4  -6    0.54    0.17
   4  -4   6    0.81    0.20
  -4   4   6    0.68    0.18
  -4   4   6    0.91    0.16
   4   4  -6    0.60    0.19
  -4  -4  -6    0.56    0.19
  -4  -4   7    0.14    0.16
   4  -4  -7    0.28    0.16
  -4   4  -7    0.37    0.18
   4   4   7    0.51    0.17
  -4   4   7    0.48    0.16
   4   4  -7    0.37    0.19
  -4  -4  -7    0.52    0.20
  -4   4   7    0.75    0.22
   4  -4   7    0.44    0.19
   4  -4  -8    1.72    0.31
  -4  -4   8    0.90    0.25
   4   4   8    1.77    0.32
  -4   4  -8    1.77    0.32
   4  -4   8    1.30    0.31
  -4  -4  -8    1.16    0.27
   4   4  -8    1.75    0.33
  -4   4   8    1.04    0.25
  -4  -4   9    0.65    0.26
  -4   4  -9    0.52    0.24
   4   4  -9    0.36    0.23
   4  -4   9    0.84    0.28
  -4  -4  -9    0.55    0.25
  -4  -4  10    0.69    0.27
   4  -4 -10    1.02    0.28
   4  -4  10    1.23    0.33
  -4  -4 -10    0.35    0.24
   4   4 -10    0.86    0.28
  -4   5   0   32.21    0.73
   4  -5   0   32.57    0.71
   4   5   0   32.24    0.56
   4   5   0   32.04    0.68
   4  -5   0   31.85    0.47
  -4  -5   0   31.70    0.68
  -4   5  -1   19.97    0.57
   4  -5  -1   20.01    0.26
   4   5   1   19.84    0.35
  -4  -5   1   20.79    0.56
   4   5   1   20.89    0.58
   4  -5   1   20.15    0.52
   4  -5   1   20.35    0.43
  -4  -5  -1   20.09    0.53
   4   5  -1   20.49    0.48
   4   5  -1   20.12    0.48
  -4   5   1   20.72    0.58
   4  -5  -2    3.36    0.10
   4  -5  -2    3.33    0.25
   4   5   2    3.10    0.25
  -4  -5   2    3.44    0.24
  -4   5  -2    3.41    0.25
   4   5   2    3.74    0.10
   4   5  -2    3.40    0.18
  -4   5   2    3.30    0.25
   4   5  -2    3.04    0.21
   4  -5   2    3.62    0.22
  -4  -5  -2    3.64    0.25
   4  -5   2    3.62    0.22
   4   5   3   23.24    0.30
   4   5   3   20.22    0.66
  -4  -5   3   21.95    0.63
   4  -5  -3   22.38    0.38
   4  -5  -3   23.22    0.69
  -4   5  -3   22.21    0.65
   4  -5   3   22.36    0.60
   4   5  -3   22.98    0.63
   4   5  -3   22.33    0.39
   4  -5   3   21.80    0.51
  -4   5   3   22.03    0.65
  -4   5  -4   25.97    0.75
   4  -5  -4   26.98    0.51
   4   5   4   26.26    0.81
   4  -5  -4   27.49    0.79
  -4  -5   4   25.41    0.74
  -4   5   4   26.65    0.75
   4   5  -4   25.68    0.74
  -4  -5  -4   26.85    0.42
  -4  -5  -4   25.54    0.70
   4  -5   4   27.68    0.75
   4  -5   4   26.55    0.57
   4   5   5    1.00    0.23
   4  -5  -5    1.15    0.15
   4  -5  -5    0.94    0.21
  -4  -5   5    0.86    0.21
  -4   5  -5    1.04    0.22
   4  -5   5    1.16    0.22
   4   5  -5    0.82    0.20
  -4   5   5    0.81    0.18
  -4  -5  -5    1.30    0.22
   4   5   6    1.30    0.26
  -4   5  -6    1.36    0.27
   4  -5  -6    1.38    0.25
  -4  -5   6    1.17    0.24
   4  -5  -6    1.41    0.19
   4  -5   6    1.18    0.24
  -4   5   6    1.30    0.25
   4   5  -6    1.07    0.23
  -4  -5  -6    1.25    0.23
   4   5   7    2.81    0.39
   4  -5  -7    2.37    0.34
  -4   5  -7    3.43    0.40
  -4  -5   7    2.88    0.38
  -4   5   7    3.63    0.39
  -4  -5  -7    3.12    0.38
   4  -5   7    3.24    0.40
   4   5  -7    2.99    0.39
  -4   5  -8    0.89    0.24
   4   5   8    1.10    0.27
   4  -5  -8    0.74    0.23
  -4  -5   8    0.67    0.21
  -4  -5  -8    0.63    0.23
  -4   5   8    0.87    0.23
   4  -5   8    0.41    0.22
   4   5  -8    1.13    0.28
   4   5   9    0.26    0.19
  -4  -5   9    0.06    0.17
  -4   5  -9    0.14    0.22
   4   5  -9    0.37    0.22
   4  -5   9    0.20    0.22
  -4  -5  -9   -0.04    0.19
  -4   5   9    0.17    0.19
  -4  -5  10    0.07    0.21
  -4  -5 -10    0.11    0.24
   4   5 -10    0.42    0.26
   4   6   0   63.63    1.08
  -4   6   0   61.79    1.14
   4  -6   0   63.05    0.81
   4   6   0   63.71    0.93
  -4  -6   0   63.53    1.08
   4  -6   0   62.58    1.11
   4   6   1    1.66    0.12
  -4  -6   1    1.07    0.17
  -4   6  -1    1.19    0.18
   4   6   1    1.39    0.20
   4  -6  -1    1.60    0.21
   4  -6  -1    1.34    0.09
   4  -6   1    1.42    0.15
  -4   6   1    1.15    0.18
   4   6  -1    1.17    0.15
   4   6  -1    1.24    0.15
  -4  -6  -1    1.18    0.17
   4  -6   1    1.33    0.18
   4   6   2   35.28    0.87
  -4   6  -2   34.78    0.85
   4   6   2   36.58    0.52
  -4  -6   2   36.27    0.82
   4  -6  -2   34.77    0.86
   4  -6  -2   35.49    0.46
   4   6  -2   37.56    0.79
  -4   6   2   36.75    0.85
   4  -6   2   35.97    0.72
   4  -6   2   36.77    0.74
  -4  -6  -2   35.34    0.78
   4   6  -2   35.31    0.63
  -4  -6   3   11.21    0.48
   4   6   3   11.79    0.23
   4  -6  -3   12.85    0.53
  -4   6  -3   11.76    0.50
   4   6   3   11.44    0.51
   4  -6  -3   11.50    0.27
   4   6  -3   11.79    0.27
   4   6  -3   11.39    0.46
  -4   6   3   12.24    0.49
   4  -6   3   12.21    0.45
  -4  -6  -3   11.32    0.45
   4  -6   3   11.87    0.38
  -4  -6   4   29.65    0.83
   4  -6  -4   29.84    0.54
   4   6   4   30.03    0.91
  -4   6  -4   30.32    0.86
   4  -6  -4   31.91    0.89
  -4   6   4   29.99    0.83
   4  -6   4   29.43    0.80
   4  -6   4   30.38    0.62
  -4  -6  -4   30.41    0.79
   4   6  -4   29.51    0.83
  -4  -6   5    2.84    0.34
   4   6   5    2.79    0.36
   4  -6  -5    3.09    0.36
   4  -6  -5    2.79    0.20
  -4   6  -5    2.84    0.33
  -4  -6  -5    2.64    0.30
   4   6  -5    2.66    0.32
   4  -6   5    3.29    0.34
  -4   6   5    3.14    0.34
   4   6   6    4.41    0.40
  -4  -6   6    5.01    0.40
   4  -6  -6    4.48    0.38
  -4   6  -6    4.75    0.40
   4   6  -6    4.05    0.43
  -4  -6  -6    5.53    0.40
   4  -6   6    4.41    0.38
  -4   6   6    5.00    0.38
  -4  -6   7    0.69    0.22
   4   6   7    0.74    0.24
  -4   6  -7    0.62    0.22
   4  -6  -7    0.47    0.19
  -4  -6  -7    0.65    0.21
   4   6  -7    0.58    0.22
  -4   6   7    0.56    0.20
   4  -6   7    0.53    0.21
  -4   6  -8    0.11    0.20
  -4  -6   8    0.13    0.17
   4  -6  -8   -0.08    0.14
   4   6   8    0.31    0.19
  -4   6   8    0.26    0.19
  -4  -6  -8    0.13    0.17
   4  -6   8    0.24    0.20
   4   6  -8   -0.02    0.17
   4  -6  -9    0.38    0.25
  -4  -6   9    0.60    0.28
  -4   6  -9    0.79    0.30
   4   6   9    0.67    0.24
   4  -6   9    0.29    0.23
   4   6  -9    0.47    0.24
  -4  -6  -9    0.95    0.28
  -4   6   9    0.64    0.25
  -4   6 -10   -0.17    0.21
  -4  -6 -10    0.01    0.24
  -4  -7   0   10.03    0.42
   4   7   0    9.85    0.40
   4  -7   0    9.82    0.29
  -4   7   0   10.64    0.46
   4   7   0   10.48    0.35
   4  -7   0   10.36    0.43
   4   7   1   15.37    0.38
  -4  -7   1   15.15    0.53
  -4   7  -1   15.12    0.56
   4  -7  -1   15.33    0.56
   4   7   1   14.73    0.54
   4  -7  -1   15.02    0.32
   4  -7   1   15.19    0.41
   4   7  -1   15.50    0.48
   4   7  -1   15.46    0.46
  -4  -7  -1   15.37    0.52
  -4   7   1   15.12    0.55
   4  -7   1   14.75    0.49
   4  -7  -2   12.33    0.52
  -4   7  -2   12.32    0.52
   4  -7  -2   11.79    0.26
  -4  -7   2   11.76    0.49
   4   7   2   12.41    0.31
   4   7   2   11.37    0.50
   4   7  -2   11.76    0.36
  -4  -7  -2   11.92    0.46
  -4   7   2   11.97    0.49
   4   7  -2   11.43    0.45
   4  -7   2   11.52    0.41
   4  -7   2   11.78    0.42
   4  -7  -3    0.08    0.06
  -4  -7   3    0.18    0.12
  -4   7  -3    0.11    0.13
   4  -7  -3    0.06    0.09
   4   7   3    0.04    0.09
  -4   7   3    0.16    0.12
   4  -7   3    0.09    0.10
   4   7  -3    0.19    0.11
  -4  -7  -3    0.08    0.12
   4   7  -3    0.16    0.06
   4  -7   3    0.33    0.12
   4   7   4    0.27    0.16
   4  -7  -4    0.14    0.13
  -4   7  -4    0.14    0.14
  -4  -7   4    0.18    0.15
  -4  -7  -4    0.16    0.11
  -4   7   4   -0.01    0.10
   4   7  -4    0.07    0.11
   4  -7   4    0.13    0.11
  -4   7  -5    9.88    0.54
   4   7   5    9.06    0.55
   4  -7  -5    8.05    0.49
  -4  -7   5    8.89    0.51
   4   7  -5    9.26    0.51
  -4  -7  -5    8.49    0.46
  -4   7   5    8.34    0.48
   4  -7   5    8.58    0.48
   4   7   6   13.36    0.69
   4  -7  -6   13.44    0.66
  -4   7  -6   14.39    0.68
  -4  -7   6   13.17    0.64
  -4   7   6   12.56    0.60
   4   7  -6   14.60    0.69
   4  -7   6   13.33    0.64
  -4  -7  -6   13.83    0.61
   4  -7  -7    0.72    0.25
   4   7   7    0.78    0.24
  -4   7  -7    1.26    0.29
  -4  -7   7    0.97    0.26
  -4  -7  -7    0.77    0.23
   4  -7   7    1.28    0.27
  -4   7   7    0.89    0.22
   4   7  -7    0.99    0.27
  -4   7  -8   15.41    0.79
   4   7   8   14.27    0.78
   4  -7  -8   14.44    0.76
  -4  -7   8   14.32    0.77
  -4   7   8   14.92    0.72
   4  -7   8   14.49    0.77
  -4  -7  -8   14.25    0.70
   4   7  -8   14.98    0.80
   4   7   9    4.90    0.59
   4  -7  -9    5.73    0.53
  -4   7  -9    4.62    0.55
  -4  -7   9    5.42    0.58
   4   7  -9    4.82    0.58
  -4  -7  -9    5.42    0.56
   4  -7   9    5.09    0.57
  -4   8   0    0.60    0.15
   4  -8   0    0.51    0.11
   4   8   0    0.39    0.11
   4   8   0    0.36    0.13
  -4  -8   0    0.30    0.13
   4  -8   0    0.14    0.10
   4  -8  -1    0.49    0.09
   4   8   1    0.36    0.14
  -4  -8   1    0.49    0.15
  -4   8  -1    0.47    0.15
   4   8   1    0.48    0.10
   4  -8  -1    0.20    0.10
  -4  -8  -1    0.38    0.14
   4   8  -1    0.45    0.12
   4   8  -1    0.27    0.12
  -4   8   1    0.56    0.15
   4  -8   1    0.49    0.14
   4  -8   1    0.24    0.10
   4  -8  -2    0.52    0.15
  -4   8  -2    1.05    0.21
   4   8   2    0.95    0.20
   4   8   2    1.09    0.13
   4  -8  -2    0.94    0.11
  -4  -8   2    0.99    0.20
   4  -8   2    1.15    0.18
   4   8  -2    1.12    0.20
   4  -8   2    1.07    0.16
  -4  -8  -2    1.02    0.19
  -4   8   2    0.56    0.16
   4   8  -2    1.15    0.15
   4   8   3    3.17    0.37
   4  -8  -3    2.86    0.33
  -4  -8   3    2.70    0.31
  -4   8  -3    3.15    0.35
  -4  -8  -3    3.10    0.27
   4  -8   3    3.02    0.22
   4  -8   3    2.53    0.27
  -4   8   3    2.56    0.29
   4   8  -3    2.67    0.30
  -4   8  -4    1.37    0.26
  -4  -8   4    1.13    0.23
   4   8   4    0.69    0.21
   4  -8  -4    1.48    0.27
  -4   8   4    1.33    0.23
  -4  -8  -4    1.26    0.22
   4  -8   4    1.19    0.22
   4   8  -4    1.13    0.23
   4   8   5    8.09    0.53
   4  -8  -5    7.91    0.52
  -4   8  -5    8.20    0.52
  -4  -8   5    8.32    0.51
   4   8  -5    7.78    0.50
  -4   8   5    7.54    0.46
  -4  -8  -5    7.79    0.46
   4  -8   5    8.05    0.48
  -4   8  -6    1.65    0.32
   4   8   6    1.76    0.32
  -4  -8   6    1.64    0.30
   4  -8  -6    1.79    0.32
  -4  -8  -6    1.73    0.29
   4   8  -6    1.64    0.32
   4  -8   6    1.54    0.29
  -4   8   6    1.73    0.29
   4  -8  -7    0.02    0.15
  -4   8  -7   -0.10    0.16
  -4  -8   7    0.13    0.17
   4   8   7    0.10    0.19
   4  -8   7    0.05    0.18
   4   8  -7   -0.24    0.15
  -4   8   7    0.22    0.17
  -4  -8  -7   -0.06    0.15
   4   8   8    0.50    0.26
   4  -8  -8    0.56    0.24
  -4  -8   8    0.87    0.27
  -4   8  -8    0.50    0.26
  -4  -8  -8    1.06    0.27
   4  -8   8    0.40    0.24
   4   8  -8    0.95    0.28
  -4   8   8    0.68    0.25
   4  -8  -9    0.90    0.31
  -4  -8   9    0.96    0.31
  -4   8  -9    0.35    0.27
   4   8   9    0.93    0.26
   4  -8   9    1.02    0.33
  -4  -8  -9    1.17    0.30
   4   8  -9    0.69    0.32
   4  -9   0    2.13    0.20
  -4  -9   0    1.94    0.27
   4  -9   0    1.83    0.26
  -4   9   0    1.68    0.25
   4   9   0    2.05    0.23
   4   9   0    1.98    0.25
   4   9   1    1.36    0.23
  -4  -9   1    1.16    0.21
   4   9   1    1.70    0.19
   4  -9  -1    1.21    0.22
  -4   9  -1    1.29    0.24
   4  -9  -1    1.52    0.15
   4   9  -1    1.65    0.22
  -4   9   1    1.38    0.23
   4  -9   1    1.45    0.18
  -4  -9  -1    1.57    0.24
   4   9  -1    1.79    0.22
   4  -9   1    1.61    0.21
   4   9   2    9.55    0.33
  -4  -9   2    9.06    0.48
   4  -9  -2    8.91    0.49
   4   9   2    8.44    0.48
  -4   9  -2    8.87    0.51
  -4   9   2    8.96    0.48
  -4  -9  -2    8.87    0.45
   4   9  -2    9.06    0.36
   4  -9   2    9.03    0.41
   4  -9   2    9.95    0.41
   4   9  -2   10.03    0.47
   4   9   3    4.58    0.39
  -4  -9   3    4.22    0.37
  -4   9  -3    3.79    0.40
   4  -9  -3    3.89    0.36
   4  -9   3    3.78    0.31
  -4  -9  -3    4.29    0.34
   4   9  -3    4.19    0.35
  -4   9   3    3.87    0.34
   4  -9   3    4.83    0.28
  -4  -9   4    8.21    0.50
  -4   9  -4    9.20    0.54
   4   9   4    9.70    0.56
   4  -9  -4    8.98    0.54
   4   9  -4    8.56    0.50
   4  -9   4    8.11    0.46
  -4  -9  -4    9.67    0.49
  -4   9   4    8.80    0.50
  -4  -9   5   -0.28    0.09
   4   9   5    0.03    0.13
   4  -9  -5    0.31    0.17
  -4   9  -5    0.04    0.15
  -4   9   5    0.33    0.16
   4   9  -5    0.06    0.14
   4  -9   5    0.00    0.14
  -4  -9  -5    0.00    0.15
  -4  -9   6    0.27    0.18
   4   9   6   -0.03    0.14
   4  -9  -6    0.31    0.18
  -4   9  -6    0.15    0.18
   4   9  -6   -0.06    0.13
  -4  -9  -6    0.21    0.17
  -4   9   6    0.19    0.16
   4  -9   6    0.19    0.19
  -4   9  -7    1.85    0.36
   4  -9  -7    2.91    0.43
  -4  -9   7    2.49    0.40
   4   9   7    2.92    0.44
   4   9  -7    2.09    0.36
   4  -9   7    2.54    0.40
  -4   9   7    2.02    0.34
  -4  -9  -7    2.57    0.36
  -4  -9   8    0.57    0.25
   4   9   8    0.65    0.26
   4  -9  -8    0.85    0.30
  -4   9  -8    0.52    0.27
  -4  -9  -8    1.46    0.31
   4  -9   8    0.68    0.28
   4   9  -8    1.22    0.33
   4  -9  -9    1.14    0.35
   4   9   9    0.55    0.33
  -4   9  -9    0.64    0.31
  -4  -9  -9    1.10    0.31
   4  10   0    1.89    0.23
   4  10   0    2.28    0.28
  -4 -10   0    2.42    0.29
   4 -10   0    2.37    0.29
   4 -10   0    2.97    0.23
  -4  10   0    2.50    0.32
  -4 -10   1    0.03    0.14
   4  10   1    0.15    0.12
   4 -10  -1    0.11    0.12
  -4  10  -1    0.26    0.16
   4  10   1    0.23    0.09
  -4  10   1    0.21    0.13
   4  10  -1    0.34    0.13
   4  10  -1    0.10    0.12
   4 -10   1    0.39    0.15
  -4 -10  -1    0.13    0.13
   4 -10   1    0.22    0.11
  -4 -10   2   23.33    0.80
   4  10   2   23.22    0.82
   4 -10  -2   23.21    0.82
  -4  10  -2   22.32    0.82
   4  10  -2   23.07    0.60
   4 -10   2   24.33    0.69
   4  10  -2   24.18    0.76
  -4 -10  -2   23.57    0.75
   4 -10   2   23.88    0.69
  -4  10   2   22.76    0.78
  -4 -10   3   19.38    0.75
   4  10   3   17.69    0.76
   4 -10  -3   19.04    0.78
  -4  10  -3   19.34    0.79
   4 -10   3   19.73    0.67
  -4 -10  -3   18.85    0.68
  -4  10   3   18.10    0.71
   4  10  -3   19.28    0.73
  -4 -10   4    5.46    0.43
   4 -10  -4    4.64    0.42
   4  10   4    4.56    0.43
  -4  10  -4    4.98    0.44
  -4 -10  -4    4.51    0.37
  -4  10   4    4.76    0.39
   4  10  -4    5.11    0.42
   4 -10   4    4.53    0.37
  -4  10  -5    9.08    0.58
  -4 -10   5    8.16    0.54
   4  10   5    9.38    0.63
   4 -10  -5    9.00    0.60
  -4 -10  -5    9.16    0.52
   4 -10   5    8.45    0.51
  -4  10   5    8.78    0.53
   4  10  -5    8.52    0.54
   4  10   6    6.98    0.57
  -4 -10   6    8.17    0.56
   4 -10  -6    7.12    0.57
  -4  10  -6    7.87    0.58
  -4 -10  -6    8.00    0.51
   4  10  -6    7.94    0.56
   4 -10   6    7.37    0.52
  -4  10   6    9.35    0.56
  -4  10  -7    0.39    0.23
  -4 -10   7    0.73    0.26
   4  10   7    0.68    0.25
   4 -10  -7    0.07    0.16
   4 -10   7    0.11    0.18
  -4 -10  -7    0.42    0.21
   4  10  -7    0.46    0.23
   4  10   8    0.51    0.31
  -4  10  -8    0.67    0.28
  -4 -10   8    0.29    0.23
   4 -10  -8    1.51    0.38
   4  10  -8    1.05    0.32
   4 -10   8    1.41    0.34
  -4 -10  -8    1.11    0.31
  -4  11   0    0.11    0.15
  -4 -11   0   -0.17    0.11
   4  11   0    0.33    0.16
   4 -11   0    0.31    0.15
   4  11   0    0.09    0.11
   4  11   1    4.69    0.30
  -4  11  -1    4.23    0.44
   4 -11  -1    4.63    0.37
   4  11   1    4.37    0.37
  -4 -11   1    4.69    0.38
  -4 -11  -1    4.17    0.36
   4  11  -1    4.73    0.33
  -4  11   1    3.77    0.40
   4 -11   1    4.00    0.32
   4  11  -1    4.55    0.34
   4 -11   1    4.62    0.31
  -4 -11   2   12.91    0.62
   4 -11  -2   12.85    0.64
   4  11   2   12.99    0.64
  -4  11  -2   12.46    0.65
  -4 -11  -2   13.11    0.59
   4 -11   2   13.65    0.54
  -4  11   2   12.94    0.61
   4 -11   2   13.80    0.54
   4  11  -2   13.27    0.60
  -4 -11   3    0.71    0.22
  -4  11  -3    1.24    0.27
   4  11   3    1.05    0.26
   4 -11  -3    0.99    0.26
  -4  11   3    1.17    0.25
  -4 -11  -3    1.13    0.23
   4  11  -3    1.46    0.28
  -4 -11   4   11.23    0.62
  -4  11  -4   11.04    0.65
   4  11   4   11.43    0.67
   4 -11  -4   10.27    0.64
   4 -11   4   11.74    0.58
  -4 -11  -4   11.35    0.57
  -4  11   4   11.33    0.59
   4  11  -4   11.76    0.63
  -4  11  -5   -0.31    0.15
   4  11   5    0.32    0.21
   4 -11  -5    0.04    0.16
  -4 -11   5    0.06    0.18
   4 -11   5    0.07    0.14
  -4  11   5    0.23    0.16
   4  11  -5    0.19    0.18
  -4 -11  -5    0.15    0.18
  -4 -11   6    0.43    0.21
   4  11   6    0.53    0.23
   4 -11  -6    0.17    0.20
  -4  11  -6    0.72    0.27
  -4  11   6    0.50    0.21
   4 -11   6    0.44    0.20
   4  11  -6    0.57    0.25
  -4 -11  -6    0.68    0.24
  -4  11  -7   -0.24    0.19
   4  11   7    0.37    0.27
  -4 -11   7    0.03    0.16
   4 -11  -7    0.39    0.21
  -4 -11  -7   -0.18    0.18
   4  11  -7   -0.02    0.20
   4 -11   7    0.10    0.18
   4  11   8    0.16    0.25
   4 -11  -8    0.00    0.21
  -4  11  -8   -0.01    0.22
  -4 -11   8    0.20    0.25
   4  11  -8    0.10    0.24
   4 -11   8    0.09    0.22
  -4  12   0    1.48    0.30
   4  12   0    1.37    0.23
   4 -12   0    1.86    0.30
   4  12   0    2.22    0.31
  -4 -12   0    1.67    0.29
  -4  12  -1    1.58    0.29
   4 -12  -1    1.82    0.28
  -4 -12   1    1.87    0.30
   4  12   1    1.42    0.27
   4  12  -1    1.63    0.27
   4 -12   1    1.62    0.26
  -4  12   1    1.73    0.29
  -4 -12  -1    2.10    0.31
   4  12  -1    1.55    0.24
  -4  12  -2    0.20    0.18
   4  12   2    0.03    0.13
   4 -12  -2    0.09    0.15
  -4 -12   2    0.14    0.16
   4 -12   2    0.27    0.15
  -4  12   2    0.34    0.18
   4  12  -2   -0.13    0.11
  -4 -12  -2    0.05    0.15
  -4  12  -3    2.53    0.39
   4  12   3    1.69    0.31
   4 -12  -3    1.43    0.29
  -4 -12   3    1.83    0.32
  -4  12   3    1.26    0.26
   4  12  -3    1.69    0.31
  -4 -12  -3    1.97    0.30
   4 -12   3    1.78    0.28
   4 -12  -4    1.93    0.34
  -4  12  -4    1.88    0.35
   4  12   4    2.03    0.35
  -4 -12   4    1.75    0.32
  -4  12   4    2.32    0.34
   4  12  -4    2.21    0.36
   4 -12   4    2.18    0.33
  -4 -12  -4    1.98    0.32
   4 -12  -5    3.68    0.47
   4  12   5    2.88    0.45
  -4  12  -5    2.75    0.45
  -4 -12   5    2.67    0.40
   4 -12   5    2.69    0.39
   4  12  -5    2.08    0.36
  -4 -12  -5    3.00    0.39
  -4  12   5    2.89    0.39
  -4 -12   6    0.10    0.20
   4 -12  -6   -0.15    0.12
  -4  12  -6   -0.13    0.20
   4  12   6    0.06    0.20
   4 -12   6    0.07    0.19
   4  12  -6    0.30    0.21
  -4 -12  -6   -0.05    0.18
  -4 -12   7    0.96    0.31
  -4  12  -7    1.38    0.36
   4  12   7    1.02    0.29
   4 -12  -7    1.14    0.35
   4  12  -7    0.63    0.28
   4 -12   7    0.88    0.30
  -4  13   0    0.13    0.15
   4  13   0    0.13    0.16
   4 -13   0    0.27    0.15
  -4 -13   0    0.01    0.14
  -4 -13   1    0.05    0.16
   4  13   1    0.16    0.18
  -4  13  -1    0.11    0.16
   4 -13  -1    0.02    0.14
   4 -13   1    0.15    0.15
  -4 -13  -1    0.08    0.16
  -4  13   1    0.00    0.14
   4  13  -1    0.13    0.17
  -4  13  -2    0.26    0.20
   4 -13  -2    0.67    0.24
   4  13   2    0.71    0.22
  -4 -13   2    0.30    0.20
   4  13  -2    0.64    0.22
  -4  13   2    0.19    0.17
  -4 -13  -2    0.45    0.21
   4 -13  -3    3.55    0.46
  -4  13  -3    4.91    0.55
   4  13   3    4.54    0.51
  -4 -13   3    3.64    0.44
  -4 -13  -3    3.89    0.43
   4 -13   3    4.56    0.39
   4  13  -3    4.20    0.47
  -4  13   3    4.41    0.47
  -4  13  -4    0.12    0.22
  -4 -13   4    0.32    0.21
   4 -13  -4    0.12    0.20
   4  13   4    0.13    0.18
   4 -13   4    0.26    0.18
  -4 -13  -4    0.08    0.18
   4  13  -4   -0.02    0.19
  -4  13   4    0.27    0.18
   4 -13  -5    4.10    0.53
   4  13   5    4.49    0.57
  -4  13  -5    4.78    0.57
  -4 -13   5    4.84    0.54
   4  13  -5    4.89    0.56
   4 -13   5    4.52    0.49
  -4 -13  -5    5.24    0.51
  -4  13   5    5.31    0.53
  -4  13  -6    6.73    0.70
   4 -13  -6    5.51    0.64
  -4 -13   6    6.17    0.54
   4  13   6    5.98    0.69
   4 -13   6    6.28    0.53
   4  13  -6    6.00    0.63
   4 -13   7    0.62    0.29
  -4 -14   0    5.95    0.48
   4 -14   0    6.16    0.46
  -4  14   0    6.13    0.51
   4  14   0    5.55    0.45
  -4  14  -1    2.34    0.40
   4 -14  -1    2.12    0.36
   4  14   1    2.97    0.40
  -4 -14   1    2.97    0.40
   4  14  -1    2.06    0.33
  -4  14   1    1.86    0.33
  -4 -14  -1    2.49    0.37
  -4  14  -2    6.23    0.54
   4 -14  -2    5.89    0.49
   4  14   2    5.43    0.48
  -4 -14   2    6.00    0.50
  -4 -14  -2    6.61    0.50
   4  14  -2    6.30    0.50
  -4  14   2    5.23    0.47
  -4 -14   3    8.50    0.60
   4 -14  -3    7.90    0.60
  -4  14  -3    8.27    0.64
   4  14   3    9.05    0.64
  -4 -14  -3    9.80    0.58
   4  14  -3    8.72    0.59
  -4  14   3    7.68    0.55
  -4  14  -4    8.56    0.66
  -4 -14   4    8.87    0.63
   4  14   4    8.30    0.65
   4 -14  -4    6.89    0.58
  -4  14   4    7.13    0.53
   4  14  -4    7.44    0.58
  -4 -14  -4    9.42    0.59
   4 -14   4    8.53    0.55
   4 -14  -5    1.82    0.38
   4  14   5    1.19    0.36
  -4 -14   5    1.43    0.36
  -4  14  -5    0.98    0.33
   4  14  -5    1.79    0.38
   4 -14   5    1.81    0.34
  -4 -14   6    1.15    0.29
   4  14   6    0.45    0.29
  -4  14  -6    0.67    0.32
   4 -14  -6    0.92    0.35
   4  14  -6    0.48    0.31
   4 -14   6    0.58    0.27
  -4 -15   0    2.56    0.39
  -4  15   0    2.61    0.43
   4 -15   0    1.98    0.31
   4  15   1    3.68    0.47
  -4 -15   1    2.87    0.42
  -4  15  -1    3.71    0.49
   4 -15  -1    2.83    0.41
  -4 -15  -1    3.55    0.46
  -4  15   1    2.75    0.41
   4  15   2    0.34    0.22
   4 -15  -2   -0.10    0.16
  -4 -15   2   -0.23    0.17
  -4  15  -2   -0.03    0.18
  -4  15   2    0.24    0.20
   4  15  -2   -0.07    0.19
  -4 -15  -2    0.05    0.19
   4  15   3    5.95    0.55
  -4 -15   3    6.59    0.55
   4 -15  -3    6.44    0.55
  -4  15  -3    7.01    0.61
   4  15  -3    6.13    0.54
  -4  15   3    5.87    0.50
  -4 -15  -3    6.18    0.53
  -4 -15   4    0.44    0.27
   4  15   4    0.34    0.29
   4 -15  -4    0.13    0.23
  -4  15  -4    0.32    0.24
   4  15  -4    0.45    0.27
  -4 -15   5    0.45    0.25
   4 -15  -5    0.20    0.28
   4  15   5    0.22    0.23
  -4  15  -5   -0.34    0.19
   4  15  -5    0.25    0.28
  -4  16   0    2.76    0.44
  -4 -16   0    3.15    0.45
  -4  16  -1    1.46    0.34
   4 -16  -1    1.29    0.30
  -4 -16   1    2.06    0.37
  -4  16   1    1.41    0.31
  -4 -16  -1    1.52    0.33
  -4  16  -2    1.57    0.35
   4 -16  -2    1.37    0.35
   4  16   2    2.48    0.41
  -4 -16   2    1.57    0.34
  -4  16   2    2.12    0.38
  -4 -16  -2    1.54    0.35
   4 -16  -3    0.07    0.18
  -4  16  -3    0.58    0.28
  -4 -16   3   -0.17    0.19
   4  16   3    0.08    0.21
   4  16  -3    0.61    0.29
   4  16   4    0.02    0.26
  -4 -16   4   -0.19    0.22
  -4  16  -4   -0.29    0.21
   4 -16  -4   -0.12    0.19
   4  16  -4   -0.54    0.20
  -4 -17   0    0.10    0.23
  -4  17   0   -0.20    0.17
  -4  17  -1    5.60    0.64
  -4 -17   1    4.78    0.55
  -4  17   1    4.54    0.55
  -4 -17  -1    4.97    0.55
  -4  17  -2    4.78    0.60
  -4 -17   2    4.45    0.55
   4 -17  -2    4.07    0.54
   4  17   2    5.54    0.62
   4  17   3    0.26    0.25
  -4 -17   3   -0.15    0.23
  -5   0   0   -0.06    0.04
  -5   0   0    0.00    0.04
   5   0   0    0.00    0.06
  -5   0  -1   62.06    0.87
   5   0   1   64.20    1.02
  -5   0   1   60.95    0.79
  -5   0  -1   64.17    0.83
   5   0  -1   63.19    0.99
  -5   0   1   62.12    0.93
  -5   0   2   17.85    0.48
  -5   0  -2   17.54    0.44
   5   0   2   17.30    0.49
   5   0  -2   18.04    0.47
  -5   0   2   18.33    0.39
  -5   0  -2   17.63    0.37
  -5   0  -3    0.43    0.09
   5   0   3    0.19    0.10
  -5   0   3    0.61    0.10
   5   0  -3    0.31    0.10
  -5   0   3    0.28    0.11
   5   0   3    0.49    0.13
   5   0   4   28.44    0.72
  -5   0   4   27.74    0.62
   5   0   4   28.68    0.74
  -5   0  -4   28.58    0.58
  -5   0   4   28.39    0.75
   5   0  -4   29.65    0.67
   5   0   5  126.55    1.90
   5   0   5  130.09    1.96
   5   0  -5  126.31    1.77
  -5   0  -5  129.08    1.68
  -5   0   5  126.74    1.77
  -5   0   5  123.56    1.95
  -5   0   6   -0.20    0.08
   5   0  -6   -0.08    0.08
   5   0   6    0.12    0.11
  -5   0  -6   -0.04    0.09
  -5   0   6    0.23    0.13
   5   0   6    0.08    0.13
  -5   0  -7   12.60    0.51
  -5   0   7   12.11    0.55
   5   0   7   11.81    0.61
   5   0   7   11.85    0.54
  -5   0   7   10.65    0.57
   5   0  -8    1.61    0.30
  -5   0   8    1.63    0.27
   5   0   8    1.81    0.34
  -5   0   9    7.06    0.51
   5   0  -9    6.23    0.52
   5   0   9    6.59    0.55
   5   0 -10    0.53    0.26
   5   0  10    0.43    0.26
  -5  -1   0    0.06    0.05
  -5   1   0    0.05    0.04
   5  -1   0    0.00    0.06
  -5   1   0    0.02    0.05
  -5  -1   0    0.06    0.04
   5   1   0    0.24    0.08
   5   1   1    0.12    0.08
   5  -1  -1    0.16    0.07
  -5   1  -1    0.24    0.07
  -5  -1   1    0.13    0.06
  -5   1  -1    0.10    0.05
  -5  -1   1    0.17    0.06
  -5   1   1    0.18    0.05
  -5   1   1    0.13    0.06
  -5  -1  -1    0.12    0.04
   5   1  -1    0.19    0.08
   5  -1   1    0.05    0.06
  -5  -1  -1    0.19    0.05
  -5   1  -2   54.37    0.81
  -5  -1   2   53.32    0.81
  -5  -1   2   54.28    0.91
   5   1   2   53.34    0.97
   5  -1  -2   54.50    0.93
  -5   1   2   54.34    0.71
  -5   1   2   54.38    0.94
   5  -1   2   54.23    0.87
   5   1  -2   53.11    0.87
  -5  -1  -2   54.44    0.67
   5  -1   2   54.17    0.94
  -5  -1  -2   53.75    0.88
  -5  -1   3    3.88    0.22
  -5   1  -3    3.70    0.20
   5  -1  -3    3.86    0.24
   5   1   3    3.76    0.27
  -5  -1   3    3.85    0.25
  -5   1   3    3.86    0.19
   5  -1   3    3.77    0.24
  -5  -1  -3    4.03    0.25
   5   1  -3    4.19    0.22
  -5   1   3    3.77    0.26
   5  -1   3    3.79    0.24
  -5  -1  -3    3.84    0.16
  -5  -1   4   12.46    0.43
  -5  -1   4   12.81    0.49
   5   1   4   14.18    0.50
   5   1   4   13.30    0.51
   5  -1  -4   13.76    0.46
  -5   1  -4   14.09    0.43
   5  -1   4   13.14    0.47
   5   1  -4   13.72    0.41
   5  -1   4   13.29    0.49
  -5   1   4   14.03    0.41
  -5   1   4   12.77    0.50
  -5  -1  -4   13.42    0.35
  -5  -1   5   10.12    0.48
   5   1   5   10.17    0.47
  -5  -1   5   10.36    0.43
   5   1   5   10.19    0.49
  -5   1  -5   10.53    0.42
   5  -1  -5    9.45    0.41
   5  -1   5   10.38    0.49
  -5  -1  -5    9.99    0.35
   5  -1   5   11.00    0.44
  -5   1   5   11.36    0.42
   5   1  -5   10.39    0.38
  -5   1   5   10.39    0.49
   5  -1  -6   25.77    0.72
  -5   1  -6   25.12    0.70
  -5  -1   6   25.53    0.83
   5   1   6   25.36    0.82
  -5  -1   6   25.89    0.75
   5   1   6   24.74    0.78
   5  -1   6   25.71    0.73
   5  -1   6   25.57    0.83
  -5   1   6   24.59    0.81
  -5  -1  -6   26.28    0.64
   5   1  -6   26.03    0.64
  -5   1   6   26.13    0.71
  -5  -1   7    0.71    0.19
   5   1   7    0.81    0.20
   5   1   7    0.87    0.24
  -5   1  -7    0.76    0.18
   5  -1  -7    0.93    0.19
  -5   1   7    0.54    0.18
  -5   1   7    1.03    0.23
   5  -1   7    0.31    0.19
   5   1  -7    1.11    0.26
   5   1   8    3.98    0.45
  -5  -1   8    4.25    0.43
   5  -1  -8    3.93    0.44
   5   1  -8    3.99    0.45
  -5   1   8    4.20    0.41
   5  -1   8    3.33    0.41
   5   1   9    2.04    0.38
   5  -1  -9    2.80    0.41
  -5  -1   9    2.12    0.35
   5   1  -9    2.57    0.40
   5  -1   9    2.40    0.41
   5  -1 -10    0.31    0.26
   5  -1  10    0.38    0.24
   5   1 -10    0.18    0.23
  -5  -1 -10    0.41    0.25
   5   2   0   -0.07    0.06
  -5  -2   0    0.05    0.05
   5  -2   0    0.11    0.07
  -5  -2   0   -0.04    0.04
  -5   2   0   -0.07    0.05
  -5   2   0   -0.07    0.03
   5  -2  -1    4.97    0.26
  -5  -2   1    4.34    0.21
   5   2   1    5.05    0.26
  -5   2  -1    5.01    0.24
  -5  -2   1    4.91    0.21
  -5   2   1    4.43    0.24
  -5   2   1    5.12    0.12
   5  -2   1    4.46    0.19
  -5  -2  -1    4.83    0.13
   5  -2   1    4.83    0.25
  -5  -2  -1    4.85    0.23
   5   2  -1    4.89    0.23
   5  -2  -2    2.98    0.21
  -5  -2   2    3.13    0.21
  -5  -2   2    2.94    0.20
  -5   2  -2    2.76    0.18
   5   2   2    2.60    0.21
  -5   2   2    2.34    0.19
   5  -2   2    2.70    0.21
  -5   2   2    3.02    0.11
   5   2  -2    2.74    0.18
  -5  -2  -2    2.56    0.19
   5  -2   2    2.63    0.18
  -5  -2   3    4.51    0.28
   5  -2  -3    4.44    0.26
   5   2   3    4.51    0.28
  -5  -2   3    4.97    0.27
  -5   2  -3    4.58    0.25
   5  -2   3    4.49    0.26
  -5   2   3    4.78    0.29
   5   2  -3    4.60    0.22
   5  -2   3    4.09    0.26
  -5   2   3    4.35    0.18
  -5  -2  -3    4.47    0.14
  -5  -2  -3    4.35    0.27
  -5  -2   4    1.12    0.18
   5  -2  -4    1.11    0.17
   5   2   4    1.18    0.18
  -5  -2   4    1.22    0.17
  -5   2  -4    1.07    0.16
  -5   2   4    1.34    0.14
   5  -2   4    1.13    0.19
  -5  -2  -4    0.98    0.17
   5   2  -4    0.75    0.13
   5  -2   4    1.19    0.16
  -5  -2  -4    1.08    0.11
  -5   2   4    1.08    0.19
  -5   2  -5    4.67    0.31
   5  -2  -5    4.37    0.31
  -5  -2   5    4.54    0.33
  -5  -2   5    4.34    0.31
   5   2   5    4.51    0.33
  -5  -2  -5    4.88    0.33
   5  -2   5    4.80    0.29
  -5  -2  -5    4.35    0.22
  -5   2   5    4.44    0.25
   5  -2   5    4.25    0.33
   5   2  -5    4.48    0.24
  -5   2   5    4.49    0.33
   5   2   6    1.71    0.27
   5   2   6    1.69    0.28
   5  -2  -6    1.61    0.24
  -5  -2   6    1.58    0.24
  -5   2  -6    2.18    0.27
  -5   2   6    1.91    0.28
   5   2  -6    1.17    0.23
   5  -2   6    2.10    0.23
  -5   2   6    1.94    0.22
   5  -2   6    1.68    0.27
   5   2   7    0.70    0.22
   5   2   7    0.96    0.23
   5  -2  -7    0.90    0.20
  -5  -2   7    0.85    0.21
  -5   2  -7    0.80    0.20
   5   2  -7    0.40    0.18
  -5   2   7    0.85    0.19
   5  -2   7    0.72    0.22
  -5   2   7    0.71    0.21
  -5  -2   8    0.04    0.16
   5   2   8    0.08    0.14
  -5   2  -8    0.07    0.16
   5  -2   8    0.09    0.18
   5   2  -8    0.17    0.19
  -5  -2  -8    0.52    0.19
  -5   2   8    0.10    0.13
  -5  -2   9    0.15    0.17
   5  -2  -9    0.46    0.22
   5  -2   9    0.31    0.20
   5   2  -9    0.05    0.18
  -5  -2  -9   -0.21    0.17
   5  -2 -10   -0.10    0.18
  -5  -2  10    0.04    0.20
   5   2 -10    0.07    0.22
  -5  -2 -10    0.22    0.22
   5  -2  10    0.45    0.29
   5   3   0   -0.03    0.06
  -5   3   0   -0.01    0.06
  -5  -3   0    0.12    0.08
  -5   3   0    0.07    0.03
   5  -3   0    0.17    0.06
   5   3   1   89.12    0.88
   5  -3  -1   88.12    1.33
  -5  -3   1   85.49    1.13
  -5   3  -1   86.65    1.25
  -5  -3   1   85.73    1.20
   5   3   1   87.06    1.33
   5  -3   1   84.66    1.28
   5  -3   1   87.42    1.07
  -5   3   1   84.89    1.29
   5   3  -1   86.52    1.21
  -5  -3  -1   86.04    1.21
  -5   3  -2   36.94    0.74
  -5  -3   2   37.09    0.72
   5  -3  -2   37.05    0.80
  -5  -3   2   36.34    0.73
   5   3   2   36.90    0.82
   5  -3   2   36.38    0.74
  -5   3   2   36.35    0.79
  -5  -3  -2   36.31    0.74
   5  -3   2   35.78    0.67
   5   3  -2   35.87    0.65
  -5   3  -3   13.56    0.45
   5   3   3   14.42    0.53
   5  -3  -3   13.82    0.49
  -5  -3   3   13.96    0.45
  -5  -3   3   13.66    0.46
   5  -3   3   13.95    0.44
  -5   3   3   13.76    0.29
  -5  -3  -3   13.25    0.45
   5  -3   3   13.39    0.45
   5   3  -3   13.83    0.36
   5  -3  -4    1.92    0.24
   5   3   4    1.87    0.25
  -5  -3   4    2.37    0.26
  -5   3  -4    2.38    0.25
   5  -3   4    2.26    0.26
  -5  -3  -4    1.91    0.11
   5   3  -4    1.68    0.22
  -5   3   4    2.15    0.15
   5  -3   4    2.20    0.20
   5   3  -4    1.95    0.15
  -5   3   4    1.71    0.23
  -5  -3  -4    1.87    0.24
   5   3   5   15.22    0.62
  -5   3  -5   15.43    0.56
   5  -3  -5   14.71    0.56
  -5  -3   5   14.83    0.56
  -5   3   5   15.22    0.44
  -5   3   5   13.91    0.58
  -5  -3  -5   15.07    0.58
   5   3  -5   14.24    0.59
   5  -3   5   14.98    0.49
  -5  -3  -5   14.46    0.36
   5  -3   5   14.15    0.57
  -5  -3   6    1.86    0.27
  -5   3  -6    1.87    0.27
   5   3   6    2.01    0.29
   5  -3  -6    1.88    0.26
  -5   3   6    1.57    0.26
   5   3  -6    1.71    0.29
   5  -3   6    2.06    0.29
  -5  -3  -6    1.63    0.26
  -5   3   6    2.15    0.22
   5   3   7    0.38    0.19
   5  -3  -7    0.64    0.18
  -5  -3   7    0.43    0.17
  -5   3  -7    0.54    0.19
   5  -3   7    0.52    0.20
  -5   3   7    0.58    0.20
   5   3  -7    0.84    0.23
  -5  -3  -7    0.46    0.20
  -5   3   7    0.82    0.18
  -5   3  -8    3.01    0.38
  -5  -3   8    2.63    0.37
   5   3   8    2.89    0.37
   5  -3   8    2.63    0.40
   5   3  -8    2.75    0.40
  -5  -3  -8    3.02    0.40
  -5   3   8    2.47    0.35
   5  -3  -9    2.60    0.39
  -5  -3   9    2.10    0.35
   5   3  -9    2.14    0.37
   5  -3   9    2.19    0.39
  -5  -3  -9    2.37    0.40
  -5  -3  10    0.23    0.20
   5  -3 -10    0.50    0.24
   5  -3  10    0.37    0.23
   5   3 -10    0.34    0.24
  -5  -3 -10   -0.04    0.22
   5  -4   0    0.11    0.08
  -5   4   0   -0.01    0.07
   5   4   0   -0.02    0.06
   5   4   0    0.03    0.04
  -5  -4   0    0.11    0.08
   5  -4   0    0.12    0.04
  -5   4  -1   69.62    1.14
  -5  -4   1   70.13    1.11
   5   4   1   71.51    1.20
   5  -4  -1   70.62    1.19
   5   4   1   70.07    0.76
   5  -4   1   69.86    1.14
   5  -4   1   69.32    0.91
   5   4  -1   70.61    1.07
   5   4  -1   72.80    1.02
  -5   4   1   70.52    1.17
  -5  -4  -1   68.05    1.09
   5   4   2    0.19    0.10
  -5   4  -2    0.28    0.11
  -5  -4   2    0.13    0.09
   5  -4  -2    0.05    0.08
  -5   4   2    0.11    0.08
   5  -4   2    0.12    0.08
   5  -4   2    0.19    0.09
   5   4  -2    0.34    0.08
  -5  -4  -2    0.11    0.08
   5   4  -2    0.41    0.10
  -5  -4   3    1.30    0.18
   5  -4  -3    1.36    0.20
   5  -4  -3    1.18    0.09
  -5   4  -3    1.24    0.18
   5   4   3    1.47    0.23
   5  -4   3    1.30    0.18
   5   4  -3    1.44    0.13
  -5   4   3    1.17    0.19
   5   4  -3    1.65    0.20
   5  -4   3    1.83    0.19
  -5  -4  -3    1.35    0.19
  -5   4  -4    4.44    0.31
   5  -4  -4    5.06    0.34
   5   4   4    4.69    0.34
  -5  -4   4    4.52    0.30
   5   4  -4    4.48    0.19
  -5   4   4    4.71    0.20
   5   4  -4    3.98    0.30
   5  -4   4    4.87    0.32
  -5  -4  -4    4.80    0.31
   5  -4   4    4.69    0.26
  -5   4   4    3.88    0.31
   5  -4  -5   86.21    1.58
  -5   4  -5   87.76    1.52
   5   4   5   85.30    1.64
  -5  -4   5   85.12    1.52
   5  -4   5   87.32    1.34
   5   4  -5   85.52    1.59
  -5   4   5   85.77    1.58
  -5  -4  -5   84.96    1.51
   5  -4   5   83.68    1.53
  -5   4   5   85.34    1.19
  -5  -4   6    1.46    0.25
   5   4   6    1.63    0.29
  -5   4  -6    1.93    0.29
   5  -4  -6    1.94    0.29
  -5   4   6    1.81    0.28
  -5  -4  -6    1.72    0.27
   5   4  -6    1.91    0.30
   5  -4   6    1.30    0.25
  -5  -4   7   19.74    0.77
   5  -4  -7   18.70    0.73
   5   4   7   20.45    0.82
  -5   4  -7   20.60    0.77
  -5  -4  -7   19.52    0.77
  -5   4   7   19.29    0.78
   5  -4   7   19.94    0.81
   5   4  -7   18.89    0.80
  -5   4  -8    0.34    0.20
   5   4   8    0.80    0.22
   5  -4  -8    0.36    0.19
  -5  -4   8    0.27    0.18
  -5   4   8    0.28    0.18
   5  -4   8    0.23    0.18
  -5  -4  -8    0.18    0.18
   5   4  -8    0.26    0.20
  -5  -4   9    1.81    0.36
  -5   4  -9    1.98    0.36
   5  -4   9    1.91    0.37
  -5  -4  -9    2.50    0.40
   5   4  -9    1.67    0.36
  -5   4   9    1.95    0.36
   5  -4 -10    1.07    0.30
  -5  -4  10    1.57    0.35
  -5  -4 -10    1.45    0.36
   5   4 -10    2.19    0.43
   5   5   0   -0.01    0.08
  -5  -5   0    0.15    0.08
   5  -5   0    0.16    0.09
   5  -5   0    0.00    0.04
  -5   5   0    0.10    0.09
   5   5   0    0.05    0.05
   5   5   1    1.21    0.09
   5   5   1    1.15    0.18
  -5   5  -1    0.90    0.16
   5  -5  -1    1.27    0.18
  -5  -5   1    0.95    0.15
   5   5  -1    1.04    0.14
   5  -5   1    1.04    0.12
   5   5  -1    1.00    0.14
   5  -5   1    1.03    0.16
  -5  -5  -1    1.23    0.17
  -5   5   1    0.95    0.16
   5   5   2   54.32    1.11
  -5  -5   2   57.07    1.04
   5  -5  -2   54.50    1.10
  -5   5  -2   54.36    1.06
   5   5  -2   54.56    0.97
   5   5  -2   55.31    0.88
  -5  -5  -2   52.31    0.99
   5  -5   2   54.76    0.98
   5  -5   2   53.61    0.89
  -5   5   2   54.43    1.07
   5   5   3    0.89    0.17
   5  -5  -3    0.82    0.07
  -5  -5   3    0.65    0.17
  -5   5  -3    0.84    0.17
   5  -5  -3    0.87    0.18
   5  -5   3    0.88    0.15
  -5   5   3    0.57    0.15
   5  -5   3    0.92    0.16
   5   5  -3    1.03    0.12
  -5  -5  -3    0.76    0.15
   5   5  -3    0.97    0.17
   5  -5  -4   39.23    1.00
  -5  -5   4   42.13    0.97
  -5   5  -4   38.79    0.94
   5  -5  -4   38.93    0.60
   5   5   4   39.33    1.03
   5  -5   4   38.53    0.78
   5   5  -4   38.35    0.94
  -5   5   4   39.92    0.97
   5  -5   4   39.44    0.92
  -5  -5  -4   39.88    0.93
   5  -5  -5    1.93    0.18
   5   5   5    1.85    0.28
  -5  -5   5    1.31    0.24
   5  -5  -5    1.83    0.28
  -5   5  -5    1.57    0.25
   5   5  -5    1.79    0.27
  -5  -5  -5    1.66    0.24
   5  -5   5    1.81    0.27
  -5   5   5    1.86    0.26
  -5   5  -6    0.01    0.14
  -5  -5   6    0.10    0.14
   5   5   6    0.29    0.15
   5  -5  -6   -0.14    0.10
   5   5  -6    0.06    0.15
  -5  -5  -6   -0.06    0.13
  -5   5   6   -0.22    0.09
   5  -5   6    0.05    0.13
   5   5   7    0.93    0.26
  -5   5  -7    0.91    0.23
   5  -5  -7    1.12    0.25
  -5  -5   7    1.53    0.27
   5  -5   7    1.21    0.27
  -5  -5  -7    1.25    0.26
   5   5  -7    0.97    0.25
  -5   5   7    1.12    0.25
   5  -5  -8   12.94    0.66
   5   5   8   14.35    0.76
  -5   5  -8   13.71    0.70
  -5  -5   8   11.98    0.66
   5   5  -8   12.83    0.72
  -5  -5  -8   13.37    0.68
   5  -5   8   12.76    0.72
  -5   5   8   12.67    0.67
   5   5   9    0.16    0.20
  -5   5  -9   -0.10    0.20
  -5  -5   9    0.30    0.21
   5   5  -9    0.33    0.25
   5  -5   9    0.23    0.21
  -5  -5  -9    0.05    0.20
  -5   5   9    0.02    0.17
   5  -5 -10    1.85    0.37
  -5  -5  10    2.36    0.41
  -5  -5 -10    1.87    0.38
   5  -6   0    0.10    0.06
  -5   6   0    0.00    0.09
   5   6   0   -0.03    0.07
   5  -6   0    0.00    0.04
  -5  -6   0   -0.06    0.08
   5   6   0    0.13    0.07
   5   6   1    0.76    0.15
  -5   6  -1    0.91    0.18
   5   6   1    0.90    0.10
   5  -6  -1    0.77    0.15
  -5  -6   1    0.90    0.17
   5  -6   1    0.94    0.12
   5   6  -1    1.12    0.16
   5   6  -1    0.91    0.14
  -5   6   1    0.91    0.18
   5  -6   1    0.99    0.16
  -5  -6  -1    0.70    0.16
   5  -6  -2    0.28    0.12
  -5  -6   2    0.09    0.09
   5   6   2    0.06    0.10
  -5   6  -2    0.01    0.09
  -5  -6  -2    0.07    0.08
   5   6  -2    0.20    0.10
   5  -6   2   -0.05    0.07
   5   6  -2    0.26    0.09
  -5   6   2    0.02    0.08
  -5  -6   3    1.12    0.20
   5  -6  -3    1.14    0.22
   5   6   3    0.87    0.20
  -5   6  -3    0.98    0.20
   5  -6   3    1.02    0.16
  -5   6   3    0.86    0.18
   5  -6   3    1.16    0.18
  -5  -6  -3    0.71    0.16
   5   6  -3    1.11    0.12
   5   6  -3    1.26    0.20
  -5   6  -4    2.01    0.29
   5   6   4    1.80    0.29
   5  -6  -4    1.50    0.25
  -5  -6   4    1.60    0.25
   5  -6   4    2.27    0.19
  -5  -6  -4    1.61    0.24
  -5   6   4    1.35    0.23
   5   6  -4    1.62    0.24
   5  -6   4    1.54    0.23
   5  -6  -5    8.43    0.49
  -5  -6   5    8.24    0.47
   5   6   5    8.44    0.52
  -5   6  -5    8.68    0.50
   5  -6   5    9.04    0.48
   5   6  -5    8.34    0.48
  -5   6   5    8.45    0.47
  -5  -6  -5    8.69    0.47
  -5  -6   6    0.26    0.15
   5   6   6    0.17    0.18
  -5   6  -6    0.14    0.15
   5  -6  -6    0.19    0.16
   5   6  -6    0.15    0.16
   5  -6   6    0.11    0.15
  -5   6   6    0.17    0.15
  -5  -6  -6    0.29    0.14
   5  -6  -7    1.30    0.29
  -5  -6   7    1.55    0.31
   5   6   7    0.94    0.24
  -5   6  -7    1.63    0.32
   5  -6   7    1.23    0.27
  -5  -6  -7    1.19    0.27
   5   6  -7    1.69    0.33
  -5   6   7    1.07    0.26
  -5  -6   8    3.32    0.44
   5   6   8    3.72    0.47
   5  -6  -8    2.91    0.40
  -5   6  -8    3.28    0.44
   5  -6   8    3.16    0.43
  -5  -6  -8    3.42    0.43
  -5   6   8    3.54    0.43
   5   6  -8    2.96    0.43
  -5   6  -9    3.19    0.46
  -5  -6   9    2.53    0.42
   5   6   9    3.40    0.48
   5  -6   9    2.71    0.43
   5   6  -9    3.10    0.46
  -5  -6  -9    2.77    0.42
  -5   6   9    3.09    0.43
   5   7   0    0.04    0.09
  -5  -7   0    0.05    0.11
   5  -7   0   -0.19    0.06
  -5   7   0   -0.18    0.08
   5  -7   0    0.09    0.06
   5   7   0    0.06    0.07
   5   7   1   15.26    0.37
   5  -7  -1   15.08    0.26
   5   7   1   16.38    0.58
  -5  -7   1   15.27    0.56
   5  -7  -1   15.96    0.59
  -5   7  -1   15.02    0.57
   5   7  -1   16.07    0.49
  -5  -7  -1   15.08    0.53
   5   7  -1   15.43    0.48
   5  -7   1   15.36    0.41
   5  -7   1   15.41    0.53
  -5   7   1   14.97    0.57
  -5   7  -2   38.51    0.97
   5  -7  -2   37.13    0.96
   5   7   2   39.17    0.98
   5   7   2   39.13    0.54
  -5  -7   2   38.77    0.94
  -5   7   2   38.27    0.95
   5   7  -2   37.46    0.85
   5   7  -2   39.05    0.74
  -5  -7  -2   38.66    0.90
   5  -7   2   39.12    0.78
   5  -7   2   39.46    0.85
  -5   7  -3    2.01    0.28
  -5  -7   3    1.99    0.27
   5  -7  -3    2.18    0.30
   5   7   3    2.50    0.33
  -5  -7  -3    2.65    0.29
  -5   7   3    2.12    0.27
   5  -7   3    2.53    0.22
   5  -7   3    2.22    0.25
   5   7  -3    1.95    0.25
   5   7  -3    2.49    0.16
   5   7   4    9.39    0.54
   5  -7  -4   10.02    0.53
  -5  -7   4   10.32    0.52
  -5   7  -4   11.11    0.54
  -5  -7  -4    9.50    0.48
   5   7  -4    9.75    0.50
  -5   7   4    9.82    0.50
   5  -7   4    9.78    0.37
   5  -7   4    9.36    0.46
   5   7   5    6.28    0.45
   5  -7  -5    6.20    0.45
  -5   7  -5    6.52    0.47
  -5  -7   5    5.83    0.42
   5  -7   5    6.06    0.42
  -5  -7  -5    6.08    0.41
  -5   7   5    5.84    0.42
   5   7  -5    5.96    0.43
  -5  -7   6    4.21    0.45
  -5   7  -6    4.75    0.41
   5   7   6    3.36    0.44
   5  -7  -6    3.65    0.43
  -5   7   6    4.04    0.42
  -5  -7  -6    3.29    0.37
   5  -7   6    3.75    0.40
   5   7  -6    3.84    0.42
   5   7   7   -0.31    0.13
  -5   7  -7    0.11    0.17
  -5  -7   7    0.14    0.15
   5  -7  -7    0.17    0.18
  -5   7   7   -0.02    0.16
  -5  -7  -7    0.05    0.17
   5  -7   7   -0.02    0.16
   5   7  -7    0.01    0.13
  -5   7  -8   12.24    0.71
   5   7   8   12.85    0.76
   5  -7  -8   11.63    0.68
  -5  -7   8   11.81    0.69
  -5  -7  -8   12.00    0.67
  -5   7   8   12.85    0.69
   5   7  -8   11.99    0.72
   5  -7   8   13.53    0.76
   5   7   9    4.14    0.54
  -5   7  -9    5.12    0.57
   5  -7  -9    4.86    0.55
  -5  -7   9    4.49    0.53
  -5  -7  -9    5.05    0.55
   5   7  -9    4.72    0.57
   5  -7   9    4.96    0.58
   5  -8   0    0.02    0.07
   5   8   0   -0.12    0.08
  -5   8   0   -0.09    0.09
   5  -8   0    0.02    0.08
  -5  -8   0   -0.04    0.10
   5   8   0    0.02    0.07
  -5  -8   1   11.95    0.51
   5   8   1   11.80    0.52
  -5   8  -1   11.68    0.53
   5  -8  -1   11.45    0.52
   5  -8  -1   11.94    0.27
   5   8   1   11.95    0.35
  -5  -8  -1   12.18    0.51
   5   8  -1   11.52    0.44
  -5   8   1   11.31    0.52
   5  -8   1   12.12    0.39
   5   8  -1   12.02    0.45
   5  -8   1   11.92    0.48
  -5  -8   2    1.63    0.25
  -5   8  -2    1.79    0.27
   5  -8  -2    1.99    0.28
   5   8   2    1.73    0.27
  -5   8   2    1.49    0.24
   5  -8   2    1.73    0.23
  -5  -8  -2    2.11    0.27
   5   8  -2    2.19    0.26
   5  -8   2    1.90    0.21
   5   8  -2    2.17    0.22
   5   8   3    6.27    0.44
   5  -8  -3    6.08    0.42
  -5  -8   3    6.47    0.42
  -5   8  -3    6.86    0.45
   5   8  -3    6.39    0.40
   5  -8   3    6.51    0.34
  -5   8   3    6.16    0.41
  -5  -8  -3    6.73    0.41
   5  -8   3    6.62    0.37
  -5  -8   4    2.38    0.33
   5   8   4    3.46    0.39
   5  -8  -4    2.47    0.35
  -5   8  -4    2.59    0.35
  -5  -8  -4    1.86    0.26
   5  -8   4    2.62    0.31
   5   8  -4    2.48    0.32
  -5   8   4    2.60    0.33
   5  -8  -5   33.10    1.07
  -5  -8   5   30.75    0.99
  -5   8  -5   32.12    1.02
   5   8   5   31.18    1.06
  -5   8   5   31.84    0.97
  -5  -8  -5   31.79    0.93
   5   8  -5   29.31    0.95
   5  -8   5   32.09    0.95
   5   8   6    0.33    0.18
  -5  -8   6   -0.03    0.15
   5  -8  -6   -0.12    0.14
  -5   8  -6    0.13    0.19
   5   8  -6   -0.04    0.15
  -5   8   6    0.18    0.15
   5  -8   6    0.02    0.14
  -5  -8  -6    0.05    0.13
   5  -8  -7    1.65    0.35
  -5  -8   7    0.92    0.27
  -5   8  -7    1.22    0.29
   5   8   7    0.87    0.27
   5  -8   7    1.07    0.27
  -5   8   7    1.29    0.28
   5   8  -7    1.67    0.33
  -5  -8  -7    1.58    0.29
   5  -8  -8    0.72    0.27
  -5   8  -8    0.40    0.24
  -5  -8   8    0.80    0.27
   5   8   8    0.97    0.27
  -5  -8  -8    0.32    0.23
   5  -8   8    0.58    0.24
  -5   8   8    0.36    0.22
   5   8  -8    0.38    0.24
  -5   8  -9    0.58    0.31
   5  -8  -9    0.49    0.24
  -5  -8   9    0.67    0.29
   5   8   9    0.60    0.29
   5  -8   9    0.39    0.26
   5   8  -9    0.34    0.27
  -5  -8  -9    0.63    0.29
  -5  -9   0   -0.07    0.09
   5  -9   0    0.05    0.09
  -5   9   0   -0.12    0.10
   5   9   0   -0.02    0.11
   5  -9   0    0.03    0.07
   5   9   0    0.18    0.10
   5   9   1   11.27    0.53
  -5  -9   1   11.67    0.53
   5   9   1   11.86    0.38
  -5   9  -1   12.28    0.57
   5  -9  -1   11.33    0.54
  -5   9   1   10.99    0.54
   5   9  -1   11.24    0.46
   5  -9   1   10.93    0.49
   5   9  -1   12.39    0.47
   5  -9   1   12.10    0.41
  -5  -9  -1   11.89    0.52
   5   9   2   31.36    0.94
   5  -9  -2   31.03    0.94
  -5   9  -2   29.31    0.92
  -5  -9   2   31.07    0.89
  -5   9   2   29.71    0.90
  -5  -9  -2   31.83    0.87
   5  -9   2   30.96    0.74
   5   9  -2   30.40    0.82
   5  -9   2   29.84    0.79
   5   9  -2   29.99    0.70
  -5   9  -3    1.14    0.25
   5  -9  -3    0.81    0.22
  -5  -9   3    0.85    0.22
   5   9   3    1.12    0.23
  -5  -9  -3    0.91    0.21
   5   9  -3    0.86    0.20
   5  -9   3    1.19    0.18
  -5   9   3    1.19    0.23
   5  -9   3    1.06    0.20
  -5   9  -4    8.46    0.53
  -5  -9   4    7.92    0.51
   5   9   4    8.36    0.54
   5  -9  -4    7.94    0.52
  -5  -9  -4    7.70    0.46
   5   9  -4    8.17    0.48
   5  -9   4    8.13    0.46
  -5   9   4    7.03    0.46
  -5   9  -5    0.44    0.21
   5   9   5    0.34    0.22
  -5  -9   5    0.69    0.23
   5  -9  -5    0.52    0.22
  -5   9   5    0.47    0.17
   5  -9   5    0.42    0.19
  -5  -9  -5    0.75    0.21
   5   9  -5    0.48    0.21
   5   9   6   -0.10    0.17
  -5  -9   6    0.19    0.17
  -5   9  -6    0.17    0.20
   5  -9  -6    0.18    0.19
  -5   9   6    0.04    0.14
   5  -9   6    0.01    0.15
  -5  -9  -6   -0.20    0.12
   5   9  -6   -0.03    0.16
   5   9   7    0.41    0.20
  -5  -9   7    0.52    0.25
   5  -9  -7    0.23    0.20
  -5   9  -7    0.33    0.23
   5  -9   7    0.86    0.25
  -5  -9  -7    0.74    0.24
   5   9  -7    0.41    0.23
  -5   9   7    0.50    0.21
   5  -9  -8    9.61    0.68
   5   9   8    9.25    0.70
  -5   9  -8   10.71    0.71
  -5  -9   8    8.96    0.63
  -5  -9  -8    9.12    0.61
   5  -9   8    9.86    0.67
   5   9  -8    9.96    0.72
  -5   9  -9    0.51    0.31
   5  -9  -9    0.03    0.22
  -5  -9  -9    0.19    0.24
   5  10   0    0.19    0.11
  -5 -10   0    0.20    0.16
   5  10   0   -0.11    0.08
   5 -10   0   -0.11    0.09
  -5  10   0   -0.14    0.09
  -5 -10   1   11.77    0.57
   5 -10  -1   11.02    0.56
   5  10   1   12.19    0.57
  -5  10  -1   10.76    0.56
   5 -10   1   11.69    0.42
   5  10  -1   10.09    0.46
  -5 -10  -1   12.06    0.56
   5  10  -1   10.92    0.47
   5 -10   1   10.62    0.50
  -5  10   1   11.16    0.56
  -5 -10   2    2.01    0.30
   5  10   2    1.88    0.31
   5 -10  -2    1.95    0.31
  -5  10  -2    2.39    0.34
  -5  10   2    2.33    0.33
   5 -10   2    2.36    0.27
  -5 -10  -2    2.25    0.31
   5 -10   2    2.40    0.26
   5  10  -2    2.28    0.29
  -5  10  -3    3.76    0.44
  -5 -10   3    3.87    0.41
   5  10   3    3.28    0.41
   5 -10  -3    3.37    0.41
  -5  10   3    3.80    0.40
   5 -10   3    3.57    0.31
   5  10  -3    3.58    0.38
  -5 -10  -3    3.88    0.39
   5 -10  -4    0.12    0.15
  -5 -10   4   -0.16    0.12
  -5  10  -4   -0.18    0.13
   5  10   4    0.03    0.16
  -5 -10  -4    0.05    0.14
   5  10  -4   -0.09    0.11
   5 -10   4    0.15    0.14
  -5  10   4   -0.03    0.14
  -5 -10   5    0.05    0.16
   5  10   5    0.43    0.19
  -5  10  -5    0.14    0.17
   5 -10  -5   -0.10    0.13
  -5 -10  -5   -0.06    0.13
  -5  10   5    0.21    0.15
   5 -10   5   -0.10    0.13
   5  10  -5   -0.02    0.16
  -5  10  -6    0.91    0.30
   5 -10  -6    1.21    0.29
  -5 -10   6    0.91    0.27
   5  10   6    1.38    0.32
  -5 -10  -6    1.32    0.29
   5  10  -6    0.94    0.27
   5 -10   6    0.98    0.25
  -5  10   6    0.99    0.25
   5  10   7    0.00    0.23
  -5  10  -7    0.38    0.24
   5 -10  -7    0.15    0.22
  -5 -10   7   -0.15    0.14
  -5  10   7   -0.10    0.16
  -5 -10  -7    0.11    0.18
   5 -10   7    0.29    0.20
   5  10  -7    0.06    0.19
  -5  10  -8    0.51    0.26
   5 -10  -8    0.43    0.25
   5  10   8   -0.15    0.22
  -5 -10   8    0.04    0.20
   5 -10   8    0.44    0.24
   5  10  -8    0.42    0.27
  -5 -10  -8    0.34    0.23
   5  11   0    0.06    0.11
   5  11   0   -0.10    0.09
  -5  11   0    0.12    0.15
  -5 -11   0    0.07    0.14
   5 -11   0   -0.06    0.10
  -5 -11   1   15.17    0.66
   5 -11  -1   14.71    0.67
   5  11   1   14.72    0.65
  -5  11  -1   14.34    0.68
  -5  11   1   15.55    0.70
   5 -11   1   15.13    0.62
   5  11  -1   14.56    0.57
   5  11  -1   14.77    0.58
  -5 -11  -1   15.42    0.65
   5  11   2   14.70    0.69
  -5  11  -2   13.14    0.68
  -5 -11   2   14.11    0.67
   5 -11  -2   13.90    0.67
   5 -11   2   15.02    0.55
  -5 -11  -2   15.20    0.64
   5 -11   2   14.39    0.57
  -5  11   2   15.51    0.70
   5  11  -2   14.03    0.61
   5  11   3    2.59    0.36
  -5  11  -3    2.62    0.39
   5 -11  -3    2.18    0.35
  -5 -11   3    2.55    0.36
   5 -11   3    2.97    0.32
  -5 -11  -3    2.73    0.35
  -5  11   3    2.69    0.36
   5  11  -3    2.64    0.34
   5  11   4    0.47    0.21
   5 -11  -4    0.43    0.19
  -5  11  -4    0.80    0.26
  -5 -11   4    0.99    0.25
   5  11  -4    0.64    0.22
  -5  11   4    0.75    0.23
  -5 -11  -4    0.56    0.21
   5 -11   4    0.70    0.21
  -5 -11   5    1.16    0.28
   5  11   5    1.21    0.30
   5 -11  -5    1.38    0.33
  -5  11  -5    0.67    0.27
   5 -11   5    1.38    0.28
  -5  11   5    1.46    0.29
  -5 -11  -5    1.49    0.29
   5  11  -5    1.37    0.29
   5  11   6    0.33    0.20
  -5 -11   6    0.08    0.17
   5 -11  -6    0.06    0.18
  -5  11  -6    0.17    0.21
  -5 -11  -6   -0.11    0.17
  -5  11   6    0.03    0.17
   5  11  -6   -0.36    0.14
   5 -11   6    0.06    0.18
  -5 -11   7    0.46    0.26
  -5  11  -7    0.01    0.21
   5  11   7   -0.08    0.17
   5 -11  -7    0.10    0.21
   5 -11   7   -0.08    0.18
  -5 -11  -7   -0.12    0.19
   5  11  -7   -0.28    0.19
  -5  11  -8    6.63    0.71
   5 -11  -8    5.55    0.64
  -5 -11  -8    6.60    0.55
   5 -11   8    6.69    0.66
   5  12   0    0.04    0.13
   5 -12   0    0.14    0.12
  -5 -12   0   -0.06    0.14
  -5  12   0    0.16    0.18
  -5 -12   1    0.03    0.15
   5 -12  -1    0.24    0.16
   5  12   1    0.04    0.13
  -5  12  -1   -0.14    0.14
   5  12  -1    0.13    0.13
   5 -12   1    0.16    0.13
   5  12  -1   -0.10    0.12
  -5 -12  -1    0.22    0.17
  -5  12   1    0.20    0.18
   5  12   2    0.22    0.18
  -5  12  -2    0.29    0.19
  -5 -12   2    0.07    0.16
   5 -12  -2   -0.19    0.14
  -5  12   2    0.18    0.17
   5  12  -2    0.22    0.15
  -5 -12  -2    0.05    0.17
  -5  12  -3   -0.03    0.17
   5  12   3    0.08    0.17
  -5 -12   3   -0.22    0.12
   5 -12  -3    0.12    0.18
  -5 -12  -3    0.12    0.15
   5 -12   3    0.08    0.14
   5  12  -3   -0.21    0.14
  -5  12   3   -0.08    0.15
  -5 -12   4    0.63    0.23
   5 -12  -4    0.71    0.27
   5  12   4    0.65    0.27
  -5  12  -4    0.93    0.27
   5  12  -4    0.40    0.20
   5 -12   4    0.66    0.22
  -5 -12  -4    0.31    0.19
  -5  12   4    0.72    0.24
  -5 -12   5    0.05    0.18
  -5  12  -5   -0.17    0.18
   5 -12  -5    0.18    0.22
   5  12   5    0.13    0.20
  -5 -12  -5   -0.06    0.16
   5  12  -5   -0.16    0.18
   5 -12   5    0.22    0.19
  -5  12   5    0.01    0.17
   5  12   6    0.31    0.26
   5 -12  -6    0.32    0.25
  -5 -12   6   -0.01    0.17
  -5  12  -6   -0.32    0.17
  -5  12   6   -0.20    0.16
  -5 -12  -6   -0.14    0.17
   5  12  -6    0.65    0.26
   5 -12   6    0.00    0.19
   5 -12  -7    0.10    0.19
  -5 -12   7   -0.04    0.24
  -5  12  -7    0.47    0.29
   5  12   7    0.20    0.26
   5 -12   7    0.38    0.25
   5  12  -7    0.48    0.28
  -5 -12  -7    0.27    0.22
   5  13   0   -0.16    0.11
  -5  13   0    0.10    0.18
  -5 -13   0    0.30    0.20
   5 -13   0    0.26    0.13
  -5 -13   1    0.57    0.22
  -5  13  -1    0.99    0.27
   5 -13  -1    0.81    0.26
   5  13   1    0.72    0.23
   5 -13   1    0.90    0.22
  -5  13   1    0.93    0.24
  -5 -13  -1    0.72    0.23
   5  13  -1    0.80    0.22
  -5  13  -2   14.22    0.75
   5  13   2   13.68    0.72
  -5 -13   2   14.68    0.73
   5 -13  -2   13.33    0.71
  -5  13   2   13.07    0.69
   5  13  -2   14.35    0.66
  -5 -13  -2   14.72    0.70
  -5 -13   3    0.16    0.21
   5  13   3    0.36    0.20
   5 -13  -3    0.44    0.18
  -5  13  -3   -0.11    0.15
   5  13  -3   -0.15    0.15
  -5  13   3    0.01    0.16
  -5 -13  -3    0.21    0.20
   5  13   4    7.56    0.58
  -5 -13   4    6.83    0.54
   5 -13  -4    7.74    0.60
  -5  13  -4    7.84    0.61
   5 -13   4    7.77    0.52
  -5 -13  -4    7.87    0.54
  -5  13   4    8.10    0.56
   5  13  -4    6.70    0.54
   5 -13  -5    1.20    0.32
   5  13   5    1.35    0.33
  -5  13  -5    1.38    0.35
  -5 -13   5    1.28    0.32
  -5  13   5    1.47    0.31
   5  13  -5    1.49    0.35
  -5 -13  -5    1.76    0.34
   5 -13   5    1.32    0.30
  -5  13  -6    4.32    0.57
   5  13   6    3.84    0.55
   5 -13  -6    3.65    0.54
  -5 -13   6    4.07    0.54
  -5 -13  -6    4.51    0.50
   5  13  -6    4.34    0.55
   5 -13   6    3.95    0.48
   5 -13   7    0.44    0.25
  -5 -14   0   -0.26    0.15
   5  14   0   -0.10    0.15
   5 -14   0   -0.14    0.13
  -5  14   0    0.27    0.21
  -5 -14   1   15.12    0.75
   5 -14  -1   14.31    0.73
   5  14   1   15.51    0.76
  -5  14  -1   14.34    0.78
  -5 -14  -1   15.45    0.74
  -5  14   1   14.19    0.75
   5 -14  -2   -0.24    0.13
  -5  14  -2    0.33    0.21
  -5 -14   2    0.08    0.20
   5  14   2   -0.26    0.16
   5  14  -2    0.20    0.19
  -5  14   2    0.28    0.18
  -5 -14  -2    0.43    0.24
  -5  14  -3   -0.05    0.19
   5  14   3    0.20    0.17
   5 -14  -3   -0.05    0.17
  -5 -14   3    0.02    0.19
   5  14  -3    0.04    0.19
  -5  14   3    0.28    0.21
  -5 -14  -3   -0.07    0.18
  -5 -14   4    1.01    0.30
   5  14   4    1.26    0.33
  -5  14  -4    0.94    0.32
   5 -14  -4    0.20    0.24
   5  14  -4    0.76    0.27
  -5  14   4    0.82    0.27
  -5 -14  -4    0.67    0.26
   5  14   5    0.37    0.26
  -5 -14   5    0.59    0.28
   5 -14  -5    0.23    0.24
  -5  14  -5   -0.21    0.20
  -5 -14  -5    0.57    0.27
   5  14  -5    0.23    0.23
   5  14  -6    0.09    0.26
  -5  15   0    0.23    0.20
   5 -15   0   -0.13    0.14
  -5 -15   0    0.04    0.18
   5  15   1    0.02    0.19
   5 -15  -1    0.09    0.16
  -5  15  -1    0.09    0.20
  -5 -15   1   -0.18    0.17
  -5  15   1    0.17    0.19
  -5 -15  -1    0.07    0.20
  -5 -15   2    2.45    0.41
   5 -15  -2    1.57    0.35
  -5  15  -2    1.91    0.38
   5  15   2    1.60    0.35
  -5 -15  -2    2.28    0.38
  -5  15   2    2.48    0.40
  -5  15  -3    0.17    0.21
   5  15   3    0.18    0.20
  -5 -15   3    0.06    0.20
  -5 -15  -3    0.17    0.24
   5  15  -3    0.42    0.24
  -5  15   3    0.19    0.19
  -5  15  -4    2.36    0.48
  -5 -15   4    2.91    0.47
   5  15   4    3.33    0.50
   5 -15  -4    3.23    0.51
   5  15  -4    2.62    0.44
  -5 -15  -4    3.37    0.46
  -5  15   4    2.48    0.41
  -5 -15   5    0.18    0.27
   5  15   5    0.04    0.24
   5  15  -5   -0.01    0.23
  -5 -16   0   -0.19    0.18
  -5  16   0    0.38    0.23
  -5  16  -1    3.30    0.51
  -5 -16   1    3.83    0.49
   5 -16  -1    4.20    0.50
  -5  16   1    3.60    0.51
  -5 -16  -1    3.27    0.46
   5 -16  -2    0.22    0.22
   5  16   2    0.40    0.26
  -5  16  -2   -0.08    0.21
  -5 -16   2    0.12    0.25
  -5  16   2    0.34    0.23
  -5 -16  -2    0.12    0.25
   5 -16  -3    0.70    0.29
  -5 -16   3    0.84    0.29
   5  16   3    0.55    0.29
  -5  16  -3    0.84    0.30
  -5 -16  -3    1.24    0.33
  -5  16   3    1.24    0.31
   5  16   4    0.34    0.27
   5  16  -4    0.31    0.27
  -5  17   0    0.12    0.24
  -5 -17   0    0.16    0.25
  -5 -17   1    5.20    0.59
  -5  17  -1    4.16    0.58
  -5 -17  -1    5.43    0.59
  -5  17   1    3.07    0.48
   5 -17  -2    7.53    0.62
  -5 -17   2    7.21    0.60
   5  17   2    7.78    0.63
  -5  17   2    7.20    0.62
  -6   0   0   95.27    1.23
   6   0   0   94.62    1.40
  -6   0   0   94.14    1.15
  -6   0  -1   57.55    0.86
  -6   0  -1   58.69    0.83
   6   0  -1   58.08    1.01
   6   0   1   59.23    1.04
  -6   0   1   57.07    0.79
  -6   0   1   57.72    0.93
  -6   0  -2  309.93    3.26
  -6   0   2  308.64    3.40
  -6   0   2  309.50    3.10
   6   0  -2  310.52    3.50
   6   0   2  311.08    3.57
  -6   0  -2  315.60    3.14
  -6   0   3   25.74    0.55
  -6   0   3   26.85    0.70
  -6   0  -3   25.79    0.51
   6   0  -3   27.06    0.65
   6   0   3   27.18    0.67
   6   0   3   26.34    0.70
   6   0   4   11.48    0.48
  -6   0  -4   10.96    0.35
  -6   0   4   11.34    0.48
  -6   0   4   11.52    0.39
   6   0   4   10.89    0.46
   6   0  -4   11.30    0.42
  -6   0   5   17.50    0.54
  -6   0  -5   17.33    0.49
   6   0   5   18.13    0.63
   6   0   5   18.16    0.66
   6   0  -5   18.22    0.57
  -6   0   5   18.15    0.66
   6   0  -6    8.34    0.40
   6   0   6    7.84    0.47
  -6   0   6    8.31    0.42
  -6   0  -6    8.01    0.37
  -6   0   6    8.18    0.49
   6   0   6    7.52    0.43
  -6   0   7    1.10    0.21
  -6   0   7    0.87    0.23
   6   0   7    0.65    0.23
   6   0   7    0.68    0.20
  -6   0   8    7.99    0.48
   6   0   8    7.95    0.56
   6   0  -8    8.00    0.56
   6   0   9    0.84    0.28
   6   0  -9    1.27    0.31
   6   0 -10    0.35    0.25
  -6   1   0   18.64    0.46
  -6   1   0   18.87    0.37
   6   1   0   18.78    0.52
  -6  -1   0   18.84    0.43
   6  -1   0   19.32    0.53
  -6  -1   0   18.87    0.41
  -6  -1   1   40.18    0.67
   6  -1  -1   40.77    0.82
  -6  -1   1   41.82    0.73
   6   1   1   40.62    0.83
  -6   1  -1   40.71    0.66
  -6   1  -1   40.95    0.70
   6  -1   1   40.35    0.82
   6   1  -1   41.14    0.80
  -6  -1  -1   40.74    0.71
  -6  -1  -1   39.66    0.59
  -6   1   1   39.78    0.56
  -6   1   1   39.44    0.76
   6  -1  -2   11.41    0.41
   6   1   2   11.94    0.44
  -6  -1   2   11.71    0.41
  -6   1  -2   12.59    0.36
  -6  -1   2   11.64    0.35
  -6   1   2   11.88    0.28
  -6  -1  -2   11.88    0.27
   6   1  -2   11.89    0.40
  -6  -1  -2   11.21    0.38
   6  -1   2   11.21    0.37
  -6   1   2   11.81    0.42
   6  -1   2   11.32    0.42
  -6   1  -3    3.66    0.21
[truncated: 1,582,884 more chars]
