# Supplementary material for: Crystal structures and supra­molecular features of 9,9-dimethyl-3,7-di­aza­bicyclo­[3.3.1]nonane-2,4,6,8-tetra­one, 3,7-di­aza­spiro­[bi­cyclo­[3.3.1]nonane-9,1′-cyclo­penta­ne]-2,4,6,8-tetra­one and 9-methyl-9-phenyl-3,7-di­aza­bicyclo­[3.3.1]nonane-2,4,6,8-tetra­one di­methyl­formamide monosolvate
Source: Acta Crystallogr E Crystallogr Commun. 2017 Jun 30;73(Pt 7):1097–101. doi: 10.1107/S2056989017009458 (PMC5499299; doi:10.1107/S2056989017009458)
Supplement: Supplementary file 2 [file e-73-01097-Isup2.hkl]

data_I                                                                          
_shelx_title ' I in C2/c'                                                       
_shelx_refln_list_code          4                                               
_shelx_F_calc_maximum      174.85                                               
_exptl_crystal_F_000       440.00                                               
_reflns_d_resolution_high  0.7109                                               
                                                                                
loop_                                                                           
 _space_group_symop_operation_xyz                                               
 'x, y, z'                                                                      
 '-x, y, -z+1/2'                                                                
 'x+1/2, y+1/2, z'                                                              
 '-x+1/2, y+1/2, -z+1/2'                                                        
 '-x, -y, -z'                                                                   
 'x, -y, z-1/2'                                                                 
 '-x+1/2, -y+1/2, -z'                                                           
 'x+1/2, -y+1/2, z-1/2'                                                         
                                                                                
_cell_length_a    11.4321                                                       
_cell_length_b     6.6263                                                       
_cell_length_c    12.4819                                                       
_cell_angle_alpha  90.000                                                       
_cell_angle_beta  110.788                                                       
_cell_angle_gamma  90.000                                                       
                                                                                
_shelx_F_squared_multiplier     1.000                                           
                                                                                
loop_                                                                           
 _refln_index_h                                                                 
 _refln_index_k                                                                 
 _refln_index_l                                                                 
 _refln_F_squared_calc                                                          
 _refln_F_squared_meas                                                          
 _refln_F_squared_sigma                                                         
 _refln_observed_status                                                         
  14   0 -10          0.21          1.84         1.56 o                         
  14   0  -8          0.15          2.36         1.16 o                         
   4   0  -2          1.66         -0.39         0.45 o                         
   2   0   0       4085.58       3730.05        75.94 o                         
   4   0   0          1.44         -0.44         0.60 o                         
   4   0   0        862.25        819.92        16.83 o                         
   6   0   0       2229.81       2406.56        62.92 o                         
   8   0   0        262.58        245.96         5.59 o                         
  10   0   0       1605.14       1468.78        30.39 o                         
  12   0   0          0.08         -0.40         0.67 o                         
  14   0   0         39.46         49.75         3.72 o                         
   1   1   0         30.97         13.21         0.39 o                         
   3   1   0       1613.41       1610.41        23.18 o                         
   5   1   0       1281.49       1305.04        18.88 o                         
   7   1   0         53.91         38.05         0.90 o                         
   9   1   0        364.28        334.12         5.27 o                         
  11   1   0        100.18         75.93         2.09 o                         
  13   1   0          8.05         39.28         4.86 o                         
   0   2   0       3112.13       4042.97        81.99 o                         
   2   2   0        129.43        124.93         1.97 o                         
   4   2   0        739.39        912.23        24.74 o                         
   6   2   0        172.42        194.27         3.13 o                         
   8   2   0         25.23         17.33         0.75 o                         
  10   2   0        249.82        196.75         4.21 o                         
  12   2   0          0.08         -0.55         0.55 o                         
  14   2   0          0.17         -0.08         0.86 o                         
   1   3   0       2332.59       2384.86        34.24 o                         
   3   3   0         12.09          4.14         0.59 o                         
   5   3   0         28.85         25.20         0.75 o                         
   7   3   0        248.61        234.66         4.18 o                         
   9   3   0        955.57        826.24        15.05 o                         
  11   3   0         79.47         61.11         1.93 o                         
  13   3   0        259.97        382.28         7.78 o                         
   0   4   0       7819.28       9974.14       201.87 o                         
   2   4   0         29.23         27.82         1.59 o                         
   4   4   0         45.13         39.88         2.69 o                         
   6   4   0       1288.97       1202.34        19.37 o                         
   8   4   0         32.65         21.16         1.07 o                         
  10   4   0        606.57        602.07        14.03 o                         
  12   4   0        127.88        114.27         3.06 o                         
   1   5   0         10.54         14.39         1.00 o                         
   3   5   0         13.62         13.28         0.70 o                         
   5   5   0        143.30        127.98         3.48 o                         
   7   5   0        108.72        105.72         2.64 o                         
   9   5   0        893.98        893.63        16.42 o                         
  11   5   0        221.03        217.33         4.91 o                         
   0   6   0       1161.98       1399.91        28.96 o                         
   2   6   0          0.69         -0.10         0.37 o                         
   4   6   0         36.64         52.27         3.48 o                         
   6   6   0        128.51        101.53         2.60 o                         
   8   6   0         60.55         59.65         1.92 o                         
  10   6   0          2.86          4.71         1.05 o                         
   1   7   0          2.28          0.77         0.56 o                         
   3   7   0          9.53          6.63         0.88 o                         
   5   7   0         47.02         53.18         1.77 o                         
   7   7   0          1.77          0.65         0.64 o                         
   9   7   0         35.15         33.85         1.99 o                         
   0   8   0         70.43         81.74         4.04 o                         
   2   8   0          0.14         -0.35         0.63 o                         
   4   8   0        110.67        100.64         2.73 o                         
   6   8   0         54.30         42.07         2.19 o                         
   1   9   0         13.80          6.83         1.34 o                         
   3   9   0        152.76        148.90         8.45 o                         
 -15   1   1        208.76        246.22         7.64 o                         
 -13   1   1        253.62        247.17         6.02 o                         
 -11   1   1        199.17        172.09         3.37 o                         
  -9   1   1         52.86         86.39         1.70 o                         
  -7   1   1          4.41          0.94         0.37 o                         
  -5   1   1        369.00        394.46         5.91 o                         
  -3   1   1       8194.48       8036.45       146.10 o                         
  -1   1   1      12304.68      11467.05       218.81 o                         
   1   1   1       3588.97       3524.28        50.87 o                         
   3   1   1         39.86         41.48         0.78 o                         
   5   1   1       3462.97       3923.19        85.99 o                         
   7   1   1        231.75        189.10         3.29 o                         
   9   1   1         67.40        190.63         4.27 o                         
  11   1   1        259.26        242.03         5.05 o                         
  13   1   1         50.50         63.21         2.87 o                         
 -14   2   1         75.86         71.38         2.62 o                         
 -12   2   1         25.24         21.35         1.43 o                         
 -10   2   1       4594.31       4424.94        76.84 o                         
  -8   2   1          3.91          8.58         0.60 o                         
  -6   2   1         58.67         55.15         1.25 o                         
  -4   2   1       2424.31       2626.41        79.28 o                         
  -2   2   1         12.61          4.26         0.40 o                         
   0   2   1      12327.25      15626.42       223.70 o                         
   2   2   1         53.03         48.87         0.93 o                         
   4   2   1        396.41        463.19        28.11 o                         
   6   2   1       1646.52       1661.72        24.06 o                         
   8   2   1        270.02        221.13         4.52 o                         
  10   2   1        472.72        392.23         7.62 o                         
  12   2   1         39.32         31.49         1.48 o                         
  14   2   1        123.79        130.46         4.78 o                         
 -13   3   1         29.33         31.86         1.44 o                         
 -11   3   1          1.44          1.27         0.63 o                         
  -9   3   1          1.34         13.27         1.90 o                         
  -7   3   1         17.75         14.91         0.79 o                         
  -5   3   1        687.94        851.80        44.62 o                         
  -3   3   1        540.35        555.51         8.21 o                         
  -1   3   1          9.54         13.91         0.44 o                         
   1   3   1          3.46          3.20         0.28 o                         
   3   3   1        100.72        137.59         3.55 o                         
   5   3   1       1192.64       1148.18        18.23 o                         
   7   3   1        263.34        217.27         4.47 o                         
   9   3   1        549.69        735.70        16.92 o                         
  11   3   1        334.42        333.91         6.80 o                         
  13   3   1         22.61         22.01         2.17 o                         
 -12   4   1        132.74        115.38         3.04 o                         
 -10   4   1        406.04        374.82         7.44 o                         
  -8   4   1          0.38         -0.20         0.43 o                         
  -6   4   1          7.55         12.94         0.66 o                         
  -4   4   1         18.94         26.10         2.24 o                         
  -2   4   1          5.13          1.95         0.35 o                         
   0   4   1        686.20        812.15        11.93 o                         
   2   4   1          1.01          0.77         0.29 o                         
   4   4   1        612.95        668.86        10.83 o                         
   6   4   1        684.45        635.44        11.67 o                         
   8   4   1        105.99         81.54         2.21 o                         
  10   4   1        310.05        285.90         5.95 o                         
  12   4   1         27.39         20.58         1.40 o                         
 -11   5   1        154.86        138.28         5.49 o                         
  -9   5   1         34.53         33.14         1.37 o                         
  -7   5   1         52.07         41.98         1.44 o                         
  -5   5   1          4.98          1.35         0.63 o                         
  -3   5   1        658.73        593.70         9.74 o                         
  -1   5   1        744.07        745.72        11.07 o                         
   1   5   1         74.77         71.39         1.47 o                         
   3   5   1          5.35          4.68         0.50 o                         
   5   5   1       2366.81       2292.06        40.16 o                         
   7   5   1          0.41          0.50         0.52 o                         
  11   5   1        143.00        146.22         3.69 o                         
 -10   6   1        238.43        233.18         6.16 o                         
  -8   6   1         72.85         71.45         2.13 o                         
  -6   6   1        260.79        214.46         4.17 o                         
  -4   6   1       1550.60       1478.92        23.57 o                         
  -2   6   1          0.73          0.10         0.37 o                         
   0   6   1        404.34        474.54         7.31 o                         
   2   6   1        112.21        105.51         2.22 o                         
   4   6   1        186.96        220.55         5.81 o                         
   6   6   1       1046.95       1003.58        18.22 o                         
   8   6   1         94.38         85.88         3.21 o                         
  10   6   1        215.34        213.95         4.90 o                         
  -9   7   1         45.07         81.00         2.97 o                         
  -7   7   1          0.11         -0.72         0.72 o                         
  -5   7   1        184.98        201.45         9.41 o                         
  -3   7   1         73.95         70.27         2.31 o                         
  -1   7   1        778.16        765.42        12.57 o                         
   1   7   1        314.65        291.72         5.85 o                         
   3   7   1          9.15          7.57         0.80 o                         
   5   7   1         95.85         90.38         2.47 o                         
   7   7   1          6.68          3.73         0.78 o                         
   9   7   1        129.80        121.91         3.88 o                         
  -6   8   1         30.07         34.44         1.83 o                         
  -4   8   1        102.66        293.61        11.99 o                         
  -2   8   1        192.86        177.71         4.57 o                         
   0   8   1        227.59        253.80         6.06 o                         
   2   8   1        108.03         94.82         2.92 o                         
   4   8   1          3.66          3.98         0.79 o                         
   6   8   1          6.56          3.75         0.90 o                         
  -3   9   1        105.26         85.05         3.60 o                         
  -1   9   1         17.43         12.95         2.36 o                         
   1   9   1          2.39          0.51         0.83 o                         
   3   9   1         39.02         38.83         1.89 o                         
 -14   0   2         11.58         13.11         2.28 o                         
 -12   0   2         26.98         24.16         3.46 o                         
 -10   0   2        150.58        142.56         3.64 o                         
  -8   0   2        701.00        661.04        13.94 o                         
  -6   0   2       1626.62       1668.66        34.05 o                         
  -4   0   2       1006.68       1069.71        21.87 o                         
  -2   0   2       2507.71       2372.46        48.19 o                         
   0   0   2       2420.44       2585.12        53.40 o                         
   2   0   2        464.93        584.78        14.16 o                         
   4   0   2       1217.24       1262.46        25.83 o                         
   6   0   2        126.46        118.87         4.05 o                         
   8   0   2        267.64        255.49         5.82 o                         
  10   0   2       1398.18       1279.78        26.69 o                         
  12   0   2         26.96         21.74         2.56 o                         
  14   0   2         33.21         25.90         3.12 o                         
 -15   1   2          3.17          2.77         1.26 o                         
 -13   1   2        232.36        207.42         5.22 o                         
 -11   1   2        504.63        482.58         8.18 o                         
  -9   1   2        274.43        532.36         8.09 o                         
  -7   1   2        554.22        482.92         7.27 o                         
  -5   1   2       1247.63       1308.28        18.92 o                         
  -3   1   2       3483.19       3716.01        53.22 o                         
  -1   1   2       1690.47       1686.31        24.18 o                         
   1   1   2       4590.18       4400.14        68.87 o                         
   3   1   2       1867.45       1762.07        25.35 o                         
   5   1   2        291.64        355.92         8.43 o                         
   7   1   2         13.43         12.23         0.61 o                         
   9   1   2         30.52         22.45         1.00 o                         
  11   1   2         78.50         79.51         1.97 o                         
  13   1   2        107.74         99.44         3.88 o                         
 -14   2   2          3.32          4.55         0.96 o                         
 -12   2   2          3.12          1.19         0.57 o                         
 -10   2   2          2.06         -0.10         0.40 o                         
  -8   2   2         28.32         22.61         0.82 o                         
  -6   2   2       1529.32       1647.61        23.83 o                         
  -4   2   2       3827.20       4030.33        62.62 o                         
  -2   2   2          9.81         10.25         0.35 o                         
   0   2   2        203.08        268.72         4.12 o                         
   2   2   2         26.36         33.32         0.78 o                         
   4   2   2          5.46          3.08         0.96 o                         
   6   2   2         48.08         47.82         1.03 o                         
   8   2   2        139.00        115.85         2.72 o                         
  10   2   2          8.09          8.68         1.23 o                         
  12   2   2         27.03         21.58         1.35 o                         
 -13   3   2        781.73        799.33        14.89 o                         
 -11   3   2        332.56        322.32         6.49 o                         
  -9   3   2          7.66         14.52         0.78 o                         
  -7   3   2         16.64         10.69         0.63 o                         
  -5   3   2       2637.61       2745.37        42.78 o                         
  -3   3   2        550.34        468.36         6.97 o                         
  -1   3   2        114.33        100.88         1.71 o                         
   1   3   2       1754.24       1903.45        30.39 o                         
   3   3   2       2430.25       2436.98        37.59 o                         
   5   3   2        140.28        135.01         3.38 o                         
   7   3   2        258.56        254.58         5.14 o                         
   9   3   2         94.94        139.68         3.26 o                         
  11   3   2        232.51        210.23         4.68 o                         
  13   3   2          1.01         58.26         4.27 o                         
 -14   4   2        381.44        399.63         9.68 o                         
 -12   4   2         23.85         23.21         1.78 o                         
 -10   4   2        330.51        360.16         7.18 o                         
  -8   4   2          2.98          5.96         0.58 o                         
  -6   4   2        892.66        892.35        14.37 o                         
  -4   4   2       1179.34       1161.72        18.44 o                         
  -2   4   2         77.16         81.29         1.51 o                         
   0   4   2        202.90        252.10         3.96 o                         
   2   4   2         62.37         50.45         1.06 o                         
   4   4   2       1960.58       1869.15        32.76 o                         
   6   4   2       1428.08       1306.35        31.08 o                         
   8   4   2        161.50        161.11         3.66 o                         
  10   4   2        602.44        594.45        11.33 o                         
  12   4   2          6.46          4.21         0.92 o                         
 -13   5   2          0.73          3.20         1.41 o                         
 -11   5   2          5.75          3.49         0.96 o                         
  -9   5   2         17.29         32.69         1.70 o                         
  -7   5   2         19.84          9.70         0.82 o                         
  -5   5   2       1051.78       1076.66        17.25 o                         
  -3   5   2          0.86          1.38         0.34 o                         
  -1   5   2        141.12        136.50         2.38 o                         
   1   5   2         34.28         37.61         0.96 o                         
   3   5   2        170.03        167.72         3.54 o                         
   5   5   2        801.83        848.16        18.14 o                         
   7   5   2         57.64         44.88         1.55 o                         
   9   5   2        915.03        873.56        16.18 o                         
  11   5   2        330.52        334.40         7.03 o                         
 -10   6   2         52.26         46.34         2.11 o                         
  -8   6   2        101.26         87.70         2.95 o                         
  -6   6   2        236.33        218.23         4.64 o                         
  -4   6   2        327.31        504.05        11.45 o                         
  -2   6   2         21.45         17.24         0.86 o                         
   0   6   2        169.04        187.85         3.22 o                         
   2   6   2         82.91         69.04         1.87 o                         
   4   6   2          1.36         39.64         3.04 o                         
   6   6   2         86.49         88.49         2.40 o                         
   8   6   2         26.97         21.78         1.33 o                         
  10   6   2        191.61        176.71         4.27 o                         
  -9   7   2         77.43        157.41         4.63 o                         
  -7   7   2         46.19         38.08         1.83 o                         
  -5   7   2       1547.60       1547.35        36.96 o                         
  -3   7   2          1.26          0.85         0.51 o                         
  -1   7   2         53.46         44.95         1.49 o                         
   1   7   2        319.32        289.68         5.83 o                         
   3   7   2         19.81         20.73         1.63 o                         
   5   7   2        696.61        741.32        13.81 o                         
   7   7   2          0.78          0.48         0.68 o                         
   9   7   2         36.27         28.86         2.23 o                         
  -8   8   2         24.61         24.68         2.41 o                         
  -6   8   2        891.76        898.50        19.60 o                         
  -4   8   2       1394.80       1414.40        29.82 o                         
  -2   8   2          0.18          0.12         0.61 o                         
   0   8   2        172.21        185.45         4.75 o                         
   2   8   2          2.16          2.17         0.69 o                         
   4   8   2        343.04        302.82         6.32 o                         
   6   8   2        365.82        335.08         6.99 o                         
  -3   9   2         79.19         71.41         4.64 o                         
  -1   9   2          0.32          0.76         1.56 o                         
   1   9   2         45.28         30.72         2.68 o                         
 -15   1   3        137.20        147.69         6.25 o                         
 -13   1   3         33.06        128.37         3.66 o                         
 -11   1   3         14.58          9.60         0.89 o                         
  -9   1   3       1466.55       1378.76        20.15 o                         
  -7   1   3        367.82        332.25         5.14 o                         
  -5   1   3         27.07         29.21         0.73 o                         
  -3   1   3       1340.91       1325.21        19.05 o                         
  -1   1   3         72.38         52.76         0.99 o                         
   1   1   3       2072.56       1953.06        30.59 o                         
   3   1   3       1938.45       1774.47        25.58 o                         
   5   1   3        964.28        954.59        13.94 o                         
   7   1   3          0.52          1.20         0.32 o                         
   9   1   3        216.09        169.11         3.69 o                         
  11   1   3        335.28        292.52         6.91 o                         
  13   1   3        209.04        189.25         8.99 o                         
 -14   2   3          1.84          3.40         1.72 o                         
 -12   2   3          4.28          2.07         0.66 o                         
 -10   2   3        254.35        226.84         4.72 o                         
  -8   2   3         13.60          9.84         0.83 o                         
  -6   2   3       2398.98       2544.80        36.58 o                         
  -4   2   3       1053.52       1145.00        16.53 o                         
  -2   2   3         86.41         76.63         1.36 o                         
   0   2   3      30570.81      37552.92       645.29 o                         
   2   2   3        392.22        444.29         7.22 o                         
   4   2   3         46.88         45.47         1.91 o                         
   6   2   3        774.21        749.23        12.17 o                         
   8   2   3        844.26        781.26        14.23 o                         
  10   2   3        484.13        460.32         8.88 o                         
  12   2   3          6.27          4.61         0.95 o                         
 -13   3   3         47.61         48.07         3.23 o                         
 -11   3   3          0.16          0.77         0.56 o                         
  -9   3   3        135.71        312.18         6.29 o                         
  -7   3   3        326.25        328.15         5.62 o                         
  -5   3   3       1611.76       1696.64        26.68 o                         
  -3   3   3          2.09          5.63         0.52 o                         
  -1   3   3        248.11        233.08         3.61 o                         
   1   3   3         23.08         15.45         1.11 o                         
   3   3   3        630.61        598.17        11.98 o                         
   5   3   3         42.30         32.02         1.12 o                         
   7   3   3         29.32         20.25         1.00 o                         
   9   3   3         59.42         55.67         1.78 o                         
  -4   0   4          4.61          5.28         0.80 o                         
 -14   0  12          0.21          3.16         1.68 o                         
  14   0  -6          0.00         -1.16         1.16 o                         
   4   0   2          2.05          5.51         0.88 o                         
  11   3   3         33.15         29.28         1.49 o                         
  13   3   3          1.74         -0.02         1.17 o                         
 -14   4   3        225.02        239.42         6.36 o                         
 -12   4   3          8.01          4.73         0.86 o                         
 -10   4   3         36.57         18.47         2.14 o                         
  -8   4   3         19.22          7.61         0.61 o                         
  -6   4   3         25.44         36.90         1.06 o                         
  -4   4   3        106.45        110.60         1.95 o                         
  -2   4   3        102.26         94.05         1.72 o                         
   0   4   3        874.71       1146.63        17.68 o                         
   2   4   3          0.65          0.98         0.32 o                         
   4   4   3       1101.54       1348.81        38.23 o                         
   6   4   3       1354.85       1275.70        22.76 o                         
   8   4   3         38.31         32.10         1.32 o                         
  10   4   3          3.50          0.20         0.63 o                         
  12   4   3         12.56          9.66         1.14 o                         
 -13   5   3          2.62         41.12         3.76 o                         
 -11   5   3          3.02          1.71         0.89 o                         
  -9   5   3        265.75        248.03         6.26 o                         
  -7   5   3        211.17        185.77         3.55 o                         
  -5   5   3         55.09         68.91         1.61 o                         
  -3   5   3        255.88        240.51         3.90 o                         
  -1   5   3        111.55        110.68         2.03 o                         
   1   5   3        557.27        555.08         8.38 o                         
   3   5   3         15.37         15.56         1.14 o                         
   5   5   3         32.38         28.47         2.94 o                         
   7   5   3          5.17          3.64         0.85 o                         
   9   5   3        166.69        320.80         6.65 o                         
  11   5   3         81.78         60.13         2.12 o                         
 -10   6   3         63.90         61.80         2.52 o                         
  -8   6   3         40.51         33.46         1.77 o                         
  -6   6   3       1585.59       1497.01        27.17 o                         
  -4   6   3       1031.56        942.92        15.30 o                         
  -2   6   3         73.58         65.44         1.60 o                         
   0   6   3        684.81        805.91        12.04 o                         
   2   6   3         53.35         50.10         1.56 o                         
   4   6   3        516.27        477.68         9.09 o                         
   6   6   3         15.22         12.19         1.00 o                         
   8   6   3          3.01          3.31         1.26 o                         
  10   6   3        420.85        446.05        10.27 o                         
  -9   7   3        779.30        763.06        14.88 o                         
  -7   7   3        191.57        173.17         4.85 o                         
  -5   7   3        310.37        310.92         7.55 o                         
  -3   7   3         13.93         10.80         0.95 o                         
  -1   7   3        261.01        246.67         5.79 o                         
   1   7   3         51.78         37.39         2.09 o                         
   3   7   3         26.14         27.46         1.26 o                         
   5   7   3          0.10          0.73         0.62 o                         
   7   7   3          1.98          1.40         0.72 o                         
  -8   8   3        221.59        235.65         7.97 o                         
  -6   8   3         20.03          9.38         1.15 o                         
  -4   8   3          0.23          6.94         1.09 o                         
  -2   8   3         35.91         29.47         2.00 o                         
   0   8   3        274.63        292.07         8.56 o                         
   2   8   3          5.42          4.17         0.79 o                         
   6   8   3         86.17         91.42         3.07 o                         
  -3   9   3         48.88         39.28         3.44 o                         
  -1   9   3          3.62          0.68         1.26 o                         
   1   9   3          6.86          3.21         1.17 o                         
 -14   0   4        102.78        106.77         4.02 o                         
 -12   0   4         18.83         16.24         1.98 o                         
 -10   0   4       9341.55       8930.95       180.65 o                         
  -8   0   4        875.75        807.28        16.90 o                         
  -6   0   4         73.09         56.71         1.59 o                         
  -4   0   4       2839.30       2808.78        56.76 o                         
  -2   0   4        769.89        875.54        17.90 o                         
   0   0   4      22887.64      24906.09       516.30 o                         
   2   0   4        259.92        261.40         5.60 o                         
   4   0   4        481.55        433.83         9.23 o                         
   6   0   4       2079.80       2048.96        41.94 o                         
   8   0   4          1.59          1.22         0.52 o                         
  10   0   4       1562.45       1409.22        48.52 o                         
  12   0   4        118.76        107.42         5.79 o                         
 -15   1   4        121.36        140.99         5.11 o                         
 -13   1   4         40.27         98.87         5.14 o                         
 -11   1   4          1.45          0.20         0.41 o                         
  -7   1   4        734.59        714.09        10.56 o                         
  -5   1   4        460.13        473.43         9.30 o                         
  -3   1   4        474.59        483.50         7.88 o                         
  -1   1   4       2655.09       2726.37        39.49 o                         
   1   1   4       2300.24       2463.37        35.31 o                         
   3   1   4         89.69         54.84         1.15 o                         
   5   1   4       2309.61       2472.39        38.57 o                         
   7   1   4         77.42         52.67         1.36 o                         
   9   1   4         58.30        179.56         3.92 o                         
  11   1   4        209.90        212.39         5.38 o                         
  13   1   4         21.23         19.74         2.36 o                         
 -14   2   4         80.45         89.89         3.63 o                         
 -12   2   4        126.05        120.53         2.62 o                         
 -10   2   4        230.99        211.11         3.93 o                         
  -8   2   4         15.62         12.93         0.65 o                         
  -6   2   4        553.62        630.87         9.34 o                         
  -4   2   4        758.88        927.91        13.45 o                         
  -2   2   4          0.07          0.35         0.16 o                         
   0   2   4       1842.91       2200.45        31.60 o                         
   2   2   4        201.53        187.54         3.27 o                         
   6   2   4          6.72          1.10         0.39 o                         
   8   2   4          4.62          4.16         0.63 o                         
  10   2   4         96.03         74.57         2.26 o                         
  12   2   4         43.54         31.21         1.84 o                         
 -15   3   4          1.85          1.22         1.04 o                         
 -13   3   4         21.71         45.35         2.41 o                         
 -11   3   4        190.24        168.61         3.87 o                         
  -9   3   4        722.20        703.24        11.53 o                         
  -7   3   4          4.06          0.93         0.34 o                         
  -5   3   4         24.25         27.18         0.68 o                         
  -3   3   4       1073.12       1057.52        15.38 o                         
  -1   3   4       2112.82       2175.58        31.28 o                         
   1   3   4       1993.03       2066.21        29.74 o                         
   3   3   4        499.19        470.27         7.79 o                         
   5   3   4       5370.42       5242.66        90.48 o                         
   7   3   4         36.96         28.44         1.15 o                         
   9   3   4         53.00         91.92         2.48 o                         
  11   3   4         20.21         24.45         1.46 o                         
 -14   4   4         86.19         79.80         2.95 o                         
 -12   4   4          0.46         -0.19         0.74 o                         
 -10   4   4       1485.64       1384.04        25.23 o                         
  -8   4   4         26.65         41.01         1.41 o                         
  -6   4   4         72.36         79.14         1.75 o                         
  -4   4   4        616.06        598.66        14.14 o                         
  -2   4   4         45.71         29.65         0.78 o                         
   0   4   4       3720.06       4598.79        65.86 o                         
   2   4   4        227.16        221.58         3.95 o                         
   4   4   4        205.76        288.49        12.07 o                         
   6   4   4        325.05        291.98         5.86 o                         
   8   4   4         53.77         49.54         1.71 o                         
  10   4   4         68.72         58.91         4.14 o                         
 -13   5   4          0.38         -0.14         0.84 o                         
 -11   5   4          8.52          9.61         1.43 o                         
  -9   5   4        163.45        182.20         4.92 o                         
  -7   5   4        111.90         92.44         2.42 o                         
  -5   5   4          0.45          1.14         0.60 o                         
  -3   5   4         92.51         85.62         1.69 o                         
  -1   5   4        348.18        352.65         5.51 o                         
   1   5   4        684.04        655.29        10.78 o                         
   3   5   4         36.37         27.53         1.09 o                         
   5   5   4         36.58         34.44         1.31 o                         
   7   5   4          4.29          2.09         0.61 o                         
   9   5   4         41.52        111.62         4.05 o                         
 -12   6   4         23.83         18.82         2.76 o                         
 -10   6   4        446.01        427.47        10.19 o                         
  -8   6   4         75.57         55.11         2.23 o                         
  -6   6   4         14.91          7.48         0.84 o                         
  -4   6   4        330.17        314.38         6.36 o                         
  -2   6   4         80.56         67.26         1.48 o                         
   0   6   4          2.48          4.74         0.62 o                         
   2   6   4        185.54        154.70         3.44 o                         
   4   6   4         10.88         24.30         2.44 o                         
   6   6   4         32.26         27.17         1.33 o                         
   8   6   4         38.32         30.55         1.51 o                         
  -7   7   4         13.93         13.77         1.37 o                         
  -5   7   4         17.95         14.08         1.09 o                         
  -3   7   4          0.14         -0.40         0.54 o                         
  -1   7   4        185.56        166.89         5.35 o                         
   1   7   4         22.89         19.78         1.19 o                         
   3   7   4         53.18         41.17         1.51 o                         
   5   7   4        240.90        242.85         5.25 o                         
   7   7   4          2.00          0.91         0.74 o                         
  -8   8   4         68.30         62.74         3.62 o                         
  -6   8   4        196.69        199.71         5.53 o                         
  -4   8   4         13.07         15.45         1.44 o                         
  -2   8   4         15.00         18.30         1.72 o                         
   0   8   4        179.02        215.68         6.75 o                         
   2   8   4          5.29          5.31         0.96 o                         
   4   8   4         16.27         21.58         1.90 o                         
  -1   9   4         85.13         79.18         3.46 o                         
 -15   1   5        102.23        106.26         6.23 o                         
 -13   1   5        823.38        991.31        18.41 o                         
 -11   1   5        606.26        583.37         8.94 o                         
  -9   1   5       1298.31       1323.37        19.35 o                         
  -7   1   5         21.30          9.80         0.48 o                         
  -5   1   5       3865.34       4180.38        59.78 o                         
  -3   1   5       1511.84       1393.06        22.27 o                         
  -1   1   5        121.56        101.95         2.37 o                         
   1   1   5        449.78        442.31         6.56 o                         
   3   1   5        194.18        155.25         2.53 o                         
   5   1   5        843.97       1165.28        18.43 o                         
   7   1   5         78.90         71.84         1.70 o                         
   9   1   5        366.45        298.22         6.98 o                         
  11   1   5         28.99         31.45         2.23 o                         
 -14   2   5         83.26         89.32         4.12 o                         
 -12   2   5          0.33         -0.13         0.53 o                         
 -10   2   5       2286.81       2246.28        35.41 o                         
  -8   2   5          3.59          5.29         0.67 o                         
  -6   2   5        365.97        350.46         5.36 o                         
  -4   2   5       1327.13       1236.07        19.84 o                         
  -2   2   5          3.45          5.04         0.32 o                         
   0   2   5       6768.20       8478.28       121.40 o                         
   2   2   5       1401.34       1384.18        21.91 o                         
   4   2   5        766.41        650.80        10.60 o                         
   6   2   5       1128.46       1013.93        16.38 o                         
   8   2   5         77.39         69.87         1.78 o                         
  10   2   5         92.74         99.51         3.11 o                         
  12   2   5          1.88          0.94         0.89 o                         
 -15   3   5          7.04          8.66         1.27 o                         
 -13   3   5         10.20          7.73         1.09 o                         
 -11   3   5         20.22         13.84         1.03 o                         
  -9   3   5         27.73         48.90         1.55 o                         
  -7   3   5          0.56          1.04         0.35 o                         
  -5   3   5        802.18        783.25        26.06 o                         
  -3   3   5        318.67        326.91         4.99 o                         
  -1   3   5        774.24        742.88        13.61 o                         
   1   3   5       1079.08        984.76        14.37 o                         
   3   3   5         92.51         80.11         1.73 o                         
   5   3   5        756.49        745.08        17.06 o                         
   7   3   5          0.12         -0.05         0.47 o                         
   9   3   5        246.42        229.46         4.98 o                         
  11   3   5        396.23        422.12         9.81 o                         
 -14   4   5          1.36          2.21         1.12 o                         
 -12   4   5         30.88         29.67         1.69 o                         
 -10   4   5        155.74        113.25         2.88 o                         
  -8   4   5          0.06          0.88         0.50 o                         
  -6   4   5        240.16        209.60         4.42 o                         
  -4   4   5        677.46        852.16        47.65 o                         
  -2   4   5          6.59          7.95         0.48 o                         
   0   4   5       1344.79       1682.46        24.37 o                         
   2   4   5         14.52          9.51         0.62 o                         
   4   4   5        459.56        407.18         7.74 o                         
   6   4   5         39.59         26.74         1.17 o                         
   8   4   5         18.46         16.11         1.13 o                         
  10   4   5         17.95         13.70         1.47 o                         
 -13   5   5        212.09        220.47         6.04 o                         
 -11   5   5        167.25        167.47         4.77 o                         
  -9   5   5        149.25        122.46         3.10 o                         
  -7   5   5          1.72          1.22         0.72 o                         
  -5   5   5       1971.21       1929.63        34.62 o                         
  -3   5   5          0.09         -0.21         0.29 o                         
  -1   5   5         94.33         96.38         1.85 o                         
   1   5   5        224.16        210.77         3.89 o                         
   3   5   5        236.76        228.66         4.70 o                         
   5   5   5        234.53        225.71         9.55 o                         
   7   5   5         56.96         52.84         1.80 o                         
   9   5   5         21.00         14.70         1.42 o                         
 -12   6   5         96.50         89.12         5.28 o                         
 -10   6   5        342.61        352.35         8.66 o                         
  -8   6   5         10.49          9.86         1.31 o                         
  -6   6   5         26.83         24.22         1.27 o                         
  -4   6   5        823.08        806.30        15.05 o                         
  -2   6   5         41.97         39.30         1.24 o                         
   0   6   5        136.37        121.62         2.81 o                         
   2   6   5          0.30          0.27         0.50 o                         
   4   6   5         55.24         64.64         1.95 o                         
   6   6   5        676.95        654.68        12.35 o                         
   8   6   5         14.53         19.43         1.37 o                         
  -9   7   5        422.96        451.62        10.78 o                         
  -7   7   5        102.58        102.03         3.38 o                         
  -5   7   5         61.97         59.87         1.96 o                         
  -3   7   5         12.20         11.97         1.21 o                         
  -1   7   5        108.99        107.55         3.93 o                         
   1   7   5         22.47         21.05         1.95 o                         
   3   7   5          5.63          4.79         0.78 o                         
   5   7   5        151.59        152.45         3.70 o                         
   7   7   5          7.99          5.71         1.13 o                         
  -8   8   5        185.10        184.85         6.78 o                         
  -6   8   5         10.77          9.28         1.82 o                         
  -4   8   5         21.03         61.95         2.90 o                         
  -2   8   5          0.40          0.57         0.97 o                         
   0   8   5          1.23          1.72         1.01 o                         
   2   8   5          0.01          0.41         0.81 o                         
   4   8   5          7.58          7.36         1.20 o                         
 -16   0   6        209.81        200.26         9.83 o                         
 -14   0   6          0.58          0.88         1.28 o                         
 -12   0   6          1.11          0.96         0.81 o                         
 -10   0   6       1272.68       1278.03        30.90 o                         
  -8   0   6        563.90        598.28        15.03 o                         
  -6   0   6       1311.70       1421.91        29.12 o                         
  -4   0   6        866.90        954.44        19.65 o                         
  -2   0   6        229.77        208.52         4.63 o                         
   0   0   6       3696.87       4466.93        90.10 o                         
   2   0   6          1.64          0.72         0.34 o                         
   4   0   6          4.73          6.07         0.60 o                         
   6   0   6        195.05        185.22         5.55 o                         
   8   0   6       1585.99       1490.23        37.80 o                         
  10   0   6         59.67         45.88         3.40 o                         
 -15   1   6         25.77         35.21         5.55 o                         
 -13   1   6        361.45        370.79         7.53 o                         
 -11   1   6         32.74         28.81         1.32 o                         
  -9   1   6        257.05        257.35         4.19 o                         
  -7   1   6         82.63         62.65         1.26 o                         
  -5   1   6       1104.48       1156.37        18.70 o                         
  -3   1   6        741.95        629.06        10.27 o                         
  -1   1   6          5.89          9.10         0.89 o                         
   1   1   6        205.88        211.50         6.76 o                         
   3   1   6        684.66        609.94         9.06 o                         
   5   1   6          3.68          6.11         1.44 o                         
   7   1   6        116.00        108.03         2.33 o                         
   9   1   6        137.32        163.88         4.39 o                         
  11   1   6        440.05        431.52        11.91 o                         
 -14   2   6        383.24        440.80         8.91 o                         
 -12   2   6        131.12        129.08         3.20 o                         
 -10   2   6         44.12         45.68         1.53 o                         
  -8   2   6          0.95         -0.19         0.34 o                         
  -6   2   6          8.76          8.02         0.53 o                         
  -4   2   6         89.46         70.96         1.52 o                         
  -2   2   6        228.73        205.80         3.24 o                         
   0   2   6        304.76        347.89         5.28 o                         
   2   2   6         28.29         23.30         0.85 o                         
   4   2   6        190.42        246.93        10.43 o                         
   6   2   6        738.66        642.40        10.65 o                         
   8   2   6          9.75          7.57         0.81 o                         
  10   2   6         54.23         46.73         2.03 o                         
 -15   3   6        203.19        223.62         6.10 o                         
 -13   3   6        118.31        111.02         2.99 o                         
 -11   3   6         97.48         92.94         2.52 o                         
  -9   3   6        109.84         85.28         2.25 o                         
  -7   3   6        321.06        309.81         5.49 o                         
  -5   3   6         16.06         13.24         0.91 o                         
  -3   3   6       2026.42       1997.61        28.74 o                         
  -1   3   6         44.86         39.47         1.37 o                         
   1   3   6        498.07        450.83         7.48 o                         
   3   3   6         43.61         41.79         1.14 o                         
   5   3   6        138.19        175.03        10.39 o                         
   7   3   6          0.42          0.35         0.51 o                         
   9   3   6          6.30         52.18         1.89 o                         
  11   3   6        136.36        120.37         3.78 o                         
 -14   4   6        110.14        129.87         4.12 o                         
 -12   4   6          2.71          0.94         0.68 o                         
 -10   4   6         25.16         18.50         2.26 o                         
  -8   4   6         60.26         39.08         1.40 o                         
  -6   4   6       1382.76       1287.49        23.34 o                         
  -4   4   6       2665.59       2597.96        41.60 o                         
  14   0  -4          0.17          1.40         1.36 o                         
  14   0  -2          0.02          0.64         1.44 o                         
   4   0   6          0.01          0.86         1.29 o                         
  -2   4   6        342.30        322.82         5.03 o                         
   0   4   6       1309.33       1569.79        24.93 o                         
   2   4   6         98.53         75.12         1.72 o                         
   4   4   6          9.65         51.49         2.16 o                         
   6   4   6          0.11         -0.13         0.55 o                         
   8   4   6        150.94        136.59         3.38 o                         
  10   4   6        320.51        323.22         6.84 o                         
 -13   5   6          3.62          1.30         1.00 o                         
 -11   5   6         11.62          9.97         1.24 o                         
  -9   5   6         17.21         22.87         1.60 o                         
  -7   5   6        147.86        141.19         3.38 o                         
  -5   5   6        899.59        923.80        17.06 o                         
  -3   5   6          6.83          5.32         0.57 o                         
  -1   5   6       1603.32       1491.60        23.82 o                         
   1   5   6       1170.77        986.50        15.98 o                         
   3   5   6         36.77         36.65         1.33 o                         
   5   5   6         53.18         57.29         3.58 o                         
   7   5   6          1.67         -0.39         0.59 o                         
   9   5   6        247.41        218.91         5.03 o                         
 -12   6   6         24.15         22.06         2.84 o                         
 -10   6   6        116.20        114.62         3.71 o                         
  -8   6   6         72.36         72.64         2.24 o                         
  -6   6   6          5.50          9.33         1.36 o                         
  -4   6   6         40.73         90.70         5.46 o                         
  -2   6   6         31.53         23.22         1.12 o                         
   0   6   6        258.17        289.05         6.85 o                         
   2   6   6         25.45         23.07         1.22 o                         
   4   6   6         36.55        131.39         5.59 o                         
   6   6   6        380.26        366.84         7.46 o                         
   8   6   6         40.78         34.28         1.80 o                         
  -9   7   6        190.85        189.09         5.58 o                         
  -7   7   6         19.56         20.11         1.38 o                         
  -5   7   6        781.94        842.30        15.92 o                         
  -3   7   6         18.12         12.09         1.20 o                         
  -1   7   6         30.24         23.51         1.86 o                         
   1   7   6        310.00        260.82         6.43 o                         
   3   7   6         38.19         36.32         2.10 o                         
   5   7   6        228.95        225.64         5.02 o                         
  -6   8   6        251.25        241.19         7.91 o                         
  -4   8   6        593.71        562.59        15.35 o                         
  -2   8   6          6.78          5.49         1.46 o                         
   0   8   6        372.98        409.31        11.68 o                         
   2   8   6          0.12         -0.44         0.88 o                         
 -15   1   7          4.08          2.47         1.15 o                         
 -13   1   7        451.84        493.24        11.54 o                         
 -11   1   7          1.87          0.91         0.74 o                         
  -9   1   7        197.11        219.46         4.10 o                         
  -7   1   7        326.18        277.25         4.91 o                         
  -5   1   7        139.01        140.98         7.58 o                         
  -3   1   7        123.64        121.85         2.02 o                         
  -1   1   7        653.54        684.44        10.06 o                         
   1   1   7       2299.96       2305.20        33.13 o                         
   3   1   7        242.44        191.40         3.14 o                         
   5   1   7       3321.64       3289.22        51.69 o                         
   7   1   7        111.08        116.05         2.84 o                         
   9   1   7        120.09        212.91         5.45 o                         
  11   1   7         38.44         40.12         2.47 o                         
 -14   2   7        149.23        155.64         4.60 o                         
 -12   2   7          4.10          2.88         0.69 o                         
 -10   2   7       2133.45       2054.96        36.88 o                         
  -8   2   7        108.75         71.27         1.70 o                         
  -6   2   7        230.83        214.34         3.90 o                         
  -4   2   7        515.19        443.60         7.46 o                         
  -2   2   7       1217.03       1134.61        16.70 o                         
   0   2   7       2187.38       2527.88        36.37 o                         
   2   2   7          0.35         -0.25         0.30 o                         
   6   2   7        540.43        510.78         8.67 o                         
   8   2   7        300.75        290.61         6.94 o                         
  10   2   7        231.37        211.19         7.77 o                         
 -15   3   7        194.17        244.21        11.99 o                         
 -13   3   7          2.39          7.25         1.05 o                         
 -11   3   7         51.14         62.55         1.96 o                         
  -7   3   7        594.05        530.74         9.03 o                         
  -5   3   7         14.41         17.18         1.63 o                         
  -3   3   7          6.45          7.22         0.54 o                         
  -1   3   7        580.94        574.42         8.57 o                         
   1   3   7        419.92        437.28         7.32 o                         
   3   3   7         47.45         30.68         0.98 o                         
   5   3   7         69.01         69.18         1.93 o                         
   7   3   7          8.86          7.82         0.83 o                         
   9   3   7         59.40         69.72         2.59 o                         
 -14   4   7         22.08         27.76         1.97 o                         
 -12   4   7         13.62          9.20         1.22 o                         
 -10   4   7        102.32         91.86         2.54 o                         
  -8   4   7         83.30         63.20         2.18 o                         
  -6   4   7        458.23        430.61         8.37 o                         
  -4   4   7       2378.22       2282.50        36.66 o                         
  -2   4   7          0.97          0.56         0.41 o                         
   0   4   7          0.08          4.06         0.51 o                         
   2   4   7          7.42          0.47         0.39 o                         
   4   4   7         27.16         23.95         1.17 o                         
   6   4   7        211.75        193.99         4.29 o                         
   8   4   7         25.66         19.82         1.32 o                         
 -13   5   7        164.46        165.27         4.95 o                         
 -11   5   7         35.27         29.00         1.45 o                         
  -9   5   7        141.38        335.54         9.23 o                         
  -7   5   7         32.71         32.78         1.34 o                         
  -5   5   7        256.23        220.51         6.15 o                         
  -3   5   7         28.07         24.56         0.94 o                         
  -1   5   7        272.08        255.30         5.31 o                         
   1   5   7        586.05        550.37         9.26 o                         
   3   5   7         87.76         79.03         2.15 o                         
   5   5   7       1035.14       1064.37        19.32 o                         
   7   5   7        106.68        103.13         2.83 o                         
 -12   6   7         43.19         36.05         3.28 o                         
 -10   6   7        200.13        195.07         4.62 o                         
  -8   6   7        141.73        154.49         3.80 o                         
  -6   6   7        384.19        369.10         7.51 o                         
  -4   6   7        376.11        354.76         7.19 o                         
  -2   6   7         38.12         36.49         1.39 o                         
   0   6   7       1412.83       1603.62        33.40 o                         
   2   6   7         30.30         25.90         1.56 o                         
   4   6   7        314.09        364.73         7.30 o                         
   6   6   7         18.28         13.45         1.16 o                         
  -9   7   7         22.34         33.30         2.07 o                         
  -7   7   7         27.92         21.79         1.44 o                         
  -5   7   7         19.09         16.18         1.42 o                         
  -3   7   7         23.45         20.04         1.54 o                         
  -1   7   7          2.78          2.65         1.46 o                         
   1   7   7         31.93         29.50         1.67 o                         
   3   7   7         44.71         50.31         2.16 o                         
   5   7   7          9.82          8.27         1.21 o                         
  -6   8   7          3.49          1.74         1.07 o                         
  -4   8   7         72.91         71.66         3.23 o                         
  -2   8   7          4.22          4.44         1.54 o                         
   0   8   7          1.21          3.50         1.22 o                         
   2   8   7        223.99        215.79         8.69 o                         
 -14   0   8         93.50        105.06         5.87 o                         
 -12   0   8         61.14         51.04         2.59 o                         
 -10   0   8       2320.55       2113.36        55.12 o                         
  -8   0   8         44.01         32.33         1.72 o                         
  -6   0   8        200.15        190.39         4.36 o                         
  -4   0   8       2132.05       2104.06        63.24 o                         
  -2   0   8        467.37        416.92         8.91 o                         
   0   0   8       6669.36       8026.58       162.15 o                         
   2   0   8       1681.99       1607.65        32.99 o                         
   4   0   8        408.62        350.69        12.03 o                         
   6   0   8       1611.50       1575.66        39.89 o                         
   8   0   8        195.83        214.44         6.69 o                         
  10   0   8        177.17        191.78         8.95 o                         
 -15   1   8          4.08          3.08         1.24 o                         
 -13   1   8          6.03         43.27         4.54 o                         
 -11   1   8        338.88        335.28         7.03 o                         
  -9   1   8        649.66        596.62        10.10 o                         
  -7   1   8         10.13         11.86         0.91 o                         
  -5   1   8       1597.44       1786.61        40.16 o                         
  -3   1   8         68.84         51.65         1.05 o                         
  -1   1   8         36.75         27.97         5.55 o                         
   1   1   8        168.49        124.91         2.17 o                         
   3   1   8         23.97         18.45         0.78 o                         
   5   1   8       1619.66       1795.50        28.55 o                         
   7   1   8         74.18         64.53         1.97 o                         
   9   1   8         53.40         46.92         2.04 o                         
 -14   2   8        213.74        253.59         6.74 o                         
 -12   2   8          3.70          3.77         0.73 o                         
 -10   2   8        127.91         91.52         2.43 o                         
  -8   2   8        100.35         77.41         1.82 o                         
  -6   2   8          3.38          0.51         0.36 o                         
  -4   2   8         30.65         54.70         7.89 o                         
  -2   2   8         65.11         58.36         1.18 o                         
   0   2   8        202.07        232.33         3.70 o                         
   2   2   8          1.87          1.79         0.41 o                         
   4   2   8        696.45        630.01        10.47 o                         
   6   2   8        512.90        448.60         8.60 o                         
   8   2   8          0.43          0.65         0.76 o                         
  10   2   8          0.84         -0.39         1.12 o                         
 -15   3   8         37.61         38.20         4.48 o                         
 -13   3   8        136.94        259.99         8.22 o                         
 -11   3   8        166.88        157.76         3.76 o                         
  -9   3   8       1140.64       1132.20        20.74 o                         
  -7   3   8         21.53         21.67         0.86 o                         
  -5   3   8       4256.92       4221.64        88.51 o                         
  -3   3   8        266.01        230.50         4.20 o                         
  -1   3   8        152.28        154.90         2.86 o                         
   1   3   8          2.80          5.86         0.60 o                         
   3   3   8         29.51         22.03         0.85 o                         
   5   3   8       1101.39       1158.23        20.75 o                         
   7   3   8         12.61          8.98         0.93 o                         
   9   3   8         28.31         72.38         2.74 o                         
 -14   4   8         18.16         18.02         2.52 o                         
 -12   4   8          7.56          7.06         0.92 o                         
 -10   4   8       1289.43       1317.18        24.17 o                         
  -8   4   8         21.96         20.63         1.19 o                         
  -6   4   8        182.90        158.70         3.17 o                         
  -4   4   8         40.21         41.18         6.21 o                         
  -2   4   8        325.66        287.61         5.83 o                         
   0   4   8        698.23        952.63        15.45 o                         
   2   4   8         57.70         72.24         1.75 o                         
   4   4   8         15.67         60.99         5.94 o                         
   6   4   8        561.25        537.15        10.31 o                         
   8   4   8          0.04          0.59         0.70 o                         
 -13   5   8         16.53         12.62         2.80 o                         
 -11   5   8          1.23          0.68         0.72 o                         
  -9   5   8        538.27        537.85        10.58 o                         
  -7   5   8        383.82        375.86         7.62 o                         
  -5   5   8          3.09          3.67         0.67 o                         
  -3   5   8         28.65         25.72         1.13 o                         
  -1   5   8         11.20          3.93         0.74 o                         
   1   5   8         49.31         50.21         1.66 o                         
   3   5   8          6.52          2.35         0.64 o                         
   5   5   8         25.43         29.59         1.38 o                         
   7   5   8          7.16          4.50         0.88 o                         
 -10   6   8          0.01         -0.51         0.73 o                         
  -8   6   8         99.07        103.66         2.90 o                         
  -6   6   8          7.74          7.46         0.89 o                         
  -4   6   8        104.58        101.86         3.18 o                         
  -2   6   8          7.00          5.84         0.80 o                         
   0   6   8        335.99        400.85         9.24 o                         
   2   6   8          1.26          1.67         0.78 o                         
   4   6   8        252.71        251.68         6.41 o                         
   6   6   8        257.59        242.31         6.35 o                         
  -9   7   8         44.48         62.08         2.24 o                         
  -7   7   8          1.16          0.75         0.73 o                         
  -5   7   8         76.38         88.77         7.05 o                         
  -3   7   8          0.07         -0.68         0.73 o                         
  -1   7   8         20.40         15.09         1.68 o                         
   1   7   8        159.56        172.04         4.79 o                         
   3   7   8         21.17         18.64         1.71 o                         
  -6   8   8         17.22         15.18         2.08 o                         
  -4   8   8         21.06         17.27         1.88 o                         
  -2   8   8         14.13         19.30         1.96 o                         
   0   8   8          0.01         -1.44         1.44 o                         
 -15   1   9        256.77        304.17         9.56 o                         
 -13   1   9        106.07        131.86         4.04 o                         
 -11   1   9         25.08         20.71         1.27 o                         
  -9   1   9         24.44         21.91         1.08 o                         
  -7   1   9         41.40         30.30         0.98 o                         
  -5   1   9       1764.06       1861.48        36.57 o                         
  -3   1   9        454.69        402.03         6.12 o                         
  -1   1   9        204.65        197.41         3.22 o                         
   1   1   9          5.08          6.83         1.32 o                         
   3   1   9          5.20          5.89         0.56 o                         
   5   1   9       1387.76       1640.46        29.22 o                         
   7   1   9          0.11         -0.56         0.56 o                         
   9   1   9          4.93         14.28         1.44 o                         
 -14   2   9         22.75         28.05         1.97 o                         
 -12   2   9         21.16         24.32         1.70 o                         
 -10   2   9       2109.33       2014.82        36.25 o                         
  -8   2   9       1008.69        957.31        15.83 o                         
  -6   2   9        412.62        380.59         6.61 o                         
  -4   2   9       2059.58       1856.45        29.78 o                         
  -2   2   9          3.73          2.32         0.33 o                         
   0   2   9         50.01         39.74         1.10 o                         
   2   2   9        177.93        155.67         3.02 o                         
   6   2   9         17.82         10.83         1.35 o                         
   8   2   9        218.64        203.57         5.38 o                         
 -13   3   9         46.79         45.95         2.15 o                         
 -11   3   9         27.79         21.47         1.28 o                         
  -9   3   9        290.70        299.36         7.69 o                         
  -7   3   9         24.27         22.39         0.93 o                         
  -5   3   9        884.69        847.26        14.03 o                         
  -3   3   9          0.55          0.03         0.36 o                         
  -1   3   9        192.79        133.67         3.07 o                         
   1   3   9        803.13        621.94        10.30 o                         
   3   3   9         49.41         42.24         1.27 o                         
   5   3   9         35.65         51.10         1.89 o                         
   7   3   9          2.29         -0.19         0.74 o                         
   9   3   9        119.43        111.52         4.45 o                         
 -14   4   9         78.28        110.54         7.39 o                         
 -12   4   9        161.42        153.96         3.87 o                         
 -10   4   9        309.12        295.58         6.28 o                         
  -8   4   9        133.73        126.52         3.14 o                         
  -6   4   9        241.76        205.20         3.97 o                         
  -4   4   9        286.89        253.08         4.69 o                         
  -2   4   9          5.30          8.51         0.78 o                         
   0   4   9         71.71        105.61         2.65 o                         
   2   4   9          6.62          8.85         0.73 o                         
   4   4   9         48.68        113.13         8.95 o                         
   6   4   9         77.44         72.54         2.34 o                         
   8   4   9          0.86          1.11         1.14 o                         
 -13   5   9         11.08          9.87         2.20 o                         
 -11   5   9         94.55         91.06         2.73 o                         
  -7   5   9         59.79         53.23         1.80 o                         
  -5   5   9        348.94        335.56         6.82 o                         
  -3   5   9        131.84        132.24         3.71 o                         
  -1   5   9         22.43         21.23         1.17 o                         
   1   5   9        189.99        163.70         4.39 o                         
   3   5   9          1.45          0.69         0.68 o                         
   5   5   9        696.01        830.22        18.16 o                         
   7   5   9         21.41         19.79         2.18 o                         
 -10   6   9          2.44          0.83         0.82 o                         
  -8   6   9         15.67         15.75         1.25 o                         
  -6   6   9         47.94         39.82         1.88 o                         
  -4   6   9        563.15        540.58        12.23 o                         
  -2   6   9         45.65         47.64         1.71 o                         
   0   6   9        238.75        239.31         6.04 o                         
   2   6   9          9.10         11.73         1.24 o                         
   4   6   9        120.43        185.49         5.11 o                         
  -9   7   9          9.04         14.50         2.55 o                         
  -7   7   9          3.01          2.15         1.00 o                         
  -5   7   9        156.34        154.19         4.52 o                         
  -3   7   9          1.23         -0.32         0.77 o                         
  -1   7   9        689.09        672.61        18.02 o                         
   1   7   9       1012.59       1026.82        25.45 o                         
   3   7   9          9.82          9.11         2.28 o                         
 -14   0  10        127.30        129.68         6.91 o                         
 -12   0  10         10.08          7.99         2.32 o                         
 -10   0  10        113.76        104.81         3.93 o                         
  -8   0  10         43.93         53.52         2.40 o                         
  -6   0  10        307.10        289.01         8.40 o                         
  -4   0  10          0.04          1.46         0.52 o                         
  -4   0  10         23.10         18.72         1.23 o                         
  -2   0  10        952.32        861.20        17.93 o                         
   0   0  10         82.27         77.40         2.20 o                         
   2   0  10        682.76        649.84        17.04 o                         
   4   0  10         60.47         46.90         2.26 o                         
   6   0  10        214.11        221.95         6.91 o                         
   8   0  10        236.21        232.39         7.37 o                         
 -15   1  10        133.56        159.12         5.75 o                         
 -13   1  10        164.48        161.05         5.39 o                         
 -11   1  10          0.44         -0.11         0.57 o                         
  -9   1  10          0.40         33.38         1.33 o                         
  -7   1  10        370.76        317.99         6.51 o                         
  -5   1  10        135.24        129.83         2.59 o                         
  -3   1  10        109.89         98.15         2.07 o                         
  -1   1  10        412.90        365.04         5.66 o                         
   1   1  10       1362.86       1259.63        20.20 o                         
   3   1  10          5.01          4.17         0.56 o                         
   5   1  10         62.74         61.15         1.92 o                         
   7   1  10         20.43         24.36         1.70 o                         
  14   0   0          0.07          1.00         1.40 o                         
   4   0  10          0.10          2.25         1.38 o                         
   9   1  10         21.83         56.42         3.16 o                         
 -14   2  10          0.75          2.19         1.02 o                         
 -12   2  10          0.16         -0.70         0.70 o                         
 -10   2  10         78.14         71.03         2.56 o                         
  -8   2  10         24.13         23.51         0.92 o                         
  -6   2  10         52.45         33.53         1.10 o                         
  -4   2  10        753.90        625.34        10.78 o                         
  -2   2  10         36.04         29.14         0.95 o                         
   0   2  10        141.48        131.89         3.03 o                         
   2   2  10         10.42          5.04         0.58 o                         
   4   2  10        143.15        146.98         3.04 o                         
   6   2  10          0.43         -0.46         0.75 o                         
   8   2  10         31.03         28.78         1.90 o                         
 -13   3  10        755.98        835.52        21.80 o                         
 -11   3  10          1.08         -0.02         0.74 o                         
  -9   3  10          0.30         11.34         1.23 o                         
  -7   3  10         59.59         57.70         1.55 o                         
  -5   3  10        741.45        669.62        11.27 o                         
  -3   3  10          8.27          8.28         0.63 o                         
  -1   3  10          3.18          2.04         1.04 o                         
   1   3  10        387.52        378.62         7.53 o                         
   3   3  10         53.86         37.13         1.21 o                         
   5   3  10        465.50        446.10         8.73 o                         
   7   3  10        199.30        207.92         5.50 o                         
 -12   4  10        114.52        109.87         3.70 o                         
 -10   4  10         89.96         93.73         3.14 o                         
  -8   4  10         77.40         74.88         2.20 o                         
  -6   4  10         36.10         24.27         1.00 o                         
  -4   4  10         58.40         46.55         1.55 o                         
  -2   4  10        156.77        152.94         3.52 o                         
   0   4  10        784.03        780.62        14.72 o                         
   2   4  10          1.69          3.81         0.68 o                         
   4   4  10         41.91         35.70         1.71 o                         
   6   4  10          1.77          0.81         0.70 o                         
 -11   5  10        313.42        346.40         7.42 o                         
  -9   5  10        749.34        835.91        15.86 o                         
  -7   5  10          0.26          0.53         0.64 o                         
  -5   5  10         91.92         87.33         2.84 o                         
  -3   5  10         44.58         39.11         1.81 o                         
  -1   5  10        387.99        367.62         7.50 o                         
   1   5  10        620.59        570.30        12.72 o                         
   3   5  10         33.89         27.49         1.72 o                         
   5   5  10          3.26          0.73         0.90 o                         
 -10   6  10         94.80         93.08         2.87 o                         
  -8   6  10         74.64         58.82         2.09 o                         
  -6   6  10          3.89          1.48         0.87 o                         
  -4   6  10        376.00        401.14         9.47 o                         
  -2   6  10          0.21         -0.43         0.68 o                         
   0   6  10         68.25         76.91         2.69 o                         
   2   6  10         99.40         96.05         3.21 o                         
   4   6  10         27.82         30.40         2.32 o                         
  -7   7  10         43.10         42.01         2.11 o                         
  -5   7  10        284.47        283.70         7.25 o                         
  -3   7  10         32.57         33.01         2.43 o                         
  -1   7  10        217.98        201.92         6.68 o                         
   1   7  10        855.92        829.28        18.27 o                         
 -15   1  11          3.13          3.00         1.80 o                         
 -13   1  11        111.08        120.45         3.84 o                         
 -11   1  11        142.98        131.85         3.39 o                         
  -9   1  11        641.86        563.02        11.12 o                         
  -7   1  11          7.37          6.95         0.84 o                         
  -5   1  11       1565.17       1959.47       103.83 o                         
  -3   1  11        632.70        591.96         9.95 o                         
   1   1  11         32.80         21.98         0.93 o                         
   3   1  11          2.96          2.39         0.61 o                         
   5   1  11        782.94        871.55        17.42 o                         
   7   1  11         72.64         78.94         3.68 o                         
 -14   2  11         19.58         25.86         2.10 o                         
 -12   2  11         27.86         22.39         2.29 o                         
 -10   2  11        342.80        317.39         7.84 o                         
  -8   2  11         70.31         74.98         1.94 o                         
  -6   2  11         32.52         23.29         0.93 o                         
  -4   2  11        242.37        313.70        10.97 o                         
  -2   2  11        651.98        587.13         9.91 o                         
   0   2  11        741.40        902.89        16.73 o                         
   2   2  11         69.46         69.28         1.99 o                         
   4   2  11         41.34         31.29         1.33 o                         
   6   2  11        940.88        947.10        20.08 o                         
 -13   3  11          2.38          2.82         1.08 o                         
 -11   3  11        259.21        265.56         6.94 o                         
  -9   3  11        219.13        226.12         5.93 o                         
  -7   3  11         85.37         70.69         1.81 o                         
  -5   3  11         11.90         19.09         1.97 o                         
  -3   3  11         26.20         21.16         1.09 o                         
  -1   3  11        188.57        153.20         3.80 o                         
   1   3  11        143.67        104.90         2.70 o                         
   3   3  11          7.05          7.35         0.85 o                         
   5   3  11        240.80        254.37         6.36 o                         
   7   3  11         70.67         51.95         3.84 o                         
 -12   4  11         90.72         92.47         3.34 o                         
 -10   4  11          7.52         10.61         1.07 o                         
  -8   4  11         12.10         14.89         1.11 o                         
  -6   4  11          1.10          0.78         0.48 o                         
  -4   4  11        338.76        306.88         6.34 o                         
  -2   4  11          4.21          5.06         0.73 o                         
   0   4  11          1.09          0.91         0.62 o                         
   2   4  11         11.32          7.85         1.03 o                         
   4   4  11        234.65        217.47         5.96 o                         
 -11   5  11         52.63         47.48         1.95 o                         
  -9   5  11        406.17        386.39         8.03 o                         
  -7   5  11         25.95         25.30         1.43 o                         
  -5   5  11        544.36        657.80        30.22 o                         
  -3   5  11        205.74        206.12         4.64 o                         
  -1   5  11         54.74         57.49         1.93 o                         
   1   5  11          7.49          2.82         0.86 o                         
   3   5  11         21.84         25.87         1.98 o                         
 -10   6  11        719.04        778.72        17.13 o                         
  -8   6  11          6.35          4.60         1.08 o                         
  -6   6  11        135.61        125.43         3.89 o                         
  -4   6  11        178.31        210.93         5.65 o                         
  -2   6  11        259.16        283.84         6.18 o                         
   0   6  11        366.13        378.17         9.04 o                         
   2   6  11          2.13          2.68         0.96 o                         
  -5   7  11         10.85          9.53         1.33 o                         
  -3   7  11         21.92         19.34         1.98 o                         
 -14   0  12        124.66        142.83         7.55 o                         
 -12   0  12         49.40         41.13         2.40 o                         
 -10   0  12       1879.96       1753.72        46.23 o                         
  -8   0  12       1114.93       1037.33        28.97 o                         
  -6   0  12         53.63         51.35         2.37 o                         
  -4   0  12       2446.55       2318.54        60.11 o                         
  -2   0  12        287.62        262.04        13.55 o                         
   0   0  12        252.61        242.09         7.04 o                         
   2   0  12          0.50          0.97         0.80 o                         
   4   0  12         48.45         41.16         2.26 o                         
   4   0  12          0.08          2.55         1.38 o                         
   6   0  12        342.08        343.20        10.20 o                         
 -13   1  12          0.81         10.76         1.97 o                         
 -11   1  12          2.47          1.23         0.66 o                         
  -9   1  12          7.57         69.23         3.65 o                         
  -7   1  12         52.83         46.92         1.61 o                         
  -5   1  12       1579.11       1768.65        32.69 o                         
  -3   1  12         85.40         76.52         2.10 o                         
  -1   1  12         99.84         94.27         2.56 o                         
   1   1  12          0.70          0.95         0.53 o                         
   3   1  12         24.83         25.75         1.33 o                         
   5   1  12        704.75        852.63        17.97 o                         
 -14   2  12         17.52         29.54         1.98 o                         
 -12   2  12         27.55         21.33         1.45 o                         
 -10   2  12          7.94          4.35         0.76 o                         
  -8   2  12         26.61         20.89         1.24 o                         
  -6   2  12        234.25        187.19         4.22 o                         
  -4   2  12        978.16        912.25        15.13 o                         
  -2   2  12         31.67         29.21         1.21 o                         
   0   2  12          1.28          0.25         0.50 o                         
   2   2  12          8.21          7.64         0.85 o                         
   6   2  12         17.79         16.35         2.06 o                         
 -13   3  12        259.97        287.46         7.63 o                         
 -11   3  12        109.39        102.18         3.47 o                         
  -9   3  12         53.04         85.63         2.94 o                         
  -7   3  12         39.39         28.76         1.26 o                         
  -5   3  12       1024.88       1141.92        18.86 o                         
  -3   3  12          0.26          0.60         0.65 o                         
  -1   3  12          7.82         11.87         0.96 o                         
   1   3  12         10.95          7.17         0.83 o                         
   3   3  12          2.73          1.71         0.69 o                         
   5   3  12       1990.89       2280.80        57.91 o                         
 -12   4  12        131.86        131.89         4.26 o                         
 -10   4  12        480.24        455.97        15.76 o                         
  -8   4  12         36.37         28.55         1.43 o                         
  -6   4  12         20.69         18.39         1.19 o                         
  -4   4  12        515.02        496.28         9.77 o                         
  -2   4  12         14.62         12.50         1.03 o                         
   0   4  12          0.10          0.88         0.61 o                         
   2   4  12         10.44          7.50         1.10 o                         
   4   4  12         87.03        247.12         9.25 o                         
 -11   5  12         69.06         65.15         3.30 o                         
  -9   5  12          0.92          4.25         0.91 o                         
  -7   5  12         39.70         33.69         1.83 o                         
  -5   5  12         46.20         43.39         1.96 o                         
  -3   5  12         12.68          9.18         0.98 o                         
  -1   5  12         10.74          9.31         1.10 o                         
   1   5  12        276.43        250.88         6.43 o                         
   3   5  12          7.41          7.08         1.67 o                         
  -8   6  12         39.99         34.27         1.89 o                         
  -6   6  12         62.78         50.28         2.26 o                         
  -4   6  12        525.03        555.42        12.74 o                         
  -2   6  12          0.31          1.09         0.92 o                         
   0   6  12        102.09        129.55         3.98 o                         
 -13   1  13         83.06        108.96         3.68 o                         
 -11   1  13         11.06          8.70         1.01 o                         
  -9   1  13        152.41        155.34         3.80 o                         
  -7   1  13        163.46        143.90         3.52 o                         
  -5   1  13       1966.58       2102.79        38.76 o                         
  -3   1  13         87.12         78.69         2.19 o                         
  -1   1  13         39.68         28.91         1.44 o                         
   1   1  13        433.30        404.12         9.40 o                         
   3   1  13          5.23          5.41         1.01 o                         
   5   1  13        161.76        206.13         8.57 o                         
 -12   2  13          1.66          0.11         0.83 o                         
 -10   2  13          9.55          5.63         0.85 o                         
  -8   2  13        182.18        173.08         4.11 o                         
  -6   2  13         41.26         32.07         1.34 o                         
  -4   2  13        178.08        182.70         4.94 o                         
  -2   2  13         41.19         35.68         1.38 o                         
   0   2  13          0.91         -0.23         0.55 o                         
   2   2  13        279.40        292.52         7.26 o                         
   4   2  13         53.19         48.56         2.16 o                         
 -13   3  13          1.35         -0.80         1.88 o                         
 -11   3  13          4.19          4.14         0.90 o                         
  -9   3  13        231.15        222.25         5.89 o                         
  -7   3  13          1.06          0.74         0.60 o                         
  -5   3  13        120.89        132.30         3.93 o                         
  -3   3  13          0.06          0.06         0.56 o                         
  -1   3  13        104.63         99.65         2.69 o                         
   1   3  13        847.24        816.34        15.55 o                         
   3   3  13          8.73          9.67         1.53 o                         
 -12   4  13          3.20          3.80         2.08 o                         
 -10   4  13          9.77          7.29         1.21 o                         
  -8   4  13         13.87         13.60         1.19 o                         
  -6   4  13         18.05         14.63         1.16 o                         
  -4   4  13          3.33          7.05         0.88 o                         
  -2   4  13         17.09         13.61         1.11 o                         
   0   4  13         68.08         67.19         2.16 o                         
   2   4  13         49.96         41.20         2.34 o                         
  -9   5  13         11.99         59.43         5.77 o                         
  -7   5  13         14.91         13.39         1.38 o                         
  -5   5  13        897.98        993.60        21.49 o                         
  -3   5  13         86.48        102.85         2.91 o                         
  -1   5  13          0.50          1.41         1.24 o                         
   1   5  13        405.91        404.40         9.64 o                         
  -6   6  13         27.87         32.72         2.61 o                         
  -4   6  13          0.21          1.49         1.01 o                         
  -2   6  13          0.30         -0.51         1.02 o                         
 -12   0  14          6.83          3.18         1.48 o                         
 -10   0  14         48.70         34.90         2.23 o                         
  -8   0  14       1044.47       1040.62        28.04 o                         
  -6   0  14         13.49          8.96         1.30 o                         
  -4   0  14          4.97          4.06         1.03 o                         
  -4   0  14          0.01         -0.60         0.76 o                         
  -2   0  14        214.77        196.90         9.35 o                         
   0   0  14        194.55        221.84        10.39 o                         
   2   0  14         11.74         11.47         2.16 o                         
   4   0  14          0.02          0.80         1.68 o                         
   4   0  14         12.94         14.03         2.56 o                         
 -13   1  14         36.38         31.66         1.91 o                         
 -11   1  14        190.56        180.45         4.43 o                         
  -9   1  14        469.72        481.36         9.82 o                         
  -7   1  14          4.12          2.63         0.72 o                         
  -5   1  14         13.31         15.37         1.49 o                         
  -3   1  14         13.21          9.26         1.08 o                         
  -1   1  14          0.79          3.60         1.44 o                         
   1   1  14         18.93         15.06         1.71 o                         
   3   1  14          0.51         -0.23         0.85 o                         
 -12   2  14        107.95         96.72         3.37 o                         
 -10   2  14         22.52         23.97         1.63 o                         
  -8   2  14         53.29         53.43         1.89 o                         
  -6   2  14        106.04         87.54         2.50 o                         
  -4   2  14         11.78          9.55         1.13 o                         
  -2   2  14          9.19          8.17         1.20 o                         
   0   2  14         78.73         82.61         2.85 o                         
   2   2  14         65.90         57.27         2.34 o                         
 -11   3  14          5.19          2.46         0.98 o                         
  -9   3  14        104.49         96.74         3.26 o                         
  -7   3  14         53.46         42.77         1.67 o                         
  -5   3  14         63.60        120.84         9.96 o                         
  -3   3  14        334.52        304.50         7.67 o                         
   1   3  14          7.82          6.37         1.06 o                         
   3   3  14         50.85         47.36         3.80 o                         
 -10   4  14        236.93        240.90         9.01 o                         
  -8   4  14         13.13         17.61         3.16 o                         
  -6   4  14         20.87         16.15         1.49 o                         
  -4   4  14         19.84         52.03         1.90 o                         
  -2   4  14        334.87        336.34         7.12 o                         
   0   4  14        301.41        331.33         7.08 o                         
  -7   5  14          2.23          1.71         1.29 o                         
  -5   5  14          0.71          0.13         0.90 o                         
  -3   5  14         14.29         13.84         1.24 o                         
  -1   5  14        398.76        396.42         9.50 o                         
 -11   1  15         35.23         30.99         1.63 o                         
  -9   1  15         17.20         28.47         1.54 o                         
  -7   1  15          8.23          6.78         0.92 o                         
  -5   1  15        381.81        518.11        25.24 o                         
  -3   1  15        129.75        124.58         3.81 o                         
  -1   1  15          7.51          9.75         1.48 o                         
   1   1  15          9.65          5.18         1.35 o                         
 -10   2  15        363.55        336.68         7.33 o                         
  -8   2  15         21.86         14.04         1.21 o                         
  -6   2  15          3.91          2.61         0.92 o                         
  -4   2  15        907.82        897.93        20.17 o                         
  -2   2  15        180.98        169.68         4.84 o                         
   0   2  15        244.54        295.19         9.47 o                         
   2   2  15        154.00        150.14         7.87 o                         
  -9   3  15        215.84        213.57         5.85 o                         
  -7   3  15          9.86          7.54         1.23 o                         
  -5   3  15        238.33        251.58         6.68 o                         
  -3   3  15         10.82          9.51         1.25 o                         
  -1   3  15        153.80        140.92         4.28 o                         
   1   3  15        129.89        116.37         6.71 o                         
  -8   4  15          5.30          4.62         1.62 o                         
  -6   4  15         35.02         29.45         1.90 o                         
  -4   4  15        854.30        865.62        19.66 o                         
  -2   4  15         50.85         54.12         2.39 o                         
 -10   0  16         42.14         40.31         3.64 o                         
  -8   0  16          3.07          3.48         1.72 o                         
  -6   0  16         34.65         29.66         2.02 o                         
  -4   0  16        659.39        636.69        26.10 o                         
  -2   0  16          2.94          0.96         1.60 o                         
   0   0  16        115.09        132.08         7.39 o                         
 -11   1  16         71.21         65.14         2.75 o                         
  -9   1  16         44.91         34.22         1.70 o                         
  -7   1  16         59.35         51.14         1.92 o                         
  -5   1  16        677.94        817.88        18.60 o                         
  -3   1  16        111.90        104.44         4.42 o                         
  -1   1  16         27.23         23.03         2.22 o                         
 -10   2  16          2.31          1.01         0.98 o                         
  -8   2  16          0.40         -0.24         0.84 o                         
  -6   2  16          2.05          0.73         0.85 o                         
  -4   2  16         50.40         48.93         2.26 o                         
  -2   2  16          5.10          2.85         1.23 o                         
   0   2  16         48.89         50.19         4.16 o                         
  -7   3  16         32.75         31.29         2.13 o                         
  -5   3  16       1670.75       2120.53        45.94 o                         
  -3   3  16        536.29        577.98        17.11 o                         
  -7   1  17         11.28          7.85         1.25 o                         
  -5   1  17        329.95        362.64        11.50 o                         
  -6   2  17          2.04         -0.02         1.19 o                         
  -4   2  17        142.04        132.48         6.87 o                         
                                                                                
