# Supplementary material for: Crystal structures and supra­molecular features of 9,9-dimethyl-3,7-di­aza­bicyclo­[3.3.1]nonane-2,4,6,8-tetra­one, 3,7-di­aza­spiro­[bi­cyclo­[3.3.1]nonane-9,1′-cyclo­penta­ne]-2,4,6,8-tetra­one and 9-methyl-9-phenyl-3,7-di­aza­bicyclo­[3.3.1]nonane-2,4,6,8-tetra­one di­methyl­formamide monosolvate
Source: Acta Crystallogr E Crystallogr Commun. 2017 Jun 30;73(Pt 7):1097–101. doi: 10.1107/S2056989017009458 (PMC5499299; doi:10.1107/S2056989017009458)
Supplement: Supplementary file 3 [file e-73-01097-IIsup3.hkl]

data_II                                                                         
_shelx_title ' II in Pnma'                                                      
_shelx_refln_list_code          4                                               
_shelx_F_calc_maximum      153.46                                               
_exptl_crystal_F_000       496.00                                               
_reflns_d_resolution_high  0.6233                                               
                                                                                
loop_                                                                           
 _space_group_symop_operation_xyz                                               
 'x, y, z'                                                                      
 '-x+1/2, -y, z+1/2'                                                            
 '-x, y+1/2, -z'                                                                
 'x+1/2, -y+1/2, -z+1/2'                                                        
 '-x, -y, -z'                                                                   
 'x-1/2, y, -z-1/2'                                                             
 'x, -y-1/2, z'                                                                 
 '-x-1/2, y-1/2, z-1/2'                                                         
                                                                                
_cell_length_a    12.8058                                                       
_cell_length_b    11.4850                                                       
_cell_length_c     6.9058                                                       
_cell_angle_alpha  90.000                                                       
_cell_angle_beta   90.000                                                       
_cell_angle_gamma  90.000                                                       
                                                                                
_shelx_F_squared_multiplier     1.000                                           
                                                                                
loop_                                                                           
 _refln_index_h                                                                 
 _refln_index_k                                                                 
 _refln_index_l                                                                 
 _refln_F_squared_calc                                                          
 _refln_F_squared_meas                                                          
 _refln_F_squared_sigma                                                         
 _refln_observed_status                                                         
   2   0   0       6045.06       5884.31        70.53 o                         
   4   0   0       1755.30       1604.63        11.78 o                         
   6   0   0       2100.64       2109.32        16.05 o                         
   8   0   0         34.27         40.74         2.36 o                         
  10   0   0        900.66        920.61        11.34 o                         
  12   0   0       1911.88       1949.67        23.10 o                         
  14   0   0        310.41        311.12         7.59 o                         
  16   0   0         20.02         21.17         6.24 o                         
  18   0   0         37.01         29.64         8.02 o                         
   2   1   0       5279.45       5152.43        20.08 o                         
   4   1   0       1263.24       1307.25         7.66 o                         
   6   1   0        463.78        420.55         4.03 o                         
   8   1   0          3.38          4.44         0.78 o                         
  10   1   0          9.31          3.26         0.91 o                         
  12   1   0         50.86         61.54         3.52 o                         
  14   1   0       1091.71       1067.36        11.60 o                         
  16   1   0         10.62         10.58         4.17 o                         
  18   1   0         19.47         27.10         5.43 o                         
   0   2   0       5349.95       5460.23        42.85 o                         
   2   2   0       3066.03       3186.51        18.11 o                         
   4   2   0          7.88          9.79         0.86 o                         
   6   2   0        187.07        255.21         3.05 o                         
   8   2   0        118.09        118.82         2.66 o                         
  10   2   0         47.51         48.74         2.02 o                         
  12   2   0         37.02         31.03         2.29 o                         
  14   2   0         55.47         56.03         3.86 o                         
  16   2   0         16.24         13.55         3.14 o                         
  18   2   0          0.09         -3.23         3.23 o                         
   2   3   0         50.11         49.43         1.36 o                         
   4   3   0         51.06         53.98         1.24 o                         
   6   3   0        151.84        132.94         2.21 o                         
   8   3   0        632.27        726.66         6.20 o                         
  10   3   0        986.22        962.36         8.58 o                         
  12   3   0       1541.64       1510.09        13.37 o                         
  14   3   0        438.84        457.84         8.97 o                         
  16   3   0         14.95         15.68         2.68 o                         
  18   3   0         37.56         33.30         6.21 o                         
   0   4   0      23550.49      21993.52       171.59 o                         
   2   4   0       4816.50       5221.37        33.27 o                         
   4   4   0       1720.89       1915.59        10.26 o                         
   6   4   0       2653.20       2731.54        18.92 o                         
   8   4   0        496.88        522.73         6.80 o                         
  10   4   0        987.44        989.08         9.74 o                         
  12   4   0        736.09        745.85        10.94 o                         
  14   4   0         34.94         37.42         3.73 o                         
  16   4   0          4.29         -0.14         2.06 o                         
  18   4   0         43.89         48.74         7.00 o                         
   2   5   0        737.80        828.28         6.46 o                         
   4   5   0        705.70        714.60         5.59 o                         
   6   5   0         67.65         78.23         2.44 o                         
   8   5   0        301.20        352.41         4.09 o                         
  10   5   0         61.50         60.82         3.34 o                         
  12   5   0         25.54         23.73         2.74 o                         
  14   5   0        199.04        183.61         6.06 o                         
  16   5   0          7.75          7.79         2.41 o                         
  18   5   0          4.94          7.28         4.22 o                         
   0   6   0       2455.12       2538.84        19.14 o                         
   2   6   0       2262.92       2400.69        13.04 o                         
   4   6   0       1285.60       1406.33         9.12 o                         
   6   6   0         10.07         11.31         1.04 o                         
   8   6   0        518.76        497.98         6.46 o                         
  10   6   0        107.02        109.10         4.28 o                         
  12   6   0         11.68         10.98         3.47 o                         
  14   6   0          0.88         -0.77         1.65 o                         
  16   6   0         30.49         27.65         3.50 o                         
  18   6   0         13.44         16.51         3.34 o                         
   2   7   0       1563.12       1661.22        10.60 o                         
   4   7   0        224.65        226.22         3.43 o                         
   6   7   0         14.70         16.03         1.19 o                         
   8   7   0          2.44         -0.23         1.51 o                         
  10   7   0        108.22         90.37         4.30 o                         
  12   7   0        409.82        387.27         9.71 o                         
  14   7   0        232.00        230.80         7.05 o                         
  16   7   0         47.98         49.51         4.41 o                         
  18   7   0         19.18         22.08         3.59 o                         
   0   8   0       4074.53       4286.74        30.71 o                         
   2   8   0        735.65        881.78         7.58 o                         
   4   8   0          7.93          8.74         1.17 o                         
   6   8   0        134.44        116.31         2.65 o                         
   8   8   0          2.07          1.74         1.33 o                         
  10   8   0         40.38         36.14         3.25 o                         
  12   8   0        878.58        894.65        13.36 o                         
  14   8   0         76.20         77.54         5.07 o                         
  16   8   0          9.07         11.11         2.93 o                         
  18   8   0          1.64          0.62         2.95 o                         
   2   9   0        548.71        559.17         6.19 o                         
   4   9   0         39.13         43.85         2.18 o                         
   6   9   0        149.69        126.05         3.60 o                         
   8   9   0         52.28         46.85         3.36 o                         
  10   9   0        319.83        322.33         7.64 o                         
  12   9   0        368.30        366.02         8.68 o                         
  14   9   0          3.18          6.19         2.86 o                         
  16   9   0          0.85          3.63         3.99 o                         
   0  10   0         11.64         10.00         1.93 o                         
   2  10   0        486.73        501.11         6.18 o                         
   4  10   0         48.68         54.85         2.43 o                         
   6  10   0         68.56         70.20         3.27 o                         
   8  10   0        159.09        139.43         5.02 o                         
  10  10   0        114.13        101.38         4.96 o                         
  12  10   0        311.98        306.12         8.24 o                         
  14  10   0         16.91         17.88         3.99 o                         
  16  10   0         33.11         36.05         4.19 o                         
   2  11   0        407.49        374.25         5.61 o                         
   4  11   0          5.09          2.44         1.61 o                         
   6  11   0         33.88         21.81         2.52 o                         
   8  11   0          0.08          0.73         1.96 o                         
  10  11   0        333.70        343.37         8.43 o                         
  12  11   0        262.80        286.50         8.26 o                         
  14  11   0          4.26          1.60         3.84 o                         
   0  12   0        475.67        426.29         8.81 o                         
   2  12   0          0.00          1.17         1.11 o                         
   4  12   0         40.55         38.42         2.86 o                         
   6  12   0         21.16         18.89         2.54 o                         
   8  12   0         18.70         22.00         2.92 o                         
  10  12   0         16.25         19.49         3.03 o                         
  12  12   0          1.79          1.81         2.19 o                         
  14  12   0          0.41         -2.49         2.49 o                         
   2  13   0         86.20         84.21         3.30 o                         
   4  13   0          0.64          2.96         1.67 o                         
   6  13   0         31.84         38.97         3.52 o                         
   8  13   0        226.42        248.73         7.34 o                         
  10  13   0         11.14          6.59         2.92 o                         
  12  13   0        128.15        116.59         7.79 o                         
  14  13   0         51.18         49.25        10.92 o                         
   0  14   0        258.55        253.22         7.43 o                         
   2  14   0         40.85         38.26         2.92 o                         
   4  14   0        131.99        132.46         5.27 o                         
   6  14   0         18.54         13.90         4.38 o                         
   8  14   0        331.32        331.44        11.47 o                         
  10  14   0         29.29         28.68         4.50 o                         
  12  14   0         37.95         47.03         6.75 o                         
   2  15   0          4.37          5.46         2.36 o                         
   4  15   0         53.79         52.19         4.71 o                         
   6  15   0         10.36          6.47         4.88 o                         
   8  15   0        226.74        232.55         8.99 o                         
  10  15   0          5.14          2.50         3.15 o                         
   0  16   0         90.08         72.87         9.80 o                         
   2  16   0        220.23        221.11         9.82 o                         
   4  16   0         67.93         66.04         7.01 o                         
   6  16   0         53.00         50.84         8.36 o                         
   8  16   0        111.44        109.31        12.81 o                         
   2  17   0         63.11         78.88        10.92 o                         
   4  17   0          0.02         -1.62         3.34 o                         
   6  17   0          1.27          3.69         4.09 o                         
   1   0   1         79.73         73.54         1.35 o                         
   2   0   1       2586.26       2604.35        12.36 o                         
   3   0   1       4878.93       5130.30        22.08 o                         
   4   0   1        506.06        517.19         3.97 o                         
   5   0   1       1287.19       1397.01        10.68 o                         
   6   0   1       1228.08       1292.05         8.15 o                         
   7   0   1          3.99          8.13         1.84 o                         
   8   0   1        396.55        456.85         4.88 o                         
   9   0   1        910.94        864.83         7.36 o                         
  10   0   1        106.16        112.63         2.74 o                         
  11   0   1        254.25        284.55         4.45 o                         
  12   0   1          5.68          7.26         1.45 o                         
  13   0   1        332.34        326.04         5.24 o                         
  14   0   1        138.49        151.82         5.12 o                         
  15   0   1        252.44        276.34         8.61 o                         
  16   0   1         93.77         99.68         6.02 o                         
  17   0   1       1224.17       1257.25        26.47 o                         
  18   0   1         50.21         59.59        12.92 o                         
  19   0   1          4.82          9.64         5.91 o                         
   0   1   1       5993.25       5855.32        24.97 o                         
   1   1   1        695.02        709.61         2.63 o                         
   2   1   1       1424.62       1364.95         6.39 o                         
   3   1   1      10803.11      10854.70        37.65 o                         
   4   1   1        847.69        888.36         3.93 o                         
   5   1   1          4.86          3.31         0.37 o                         
   6   1   1        879.77        901.31         4.53 o                         
   7   1   1        286.04        329.30         2.70 o                         
   8   1   1        296.91        329.44         2.88 o                         
   9   1   1        224.11        251.75         2.65 o                         
  10   1   1         33.68         29.79         1.22 o                         
  11   1   1         20.05         20.05         1.28 o                         
  12   1   1        433.34        447.39         4.15 o                         
  13   1   1         32.78         35.70         1.78 o                         
  14   1   1          5.65          3.80         1.16 o                         
  15   1   1        241.86        238.36         5.09 o                         
  16   1   1          6.63         12.54         2.45 o                         
  17   1   1         17.13         12.19         3.15 o                         
  18   1   1          0.04         -2.31         2.31 o                         
  19   1   1         21.98         22.50         4.07 o                         
   1   2   1        253.22        254.47         1.46 o                         
   2   2   1       1961.89       2070.81         8.47 o                         
   3   2   1        636.43        717.37         3.88 o                         
   4   2   1        472.20        495.80         2.87 o                         
   5   2   1        100.79        108.16         1.25 o                         
   6   2   1          0.16          1.49         0.37 o                         
   7   2   1         29.40         27.36         0.93 o                         
   8   2   1         17.98         17.30         0.81 o                         
   9   2   1          2.90          2.30         0.67 o                         
  10   2   1         79.17         81.12         1.67 o                         
  11   2   1         68.32         62.34         1.82 o                         
  12   2   1         13.65         13.33         1.21 o                         
  13   2   1          9.08          7.18         1.22 o                         
  14   2   1          1.68          1.85         1.19 o                         
  15   2   1         24.29         21.21         2.32 o                         
  16   2   1          0.42          2.57         1.72 o                         
  17   2   1        109.75        110.25         5.50 o                         
  18   2   1         11.13         13.89         3.19 o                         
  19   2   1          2.50          2.66         2.83 o                         
   0   3   1        388.73        321.97         2.79 o                         
   1   3   1       1906.50       2201.00         7.41 o                         
   2   3   1       1351.65       1379.17         5.23 o                         
   3   3   1      11732.36      12160.94        41.52 o                         
   4   3   1       3997.48       4347.55        14.50 o                         
   5   3   1       1791.13       1933.08         7.88 o                         
   6   3   1        344.63        291.79         2.54 o                         
   7   3   1         26.07         17.99         0.85 o                         
   8   3   1        297.37        293.51         2.55 o                         
   9   3   1       1697.75       1692.43         7.75 o                         
  10   3   1        130.21        122.97         2.17 o                         
  11   3   1         83.17         84.16         2.20 o                         
  12   3   1          2.17          0.21         0.88 o                         
  13   3   1         18.98         18.19         1.59 o                         
  14   3   1          9.75         11.27         1.46 o                         
  15   3   1         18.34         14.65         1.79 o                         
  16   3   1         12.01         11.94         1.93 o                         
  17   3   1         18.36         18.27         2.59 o                         
  18   3   1         20.27         18.31         3.27 o                         
  19   3   1         34.98         30.95         4.29 o                         
   1   4   1         63.10         77.44         1.11 o                         
   2   4   1        218.41        268.86         2.09 o                         
   3   4   1        653.33        628.30         3.31 o                         
   4   4   1        411.62        469.82         3.15 o                         
   5   4   1       1464.54       1565.70         7.01 o                         
   6   4   1        330.51        374.39         3.16 o                         
   7   4   1        195.60        207.11         2.33 o                         
   8   4   1          5.46         10.00         0.91 o                         
   9   4   1         15.29         13.72         0.90 o                         
  10   4   1        302.78        283.69         3.59 o                         
  11   4   1        392.97        376.47         4.80 o                         
  12   4   1         43.82         42.39         2.12 o                         
  13   4   1        134.27        137.64         3.26 o                         
  14   4   1         55.46         50.75         2.72 o                         
  15   4   1        153.90        141.92         3.95 o                         
  16   4   1         44.18         48.79         2.90 o                         
  17   4   1        197.95        210.69         6.02 o                         
  18   4   1         50.63         46.67         4.04 o                         
  19   4   1          8.09          8.22         3.54 o                         
   0   5   1          5.10          7.96         0.76 o                         
   1   5   1        187.01        182.69         1.83 o                         
   2   5   1        388.97        437.74         2.92 o                         
   3   5   1       2779.45       3077.45        11.13 o                         
   4   5   1        349.17        450.31         2.96 o                         
   5   5   1         22.66         24.36         0.95 o                         
   6   5   1        248.88        248.46         2.53 o                         
   7   5   1         69.82         74.43         1.58 o                         
   8   5   1        252.40        264.38         2.83 o                         
   9   5   1        757.18        724.35         5.75 o                         
  10   5   1        108.86        108.29         2.63 o                         
  11   5   1         40.35         39.55         2.58 o                         
  12   5   1        131.46        125.10         3.39 o                         
  13   5   1          7.36          4.53         1.36 o                         
  14   5   1          0.99          1.81         1.28 o                         
  15   5   1         35.66         37.48         2.56 o                         
  16   5   1         24.69         29.56         2.43 o                         
  17   5   1          2.24          1.92         1.64 o                         
  18   5   1          1.26          2.76         2.06 o                         
  19   5   1         27.44         34.19         4.88 o                         
   1   6   1         59.96         61.90         1.24 o                         
   2   6   1          9.42          2.99         0.50 o                         
   3   6   1         79.10         77.25         1.35 o                         
   4   6   1         25.78         30.16         1.02 o                         
   5   6   1         15.05         20.16         0.97 o                         
   6   6   1         48.83         60.34         1.46 o                         
   7   6   1       1292.66       1246.78         7.11 o                         
   8   6   1       1102.43       1082.74         8.39 o                         
   9   6   1        812.70        767.87         6.78 o                         
  10   6   1         19.10         19.24         1.45 o                         
  11   6   1          6.66          7.75         1.22 o                         
  12   6   1          1.93          2.30         1.12 o                         
  13   6   1          8.76          6.32         1.44 o                         
  14   6   1         17.13         19.51         2.18 o                         
  15   6   1        144.95        141.78         4.14 o                         
  16   6   1          6.39          4.98         1.62 o                         
  17   6   1          0.01          2.57         1.67 o                         
  18   6   1         43.53         43.68         3.69 o                         
  19   6   1         15.71         22.56         4.88 o                         
   0   7   1       1001.22       1038.31         7.87 o                         
   1   7   1       1051.89       1138.95         5.89 o                         
   2   7   1          1.34          0.71         0.62 o                         
   3   7   1        991.47        988.93         5.44 o                         
   4   7   1        323.13        338.30         2.97 o                         
   5   7   1        294.50        342.41         2.90 o                         
   6   7   1        793.72        781.56         5.31 o                         
   7   7   1         72.02         56.78         2.05 o                         
   8   7   1          0.02          0.84         0.72 o                         
   9   7   1        137.22        145.88         3.08 o                         
  10   7   1          0.58          2.38         1.01 o                         
  11   7   1          4.53          4.10         1.20 o                         
  12   7   1          0.64         -0.15         1.18 o                         
  13   7   1          0.17         -1.06         1.21 o                         
  14   7   1         20.02         17.22         2.00 o                         
  15   7   1         74.19         66.92         3.38 o                         
  16   7   1          0.66          0.12         1.62 o                         
  17   7   1          4.73          3.42         1.74 o                         
  18   7   1          2.11          0.33         1.92 o                         
   1   8   1        199.11        194.22         2.42 o                         
   2   8   1        106.10        112.05         1.87 o                         
   3   8   1         24.88         23.77         1.08 o                         
   4   8   1          8.11          9.23         0.76 o                         
   5   8   1        265.97        264.39         2.76 o                         
   6   8   1          7.11          6.12         0.82 o                         
   7   8   1        155.20        127.06         2.51 o                         
   8   8   1        116.84        121.31         2.84 o                         
   9   8   1         11.46          9.42         1.27 o                         
  10   8   1          5.08          7.79         1.39 o                         
  11   8   1          1.03          1.08         1.17 o                         
  12   8   1          8.05          6.93         1.46 o                         
  13   8   1          7.76          7.77         1.64 o                         
  14   8   1        102.31        110.55         4.17 o                         
  15   8   1         96.32         96.29         4.10 o                         
  16   8   1          0.98          0.40         1.60 o                         
  17   8   1        185.25        197.53         5.31 o                         
  18   8   1         20.07         22.71         5.51 o                         
   0   9   1       1091.14       1120.29         9.17 o                         
   1   9   1         99.45         92.86         1.86 o                         
   2   9   1         67.34         63.69         1.65 o                         
   3   9   1         28.78         23.99         1.19 o                         
   4   9   1         36.45         33.57         1.32 o                         
   5   9   1        297.28        260.39         3.25 o                         
   6   9   1         19.83         14.14         1.20 o                         
   7   9   1         28.82         45.97         2.16 o                         
   8   9   1          0.62         -0.47         0.90 o                         
   9   9   1         47.67         46.81         2.48 o                         
  10   9   1         20.60         17.15         1.77 o                         
  11   9   1         82.08         80.90         3.39 o                         
  12   9   1        175.43        179.08         4.52 o                         
  13   9   1         19.85         20.45         2.12 o                         
  14   9   1         13.89         13.29         1.94 o                         
  15   9   1        120.31        116.41         4.56 o                         
  16   9   1          2.18          2.65         1.97 o                         
  17   9   1          2.27          4.05         2.30 o                         
   1  10   1         56.14         59.08         1.80 o                         
   2  10   1        298.85        278.96         3.24 o                         
   3  10   1         11.71          8.21         0.88 o                         
   4  10   1          2.89          4.35         0.83 o                         
   5  10   1        291.24        250.06         4.15 o                         
   6  10   1        152.85        164.39         3.32 o                         
   7  10   1         97.89        116.90         2.96 o                         
   8  10   1        160.40        152.54         3.74 o                         
   9  10   1        342.71        326.33         6.02 o                         
  10  10   1        214.76        223.95         4.72 o                         
  11  10   1         92.99         94.14         3.70 o                         
  12  10   1         80.15         84.96         3.64 o                         
  13  10   1          0.56          0.20         1.47 o                         
  14  10   1         17.98         16.31         2.38 o                         
  15  10   1         14.24         23.66         2.70 o                         
  16  10   1         45.23         47.38         3.60 o                         
   0  11   1        186.97        192.06         4.04 o                         
   1  11   1        159.99        170.71         2.73 o                         
   2  11   1         37.60         49.98         1.80 o                         
   3  11   1        133.33        134.08         2.45 o                         
   4  11   1         94.70         99.20         2.35 o                         
   5  11   1        325.75        332.52         4.74 o                         
   6  11   1          8.79          8.89         1.28 o                         
   7  11   1          0.39          1.22         1.11 o                         
   8  11   1         15.13         14.32         1.73 o                         
   9  11   1         35.93         36.61         2.40 o                         
  10  11   1          8.50         11.69         1.71 o                         
  11  11   1         93.26         90.99         4.15 o                         
  12  11   1         70.56         75.04         3.97 o                         
  13  11   1          1.42         -1.55         2.27 o                         
  14  11   1          0.09          0.84         2.91 o                         
  15  11   1         13.75         13.61         2.46 o                         
  16  11   1          0.14         -2.67         4.68 o                         
   1  12   1          0.00          0.17         0.80 o                         
   2  12   1         43.54         41.28         1.72 o                         
   3  12   1         14.50         13.36         1.25 o                         
   4  12   1         33.57         37.93         2.05 o                         
   5  12   1          0.57          1.70         1.05 o                         
   6  12   1         15.21         12.97         1.61 o                         
   7  12   1         18.13         15.87         1.91 o                         
   8  12   1         87.08         85.14         3.85 o                         
   9  12   1         78.08         89.14         4.00 o                         
  10  12   1          0.04          3.84         1.60 o                         
  11  12   1          5.34          7.39         2.11 o                         
  12  12   1          0.76         -1.31         2.49 o                         
  13  12   1          0.27         -1.59         1.59 o                         
  14  12   1          3.62          2.45         2.05 o                         
  15  12   1          8.23         10.47         4.54 o                         
   0  13   1          0.81         -0.25         1.79 o                         
   1  13   1         30.70         28.82         1.66 o                         
   2  13   1         14.20         14.52         1.44 o                         
   3  13   1         21.93         19.80         1.79 o                         
   4  13   1          4.88          1.87         1.23 o                         
   5  13   1         20.70         18.08         1.85 o                         
   6  13   1        288.16        277.00         5.65 o                         
   7  13   1         42.59         39.58         2.79 o                         
   8  13   1          0.37         -0.37         1.52 o                         
   9  13   1         62.17         62.46         3.89 o                         
  10  13   1         65.69         68.00         3.79 o                         
  11  13   1          2.14          0.12         1.76 o                         
  12  13   1          4.10          3.94         2.00 o                         
  13  13   1          3.79          1.62         2.05 o                         
  14  13   1          1.17         -6.02         6.02 o                         
   1  14   1          8.83          8.05         1.52 o                         
   2  14   1          4.19          3.58         1.52 o                         
   3  14   1          0.50         -0.47         1.29 o                         
   4  14   1         57.54         53.79         3.20 o                         
   5  14   1        322.79        330.74         6.83 o                         
   6  14   1         34.31         35.01         2.90 o                         
   7  14   1        308.07        291.99         6.76 o                         
   8  14   1        218.98        215.90         9.55 o                         
   9  14   1        349.50        355.16         7.70 o                         
  10  14   1         18.15         18.22         2.62 o                         
  11  14   1          1.62         -0.10         2.64 o                         
  12  14   1          4.42          4.23         5.57 o                         
   0  15   1         11.75         16.14         2.53 o                         
   1  15   1          1.63          3.86         1.70 o                         
   2  15   1         10.54         13.09         1.98 o                         
   3  15   1         70.21         70.86         3.85 o                         
   4  15   1         68.50         71.94         4.14 o                         
   5  15   1          0.40          0.89         1.67 o                         
   6  15   1         35.45         35.73         3.18 o                         
   7  15   1          5.82          4.93         2.79 o                         
   8  15   1         13.28          8.41         2.59 o                         
   9  15   1        140.40        126.25         6.29 o                         
  10  15   1         36.89         44.77         4.10 o                         
  11  15   1         17.55         19.83         7.80 o                         
   1  16   1         15.36         17.92         2.36 o                         
   2  16   1         43.26         43.44         3.50 o                         
   3  16   1          1.96         -0.23         1.73 o                         
   4  16   1         36.69         34.65         3.26 o                         
   5  16   1         81.08         81.67         4.91 o                         
   6  16   1         18.20         16.33         2.86 o                         
   7  16   1         29.63         24.51         3.74 o                         
   8  16   1          7.10          5.54         2.49 o                         
   9  16   1          0.29          2.90         5.35 o                         
   0  17   1         17.08         15.82         6.69 o                         
   1  17   1         46.97         58.38         9.80 o                         
   2  17   1         33.72         25.85         7.35 o                         
   3  17   1         72.03         80.95         6.26 o                         
   4  17   1        102.65        110.44         6.34 o                         
   5  17   1         80.94        100.95        10.94 o                         
   6  17   1         22.77         21.54         4.20 o                         
   1  18   1          0.43         -0.22         5.57 o                         
   2  18   1         55.90         50.14        10.03 o                         
   0   0   2       9866.94      10025.08       110.83 o                         
   1   0   2         70.22        103.66         1.58 o                         
   2   0   2        159.42        172.65         2.12 o                         
   3   0   2          6.79          6.51         0.66 o                         
   4   0   2       1469.64       1499.26         8.59 o                         
   5   0   2        336.47        396.88         3.93 o                         
   6   0   2       6441.72       6929.56        30.15 o                         
   7   0   2        551.94        560.05         5.32 o                         
   8   0   2       1145.15       1169.44         8.64 o                         
   9   0   2          8.53          9.26         1.10 o                         
  10   0   2          0.79          1.08         0.84 o                         
  11   0   2        245.11        213.59         3.90 o                         
  12   0   2        254.40        249.80         5.03 o                         
  13   0   2        213.87        211.26         5.85 o                         
  14   0   2        122.16        117.82         4.82 o                         
  15   0   2        432.39        438.96         9.05 o                         
  16   0   2         85.95         76.15         5.86 o                         
  17   0   2         13.40          9.06         3.09 o                         
  18   0   2          0.32         -3.62         5.57 o                         
  19   0   2         42.02         41.07         6.84 o                         
   1   1   2        795.03        840.35         3.74 o                         
   2   1   2         14.54          9.36         0.44 o                         
   3   1   2        188.95        230.27         1.93 o                         
   4   1   2          0.09          1.25         0.30 o                         
   5   1   2       1068.51       1204.51         5.42 o                         
   6   1   2        251.14        261.81         2.33 o                         
   7   1   2        149.68        153.50         1.91 o                         
   8   1   2        579.65        611.44         4.25 o                         
   9   1   2        270.81        281.69         2.86 o                         
  10   1   2          5.81          7.85         0.76 o                         
  11   1   2        125.24        130.03         2.19 o                         
  12   1   2          6.51          4.71         0.94 o                         
  13   1   2          1.58          1.50         0.96 o                         
  14   1   2         24.28         20.69         1.81 o                         
  15   1   2         16.27         13.06         1.92 o                         
  16   1   2         39.50         32.36         2.67 o                         
  17   1   2        220.33        214.68         6.75 o                         
  18   1   2         12.37          9.70         3.01 o                         
  19   1   2         12.90          8.62         4.13 o                         
   0   2   2        216.66        248.14         2.95 o                         
   1   2   2        591.33        588.29         3.31 o                         
   2   2   2        131.37        121.78         1.42 o                         
   3   2   2        109.42        107.47         1.19 o                         
   4   2   2        441.69        455.62         3.06 o                         
   5   2   2         52.21         62.71         1.40 o                         
   6   2   2         22.00         19.60         0.73 o                         
   7   2   2         58.29         65.06         1.22 o                         
   8   2   2         10.65          8.06         0.72 o                         
   9   2   2         51.98         56.28         1.38 o                         
  10   2   2          3.62          3.78         0.73 o                         
  11   2   2         77.57         71.41         2.29 o                         
  12   2   2          0.19          0.44         0.87 o                         
  13   2   2         52.35         55.40         2.24 o                         
  14   2   2          9.12         10.15         1.44 o                         
  15   2   2        105.55        106.63         4.00 o                         
  16   2   2          8.74          5.49         1.98 o                         
  17   2   2          8.23          5.77         2.33 o                         
  18   2   2          4.35          0.97         2.25 o                         
  19   2   2        110.17        108.39         6.98 o                         
   1   3   2         93.26        102.62         1.27 o                         
   2   3   2         67.95         61.30         0.92 o                         
   3   3   2        127.53        143.26         1.49 o                         
   4   3   2       1993.40       2193.22         8.67 o                         
   5   3   2        776.77        812.52         5.18 o                         
   6   3   2       1176.62       1292.07         7.16 o                         
   7   3   2         25.31         32.29         1.33 o                         
   8   3   2        408.76        437.27         4.20 o                         
   9   3   2        272.07        282.17         3.50 o                         
  10   3   2          7.65          4.99         0.86 o                         
  11   3   2          1.23          1.61         0.93 o                         
  12   3   2        105.75        100.71         2.52 o                         
  13   3   2         71.82         68.18         2.70 o                         
  14   3   2         17.49         21.21         1.78 o                         
  15   3   2         15.94         14.86         2.02 o                         
  16   3   2        120.43        124.84         4.58 o                         
  17   3   2         11.14         14.38         2.42 o                         
  18   3   2        193.38        206.15         6.88 o                         
  19   3   2         30.18         30.00         4.35 o                         
   0   4   2       2220.71       2229.38        11.38 o                         
   1   4   2        326.04        334.56         2.24 o                         
   2   4   2          4.87          0.32         0.35 o                         
   3   4   2        163.22        176.63         1.64 o                         
   4   4   2        675.11        678.06         5.10 o                         
   5   4   2          6.25          4.45         0.69 o                         
   6   4   2       1511.84       1631.77         8.52 o                         
   7   4   2        543.62        557.71         4.71 o                         
   8   4   2        142.17        133.55         2.44 o                         
   9   4   2        156.76        150.84         2.66 o                         
  10   4   2          0.34          0.13         0.74 o                         
  11   4   2         27.71         27.52         1.56 o                         
  12   4   2        207.83        201.24         3.78 o                         
  13   4   2          3.51          2.80         1.16 o                         
  14   4   2          5.98          5.53         1.29 o                         
  15   4   2         15.74         15.55         1.88 o                         
  16   4   2          0.78         -0.04         1.71 o                         
  17   4   2         12.77         11.72         2.28 o                         
  18   4   2          0.33          0.93         2.07 o                         
  19   4   2         74.34         72.73         7.74 o                         
   1   5   2         61.48         45.46         1.19 o                         
   2   5   2          0.71          0.41         0.35 o                         
   3   5   2        105.65        113.77         1.49 o                         
   4   5   2         63.83         77.64         1.22 o                         
   5   5   2       1178.69       1215.15         7.05 o                         
   6   5   2         25.10         31.22         1.48 o                         
   7   5   2        490.32        524.28         4.69 o                         
   8   5   2          8.62          6.10         0.91 o                         
   9   5   2        413.30        386.07         4.32 o                         
  10   5   2         12.90         10.00         1.07 o                         
  11   5   2        137.93        120.01         3.01 o                         
  12   5   2          2.83          5.18         1.13 o                         
  13   5   2         88.65         86.82         3.08 o                         
  14   5   2         96.02         89.31         3.53 o                         
  15   5   2         70.43         72.13         3.40 o                         
  16   5   2         11.04         10.17         1.85 o                         
  17   5   2         23.41         21.53         2.77 o                         
  18   5   2          2.39          3.22         2.05 o                         
  19   5   2         52.94         52.00         6.61 o                         
   0   6   2         26.19         20.18         1.16 o                         
   1   6   2        486.34        465.21         3.38 o                         
   2   6   2         50.55         60.21         1.24 o                         
   3   6   2        699.69        717.73         4.25 o                         
   4   6   2        747.62        800.70         5.00 o                         
   5   6   2          0.10          2.06         0.72 o                         
   6   6   2       1060.43       1004.41         6.71 o                         
   7   6   2         13.57         23.53         1.35 o                         
   8   6   2        572.25        563.89         5.22 o                         
   9   6   2       1319.62       1240.09         8.35 o                         
  10   6   2         41.13         29.91         1.80 o                         
  11   6   2         48.75         50.55         2.35 o                         
  12   6   2          7.87          6.15         1.25 o                         
  13   6   2          5.43          5.20         1.44 o                         
  14   6   2         28.23         25.34         2.47 o                         
  15   6   2          0.34         -0.40         1.36 o                         
  16   6   2         18.40         21.38         2.24 o                         
  17   6   2         26.02         30.94         3.14 o                         
  18   6   2         35.93         33.45         3.77 o                         
   1   7   2         20.61         22.14         1.04 o                         
   2   7   2         26.18         25.50         1.04 o                         
   3   7   2          1.25          5.05         0.59 o                         
   4   7   2        258.37        264.82         2.59 o                         
   5   7   2        837.64        863.02         5.51 o                         
   6   7   2        255.60        272.67         3.49 o                         
   7   7   2        101.83         75.33         2.12 o                         
   8   7   2        320.32        368.46         4.49 o                         
   9   7   2         17.51          9.78         1.14 o                         
  10   7   2          6.90          7.36         1.36 o                         
  11   7   2        159.90        151.25         3.45 o                         
  12   7   2          3.42          2.26         1.25 o                         
  13   7   2          0.00         -0.37         1.56 o                         
  14   7   2         24.97         20.80         2.06 o                         
  15   7   2        116.85        107.61         4.24 o                         
  16   7   2         42.26         45.55         3.34 o                         
  17   7   2         45.96         49.47         3.83 o                         
  18   7   2         87.03         91.91         7.20 o                         
   0   8   2        316.42        307.41         5.32 o                         
   1   8   2        229.96        213.86         2.69 o                         
   2   8   2        158.73        149.38         2.13 o                         
   3   8   2        236.83        222.01         2.58 o                         
   4   8   2         20.15         22.28         1.03 o                         
   5   8   2         66.66         42.33         1.74 o                         
   6   8   2        581.35        634.45         5.58 o                         
   7   8   2         18.34          7.48         1.01 o                         
   8   8   2         74.31         79.63         2.41 o                         
   9   8   2         65.70         56.86         2.42 o                         
  10   8   2         16.51         12.48         1.42 o                         
  11   8   2          2.67          3.55         1.24 o                         
  12   8   2         70.67         64.56         3.17 o                         
  13   8   2          0.45          2.32         1.44 o                         
  14   8   2         41.97         44.15         3.10 o                         
  15   8   2         97.25         80.82         4.46 o                         
  16   8   2         12.67          7.50         2.16 o                         
  17   8   2          1.27          2.46         1.98 o                         
   1   9   2          7.39          8.09         0.87 o                         
   2   9   2         79.76         91.55         1.83 o                         
   3   9   2        468.98        455.04         3.94 o                         
   4   9   2        202.32        205.61         2.89 o                         
   5   9   2        728.20        680.48         5.91 o                         
   6   9   2        289.70        287.74         3.90 o                         
   7   9   2        280.66        310.12         4.14 o                         
   8   9   2          0.44          0.42         0.98 o                         
   9   9   2          2.18          4.67         1.15 o                         
  10   9   2          0.11         -1.08         1.08 o                         
  11   9   2          5.69          4.39         1.99 o                         
  12   9   2         23.00         24.36         2.39 o                         
  13   9   2         29.24         33.12         2.78 o                         
  14   9   2         12.50         12.45         2.49 o                         
  15   9   2          6.33         10.57         2.12 o                         
  16   9   2         32.54         33.89         3.13 o                         
  17   9   2        484.29        499.91        18.61 o                         
   0  10   2         21.71         23.78         2.23 o                         
   1  10   2          0.00         -0.06         0.74 o                         
   2  10   2         30.97         28.78         1.34 o                         
   3  10   2        830.57        811.60         6.09 o                         
   4  10   2        501.12        522.23         5.23 o                         
   5  10   2         61.14         49.70         2.22 o                         
   6  10   2        145.87        113.93         2.90 o                         
   7  10   2        236.22        197.65         4.12 o                         
   8  10   2        277.45        262.58         4.89 o                         
   9  10   2        167.96        160.16         3.95 o                         
  10  10   2         14.27         11.75         2.08 o                         
  11  10   2          0.15         -1.30         1.30 o                         
  12  10   2         27.82         20.54         2.43 o                         
  13  10   2          0.56          0.29         1.60 o                         
  14  10   2          0.06         -0.93         1.99 o                         
  15  10   2        137.25        136.84         5.15 o                         
  16  10   2          0.09          2.04         2.46 o                         
   1  11   2          6.61          8.43         1.09 o                         
   2  11   2        106.66        107.75         2.34 o                         
   3  11   2        111.79        113.81         3.82 o                         
   4  11   2        288.89        293.50         4.45 o                         
   5  11   2        362.55        322.97         4.72 o                         
   6  11   2        142.62        131.75         3.46 o                         
   7  11   2         34.85         31.97         2.49 o                         
   8  11   2          0.99          0.90         1.20 o                         
   9  11   2          2.80          3.66         1.41 o                         
  10  11   2         14.71         17.12         2.24 o                         
  11  11   2          3.03          6.38         1.72 o                         
  12  11   2         22.43         21.72         2.48 o                         
  13  11   2          0.18         -0.60         1.65 o                         
  14  11   2          3.46          4.30         2.03 o                         
  15  11   2         12.38         12.43         2.61 o                         
   0  12   2          5.42          5.35         1.50 o                         
   1  12   2          0.69          0.49         1.05 o                         
   2  12   2          0.81          0.85         1.07 o                         
   3  12   2         42.53         52.02         3.90 o                         
   4  12   2          5.06          2.33         1.15 o                         
   5  12   2          3.53          2.43         1.38 o                         
   6  12   2         40.40         45.10         2.78 o                         
   7  12   2          1.30          3.35         1.30 o                         
   8  12   2          8.71          7.26         1.64 o                         
   9  12   2         77.32         72.24         3.75 o                         
  10  12   2          0.19         -1.06         1.49 o                         
  11  12   2          2.18          0.00         1.63 o                         
  12  12   2          1.06          1.02         1.67 o                         
  13  12   2         44.00         50.10         3.54 o                         
  14  12   2          1.78          3.47         3.89 o                         
   1  13   2         15.47         15.67         1.79 o                         
   2  13   2         24.37         28.21         2.07 o                         
   3  13   2        134.64        140.67         3.72 o                         
   4  13   2         11.07          9.91         1.73 o                         
   5  13   2        302.24        312.63         5.95 o                         
   6  13   2        106.33        116.93         4.01 o                         
   7  13   2        393.13        382.76         7.51 o                         
   8  13   2         40.56         38.60         3.23 o                         
   9  13   2         15.57         14.89         2.49 o                         
  10  13   2         13.65         13.68         2.41 o                         
  11  13   2        119.69        114.69         5.34 o                         
  12  13   2          0.40         -0.57         1.91 o                         
  13  13   2         32.15         42.60        10.57 o                         
   0  14   2          8.31         14.31         3.04 o                         
   1  14   2          1.70          2.79         1.25 o                         
   2  14   2          0.39          1.99         1.31 o                         
   3  14   2        361.53        371.86         6.57 o                         
   4  14   2        128.25        132.94         4.18 o                         
   5  14   2          0.24          1.67         2.07 o                         
   6  14   2        175.72        170.83         5.27 o                         
   7  14   2         11.55         13.39         2.39 o                         
   8  14   2        268.31        260.86         6.67 o                         
   9  14   2        313.45        308.45         7.31 o                         
  10  14   2         30.12         27.47         3.05 o                         
  11  14   2          7.85         14.50         2.56 o                         
  12  14   2         24.82         26.74         7.80 o                         
   1  15   2          2.51          1.79         1.64 o                         
   2  15   2         36.26         38.52         3.07 o                         
   3  15   2         53.85         59.75         3.43 o                         
   4  15   2          0.09          0.29         1.55 o                         
   5  15   2         53.54         46.27         3.54 o                         
   6  15   2          0.70          3.15         1.90 o                         
   7  15   2        229.83        231.74         6.38 o                         
   8  15   2         20.07         24.44         2.97 o                         
   9  15   2         60.15         60.92         5.47 o                         
  10  15   2          2.48         -1.70         2.61 o                         
  11  15   2         18.08         28.30         8.02 o                         
   0  16   2          4.95          4.52         2.60 o                         
   1  16   2         21.55         29.99         4.02 o                         
   2  16   2         13.46         19.07         2.78 o                         
   3  16   2          0.03          0.79         1.86 o                         
   4  16   2         38.36         40.27         3.60 o                         
   5  16   2          4.33          4.02         2.13 o                         
   6  16   2         35.27         39.25         3.41 o                         
   7  16   2         44.05         52.48         4.68 o                         
   8  16   2          0.06          6.84         2.78 o                         
   1  17   2          0.10          0.53         2.21 o                         
   2  17   2         22.50         25.50         4.09 o                         
   3  17   2         20.91         23.56         3.54 o                         
   4  17   2        104.19        105.01         6.40 o                         
   5  17   2        156.05        165.60         6.88 o                         
   6  17   2         79.00         84.75         7.86 o                         
   1   0   3       3714.15       3811.85        17.64 o                         
   2   0   3        298.48        310.24         3.63 o                         
   3   0   3        287.42        347.27         3.73 o                         
   4   0   3       1484.73       1664.50        10.10 o                         
   5   0   3          3.56          9.36         1.25 o                         
   6   0   3        571.67        587.99         5.60 o                         
   7   0   3        564.67        504.05         5.31 o                         
   8   0   3        137.86        170.00         3.16 o                         
   9   0   3        112.95        142.79         3.38 o                         
  10   0   3        124.00        109.77         3.91 o                         
  11   0   3        126.46        153.94         3.99 o                         
  12   0   3        499.13        496.25         8.84 o                         
  13   0   3        132.31        122.51         4.81 o                         
  14   0   3         40.81         36.26         3.38 o                         
  15   0   3        181.73        194.85         6.32 o                         
  16   0   3          0.03         -1.58         1.85 o                         
  17   0   3         25.77         31.08         4.32 o                         
  18   0   3          2.20          1.72         2.82 o                         
  19   0   3          1.07         -4.68         4.68 o                         
   0   1   3        315.27        354.26         3.49 o                         
   1   1   3        392.46        375.23         2.66 o                         
   2   1   3         11.25         11.77         0.62 o                         
   3   1   3          2.63          2.42         0.54 o                         
   4   1   3        245.38        224.71         2.22 o                         
   5   1   3         92.01         86.06         1.42 o                         
   6   1   3         66.53         82.32         1.53 o                         
   7   1   3          1.11          2.96         0.61 o                         
   8   1   3        168.15        180.31         2.29 o                         
   9   1   3        347.22        378.71         3.58 o                         
  10   1   3        255.70        223.68         3.01 o                         
  11   1   3          7.98          6.10         0.99 o                         
  12   1   3        661.37        595.60         6.28 o                         
  13   1   3          1.43          3.18         1.18 o                         
  14   1   3         29.59         29.49         2.18 o                         
  15   1   3         48.49         46.80         2.74 o                         
  16   1   3         72.87         81.00         3.94 o                         
  17   1   3          1.96          4.63         2.02 o                         
  18   1   3          4.36          3.37         2.29 o                         
  19   1   3          8.29          2.45         4.10 o                         
   1   2   3         49.85         44.26         1.05 o                         
   2   2   3       1527.71       1783.83         7.34 o                         
   3   2   3        139.80        132.20         1.57 o                         
   4   2   3          0.21          1.15         0.44 o                         
   5   2   3         85.56        100.26         1.48 o                         
   6   2   3         85.03        106.05         1.54 o                         
   7   2   3          2.84          2.78         0.64 o                         
   8   2   3         63.45         67.57         1.44 o                         
   9   2   3          3.74          4.39         0.92 o                         
  10   2   3         10.20          8.40         1.04 o                         
  11   2   3         76.86         81.31         2.34 o                         
  12   2   3          7.00         10.16         1.19 o                         
  13   2   3          9.67          9.17         1.34 o                         
  14   2   3         26.07         27.67         2.08 o                         
  15   2   3         16.87         20.89         2.29 o                         
  16   2   3         24.09         24.03         2.46 o                         
  17   2   3         42.53         50.21         5.32 o                         
  18   2   3          0.10          2.46         2.33 o                         
  19   2   3         11.18         13.39         4.03 o                         
   0   3   3       1773.97       1969.88        12.34 o                         
   1   3   3        199.97        239.74         2.22 o                         
   2   3   3       1238.47       1334.52         6.58 o                         
   3   3   3       1417.52       1541.33         6.76 o                         
   4   3   3        374.56        372.62         2.69 o                         
   5   3   3        325.41        306.47         2.95 o                         
   6   3   3          2.17          2.66         1.08 o                         
   7   3   3         85.59         89.04         2.02 o                         
   8   3   3          2.35          0.33         0.65 o                         
   9   3   3        104.72         93.87         2.26 o                         
  10   3   3         12.00         17.93         1.31 o                         
  11   3   3        467.64        451.61         5.02 o                         
  12   3   3          2.28          1.48         0.91 o                         
  13   3   3        294.60        269.81         4.18 o                         
  14   3   3         14.62         14.82         1.74 o                         
  15   3   3          1.96          1.37         1.51 o                         
  16   3   3         58.29         51.84         3.30 o                         
  17   3   3          2.50          4.41         2.07 o                         
  18   3   3          1.62          0.82         2.05 o                         
  19   3   3          2.47         -3.52         3.52 o                         
   1   4   3        533.34        550.05         3.61 o                         
   2   4   3        285.72        351.20         2.89 o                         
   3   4   3         52.52         49.99         1.23 o                         
   4   4   3        117.61        113.19         1.69 o                         
   5   4   3         22.97         30.44         1.08 o                         
   6   4   3          9.82         10.48         0.70 o                         
   7   4   3        269.34        250.48         3.26 o                         
   8   4   3        173.72        180.18         2.94 o                         
   9   4   3         53.70         69.65         2.14 o                         
  10   4   3          0.02          0.25         0.77 o                         
  11   4   3         21.97         17.37         1.42 o                         
  12   4   3        132.67        141.39         3.07 o                         
  13   4   3          0.48          2.05         1.12 o                         
  14   4   3          1.66          0.32         1.42 o                         
  15   4   3          0.46         -0.67         1.34 o                         
  16   4   3         19.03         16.93         2.40 o                         
  17   4   3         26.15         30.70         3.13 o                         
  18   4   3          0.15         -1.95         2.14 o                         
  19   4   3         30.47         33.65         8.25 o                         
   0   5   3        795.56        837.67         7.64 o                         
   1   5   3         70.15         59.47         1.25 o                         
   2   5   3        233.03        239.30         2.47 o                         
   3   5   3         66.64         83.94         1.50 o                         
   4   5   3        500.06        500.67         4.16 o                         
   5   5   3         26.67         19.05         0.90 o                         
   6   5   3        291.81        267.92         3.31 o                         
   7   5   3          8.78          4.70         0.84 o                         
   8   5   3        686.49        637.57         5.62 o                         
   9   5   3          0.13         -0.36         0.76 o                         
  10   5   3         88.27         78.48         2.46 o                         
  11   5   3         29.69         34.93         1.84 o                         
  12   5   3        554.65        528.18         6.31 o                         
  13   5   3         96.01         92.60         3.10 o                         
  14   5   3          4.55          3.31         1.52 o                         
  15   5   3         42.29         46.71         3.09 o                         
  16   5   3          9.99         10.67         2.54 o                         
  17   5   3          5.51         11.62         2.58 o                         
  18   5   3         11.74          6.89         2.94 o                         
   1   6   3        886.89        854.91         5.17 o                         
   2   6   3        708.71        733.27         5.24 o                         
   3   6   3        464.56        465.64         3.23 o                         
   4   6   3        255.16        261.96         2.38 o                         
   5   6   3         24.26         23.26         1.23 o                         
   6   6   3         17.39         26.52         1.39 o                         
   7   6   3          0.29          1.25         0.73 o                         
   8   6   3        531.63        505.22         5.10 o                         
   9   6   3         56.68         52.58         2.08 o                         
  10   6   3         75.15         76.86         2.48 o                         
  11   6   3         15.12         18.47         1.65 o                         
  12   6   3        304.98        303.67         4.90 o                         
  13   6   3        136.84        149.33         3.67 o                         
  14   6   3        221.66        209.33         5.17 o                         
  15   6   3        114.60        118.49         4.51 o                         
  16   6   3         42.27         48.08         3.62 o                         
  17   6   3          0.36         -0.62         2.22 o                         
  18   6   3          7.06         11.44         3.45 o                         
   0   7   3        232.94        291.64         3.70 o                         
   1   7   3         15.31         19.54         1.15 o                         
   2   7   3        889.93        874.09         5.56 o                         
   3   7   3        130.43        141.35         1.89 o                         
   4   7   3          2.25          2.86         0.61 o                         
   5   7   3         49.63         51.74         1.74 o                         
   6   7   3         87.82         76.50         2.10 o                         
   7   7   3          7.20          9.15         1.17 o                         
   8   7   3        284.68        286.68         3.94 o                         
   9   7   3        231.13        199.96         3.43 o                         
  10   7   3         96.49         89.18         2.83 o                         
  11   7   3        149.23        133.18         3.59 o                         
  12   7   3         94.66         92.06         3.52 o                         
  13   7   3          0.38          1.28         1.52 o                         
  14   7   3         63.26         58.15         3.43 o                         
  15   7   3         99.05         90.99         4.29 o                         
  16   7   3         23.50         18.72         2.80 o                         
  17   7   3          1.31          3.06         2.35 o                         
   1   8   3        186.88        181.50         2.53 o                         
   2   8   3         47.36         42.38         1.51 o                         
   3   8   3         41.83         35.37         1.44 o                         
   4   8   3         60.48         64.03         2.16 o                         
   5   8   3        158.17        144.09         2.99 o                         
   6   8   3         22.20         28.92         1.70 o                         
   7   8   3         18.31         24.35         1.63 o                         
   8   8   3          0.00          0.19         0.98 o                         
   9   8   3         39.94         45.99         2.24 o                         
  10   8   3         45.57         47.52         2.55 o                         
  11   8   3         32.30         35.87         2.42 o                         
  12   8   3        128.48        122.28         4.12 o                         
  13   8   3         75.90         74.71         3.78 o                         
  14   8   3         50.51         50.20         3.33 o                         
  15   8   3         32.89         29.32         2.73 o                         
  16   8   3         26.83         21.42         2.66 o                         
  17   8   3          5.37         -3.54         7.35 o                         
   0   9   3       4113.03       4044.75        24.65 o                         
   1   9   3         24.73         27.00         1.49 o                         
   2   9   3        126.15        135.18         3.63 o                         
   3   9   3         91.10         80.54         2.65 o                         
   4   9   3         96.18         94.10         2.55 o                         
   5   9   3         14.50         23.09         1.58 o                         
   6   9   3         95.60         94.01         2.68 o                         
   7   9   3         16.54         17.33         1.52 o                         
   8   9   3         72.73         69.26         2.69 o                         
   9   9   3          8.51          4.39         1.28 o                         
  10   9   3        196.98        201.36         4.48 o                         
  11   9   3         52.45         43.88         3.76 o                         
  12   9   3        438.01        428.27         7.42 o                         
  13   9   3        131.82        140.35         4.70 o                         
  14   9   3         12.00         10.22         2.08 o                         
  15   9   3          6.54          9.29         2.12 o                         
  16   9   3          0.05          1.34         2.52 o                         
   1  10   3        281.93        280.75         3.85 o                         
   2  10   3        903.32        849.73         6.77 o                         
   3  10   3        131.17        140.66         3.38 o                         
   4  10   3        429.47        422.49         5.75 o                         
   5  10   3         84.94         81.23         3.06 o                         
   6  10   3          0.20         -0.13         1.06 o                         
   7  10   3         14.53         15.56         1.53 o                         
   8  10   3        113.85        119.48         3.45 o                         
   9  10   3          1.73          2.08         1.26 o                         
  10  10   3          2.56          2.44         1.36 o                         
  11  10   3         75.67         67.05         3.61 o                         
  12  10   3         35.08         32.07         2.76 o                         
  13  10   3          1.43          2.21         1.70 o                         
  14  10   3        503.87        495.94         8.80 o                         
  15  10   3         12.43         17.43         2.62 o                         
  16  10   3         16.87         21.62         6.69 o                         
   0  11   3       1291.28       1266.75        12.57 o                         
   1  11   3         29.41         32.99         1.74 o                         
   2  11   3        119.41        112.03         3.21 o                         
   3  11   3        143.94        136.96         3.45 o                         
   4  11   3         32.38         25.05         2.11 o                         
   5  11   3         46.75         59.00         2.78 o                         
   6  11   3          6.12          3.01         1.58 o                         
   7  11   3          8.08          8.35         1.65 o                         
   8  11   3         22.56         25.10         2.22 o                         
   9  11   3         16.95         12.64         1.96 o                         
  10  11   3         25.52         18.36         2.41 o                         
  11  11   3        126.21        124.11         5.25 o                         
  12  11   3        239.46        256.34         6.70 o                         
  13  11   3        117.46        117.02         5.43 o                         
  14  11   3          7.60         11.72         2.48 o                         
   1  12   3         12.48         16.27         1.69 o                         
   2  12   3          0.04          1.74         1.15 o                         
   3  12   3          6.08          7.62         1.38 o                         
   4  12   3         41.91         39.47         2.38 o                         
   5  12   3          0.90         -0.64         1.17 o                         
   6  12   3          5.91          8.14         1.65 o                         
   7  12   3          1.48          3.87         1.48 o                         
   8  12   3         24.05         19.83         2.25 o                         
   9  12   3          1.52          4.03         1.78 o                         
  10  12   3         17.11         15.95         2.50 o                         
  11  12   3         45.53         37.12         3.36 o                         
  12  12   3         39.78         52.34         5.23 o                         
  13  12   3         13.13         13.16         2.65 o                         
   0  13   3        860.35        862.75        16.51 o                         
   1  13   3          5.93          8.20         1.55 o                         
   2  13   3        141.83        139.54         3.99 o                         
   3  13   3          0.24          1.00         1.31 o                         
   4  13   3         84.42         94.22         3.61 o                         
   5  13   3          3.38          2.45         1.70 o                         
   6  13   3         65.61         68.48         3.64 o                         
   7  13   3          0.34          0.06         1.48 o                         
   8  13   3        123.72        120.96         5.03 o                         
   9  13   3         90.68         86.10         5.28 o                         
  10  13   3        297.87        302.41         9.67 o                         
  11  13   3         10.21         10.35         2.36 o                         
  12  13   3         94.00         85.44         4.93 o                         
   1  14   3        293.18        298.81         6.52 o                         
   2  14   3         57.57         58.42         3.07 o                         
   3  14   3         76.70         77.76         3.49 o                         
   4  14   3        185.24        191.66         5.03 o                         
   5  14   3          0.43          1.11         1.55 o                         
   6  14   3          3.57          4.16         1.78 o                         
   7  14   3          3.78          4.65         2.00 o                         
   8  14   3        112.00        108.76         5.21 o                         
   9  14   3          0.93          2.63         2.01 o                         
  10  14   3          6.01          3.50         2.94 o                         
  11  14   3          1.14          2.67         4.90 o                         
   0  15   3        175.44        180.37         7.75 o                         
   1  15   3          1.37          1.11         1.93 o                         
   2  15   3          5.49          4.73         1.86 o                         
   3  15   3          7.71         10.05         2.25 o                         
   4  15   3        136.80        140.31         4.59 o                         
   5  15   3          2.66          4.30         1.92 o                         
   6  15   3         11.11         14.79         2.39 o                         
   7  15   3          4.53          6.59         2.14 o                         
   8  15   3         57.08         57.38         4.07 o                         
   9  15   3         18.30         19.56         3.43 o                         
   1  16   3          1.81          1.07         1.99 o                         
   2  16   3        106.08        116.64         5.71 o                         
   3  16   3         12.76         14.04         2.83 o                         
   4  16   3          5.47          3.99         3.10 o                         
   5  16   3         15.95         20.52         2.74 o                         
   6  16   3          6.02          5.02         2.33 o                         
   7  16   3          0.17          0.35         2.66 o                         
   0  17   3        374.79        408.77        14.95 o                         
   1  17   3          4.34          6.14         2.68 o                         
   2  17   3         89.14         93.16         5.50 o                         
   3  17   3         57.14         71.49         6.43 o                         
   4  17   3          0.05          1.04         4.57 o                         
   0   0   4        784.83        794.04         8.97 o                         
   1   0   4        349.79        370.25         4.16 o                         
   2   0   4       1622.50       1632.32        11.07 o                         
   3   0   4        206.33        223.07         3.31 o                         
   4   0   4         34.84         43.86         2.47 o                         
   5   0   4        608.75        636.76         6.10 o                         
   6   0   4        240.43        250.40         3.83 o                         
   7   0   4        173.54        172.76         3.75 o                         
   8   0   4        291.95        277.13         4.29 o                         
   9   0   4        453.65        451.48         6.11 o                         
  10   0   4        331.16        318.27         5.71 o                         
  11   0   4         10.62          7.13         1.84 o                         
  12   0   4        115.98         97.60         5.85 o                         
  13   0   4         99.30         69.06         4.36 o                         
  14   0   4          4.41          3.97         2.06 o                         
  15   0   4          1.22         -1.31         1.86 o                         
  16   0   4         36.82         34.84         3.75 o                         
  17   0   4          8.41         13.17         3.52 o                         
  18   0   4          1.06          3.32         4.04 o                         
  19   0   4         22.47         24.29         8.47 o                         
   1   1   4       1043.70       1152.61         5.69 o                         
   2   1   4        713.73        804.99         4.61 o                         
   3   1   4         54.30         63.50         1.34 o                         
   4   1   4        252.43        243.12         2.60 o                         
   5   1   4        275.08        299.91         3.08 o                         
   6   1   4        137.62        132.13         1.98 o                         
   7   1   4         10.33          9.87         0.79 o                         
   8   1   4          1.33          1.58         0.82 o                         
   9   1   4        245.55        235.14         3.13 o                         
  10   1   4        342.55        317.13         4.18 o                         
  11   1   4          0.87          1.54         0.95 o                         
  12   1   4        108.47        102.66         3.18 o                         
  13   1   4         36.22         43.71         2.56 o                         
  14   1   4        103.22        102.14         3.60 o                         
  15   1   4         24.12         18.65         2.00 o                         
  16   1   4         32.75         37.75         2.92 o                         
  17   1   4         19.60         21.79         2.53 o                         
  18   1   4          1.03          2.66         2.27 o                         
  19   1   4          5.85          8.02         5.79 o                         
   0   2   4       1522.32       1585.09        10.71 o                         
   1   2   4         81.04         79.34         1.36 o                         
   2   2   4         46.57         32.14         1.00 o                         
   3   2   4         18.76         18.26         0.84 o                         
   4   2   4          7.34          5.31         0.60 o                         
   5   2   4         19.06         24.82         1.00 o                         
   6   2   4        240.90        239.36         2.57 o                         
   7   2   4          2.75          3.22         0.68 o                         
   8   2   4          9.24          8.16         0.91 o                         
   9   2   4         91.20         99.47         2.49 o                         
  10   2   4          0.24          0.50         0.82 o                         
  11   2   4        140.07        126.60         2.84 o                         
  12   2   4         15.02         11.32         1.40 o                         
  13   2   4         56.26         60.50         2.91 o                         
  14   2   4         10.01         12.83         1.71 o                         
  15   2   4          2.23          2.95         1.46 o                         
  16   2   4          1.11          0.54         1.65 o                         
  17   2   4          3.55          3.87         1.89 o                         
  18   2   4          0.43         -0.05         2.51 o                         
   1   3   4        762.17        745.16         4.64 o                         
   2   3   4        279.21        237.29         2.56 o                         
   3   3   4         49.37         66.09         1.57 o                         
   4   3   4       1133.74       1072.98         5.63 o                         
   5   3   4         58.56         44.96         1.39 o                         
   6   3   4         71.14         84.04         2.00 o                         
   7   3   4         82.82         66.03         1.73 o                         
   8   3   4        889.13        853.67         6.60 o                         
   9   3   4        503.86        490.78         5.09 o                         
  10   3   4        263.22        261.93         3.85 o                         
  11   3   4        171.08        161.44         3.20 o                         
  12   3   4        129.90        131.73         3.02 o                         
  13   3   4          0.00          1.04         1.12 o                         
  14   3   4         67.51         62.51         3.08 o                         
  15   3   4        114.73        114.39         4.33 o                         
  16   3   4          1.76          6.68         1.97 o                         
  17   3   4          0.99          1.60         1.98 o                         
  18   3   4          2.13          5.20         2.81 o                         
   0   4   4         97.04        116.50         2.90 o                         
   1   4   4        207.52        216.56         2.93 o                         
   2   4   4         26.90         28.56         1.37 o                         
   3   4   4         70.65         73.00         1.95 o                         
   4   4   4         63.51         62.76         1.28 o                         
   5   4   4        118.36        101.94         1.89 o                         
   6   4   4        162.17        151.36         2.40 o                         
   7   4   4         17.42         16.78         1.22 o                         
   8   4   4        294.91        270.59         4.77 o                         
   9   4   4        219.96        186.59         3.23 o                         
  10   4   4        261.82        230.06         3.67 o                         
  11   4   4         66.74         53.99         2.39 o                         
  12   4   4         27.00         28.17         1.92 o                         
  13   4   4        224.04        222.78         4.90 o                         
  14   4   4          0.53          1.82         1.57 o                         
  15   4   4         30.24         27.34         2.73 o                         
  16   4   4          2.58          2.95         1.95 o                         
  17   4   4          0.27         -0.71         2.10 o                         
  18   4   4          0.05          4.41         2.94 o                         
   1   5   4         62.45         68.56         1.70 o                         
   2   5   4         13.81         11.77         1.27 o                         
   3   5   4          1.73          5.79         0.61 o                         
   4   5   4        587.52        591.86         4.36 o                         
   5   5   4        861.14        877.15         6.16 o                         
   6   5   4          3.88          4.52         0.92 o                         
   7   5   4        137.78        116.42         2.68 o                         
   8   5   4        167.99        160.01         4.75 o                         
   9   5   4        147.39        132.07         3.05 o                         
  10   5   4          6.03          4.28         1.09 o                         
  11   5   4          9.30         12.90         1.57 o                         
  12   5   4          2.65          4.90         1.21 o                         
  13   5   4          0.01         -1.12         1.12 o                         
  14   5   4          8.10          6.83         1.73 o                         
  15   5   4          0.01         -0.23         1.60 o                         
  16   5   4          0.75         -1.05         3.62 o                         
  17   5   4        138.79        144.77         6.60 o                         
   0   6   4        927.65        929.12         9.93 o                         
   1   6   4        179.54        170.02         2.64 o                         
   2   6   4        477.05        505.56         4.53 o                         
   3   6   4       1378.14       1363.77         7.36 o                         
   4   6   4        698.07        671.16         5.35 o                         
   5   6   4         38.95         39.52         1.91 o                         
   6   6   4         84.64         81.17         2.37 o                         
   7   6   4          0.00          0.16         0.78 o                         
   8   6   4          2.32          2.33         1.26 o                         
   9   6   4        218.44        216.33         3.92 o                         
  10   6   4         69.39         72.21         2.73 o                         
  11   6   4         79.21         74.37         2.90 o                         
  12   6   4          0.87          1.91         1.29 o                         
  13   6   4          9.29          7.18         1.61 o                         
  14   6   4        119.81        120.69         4.04 o                         
  15   6   4        163.33        172.77         5.69 o                         
  16   6   4         92.82         97.61         5.77 o                         
  17   6   4          0.51          1.34         2.89 o                         
   1   7   4        570.61        528.71         4.86 o                         
   2   7   4        858.93        766.51         5.92 o                         
   3   7   4         88.73         81.47         2.27 o                         
   4   7   4          4.73          2.79         0.96 o                         
   5   7   4        209.45        220.14         3.59 o                         
   6   7   4         17.35         18.50         1.67 o                         
   7   7   4          0.20          1.64         0.93 o                         
   8   7   4         99.08         89.33         2.73 o                         
   9   7   4         54.06         54.62         2.48 o                         
  10   7   4        251.76        242.04         4.35 o                         
  11   7   4         42.25         40.45         2.30 o                         
  12   7   4         95.82         94.23         3.75 o                         
  13   7   4         51.99         51.57         2.95 o                         
  14   7   4          7.75          8.30         1.94 o                         
  15   7   4         14.75         16.79         2.63 o                         
  16   7   4          0.10          2.35         2.31 o                         
  17   7   4         20.17         22.73         8.25 o                         
   0   8   4         16.71         13.76         1.62 o                         
   1   8   4         60.14         69.14         2.06 o                         
   2   8   4         14.27         12.19         1.32 o                         
   3   8   4          4.18          4.97         0.97 o                         
   4   8   4         31.79         27.09         1.82 o                         
   5   8   4         68.09         56.66         2.55 o                         
   6   8   4         97.04        101.11         3.11 o                         
   7   8   4          3.85          1.63         1.06 o                         
   8   8   4        157.75        153.47         3.44 o                         
   9   8   4         32.16         27.70         1.92 o                         
  10   8   4          8.83         12.94         1.58 o                         
  11   8   4          1.71          5.22         1.41 o                         
  12   8   4        148.52        154.73         5.22 o                         
  13   8   4         15.16         17.63         2.30 o                         
  14   8   4         25.30         31.01         2.75 o                         
  15   8   4          0.03          0.11         1.77 o                         
  16   8   4         15.34         16.53         2.77 o                         
   1   9   4         90.80        101.65         2.44 o                         
   2   9   4         99.09         83.75         2.60 o                         
   3   9   4         62.76         55.65         2.69 o                         
   4   9   4        213.14        198.29         4.07 o                         
   5   9   4        189.16        177.24         3.88 o                         
   6   9   4          9.50          7.63         1.41 o                         
   7   9   4         73.73         67.04         2.96 o                         
   8   9   4         18.06         20.73         1.95 o                         
   9   9   4          5.15          6.47         1.43 o                         
  10   9   4         10.75         15.33         1.98 o                         
  11   9   4        221.68        231.84         5.46 o                         
  12   9   4         24.12         21.24         2.33 o                         
  13   9   4         64.96         55.53         3.83 o                         
  14   9   4         81.50         91.25         5.81 o                         
  15   9   4         56.25         61.24         4.17 o                         
  16   9   4          8.35          6.91         6.24 o                         
   0  10   4       1174.22       1149.14        17.14 o                         
   1  10   4          5.02          4.50         1.13 o                         
   2  10   4        240.77        233.98         4.40 o                         
   3  10   4        616.00        603.62         7.10 o                         
   4  10   4        105.22        107.27         3.20 o                         
   5  10   4          0.02         -0.50         1.05 o                         
   6  10   4         86.35         90.68         4.38 o                         
   7  10   4          1.37          1.27         1.11 o                         
   8  10   4         33.39         35.96         2.42 o                         
   9  10   4        115.96        122.34         4.20 o                         
  10  10   4         12.75         12.28         2.56 o                         
  11  10   4        147.08        146.92         4.62 o                         
  12  10   4        233.98        250.76         6.55 o                         
  13  10   4        180.23        166.79         5.67 o                         
  14  10   4         42.99         42.74         3.85 o                         
  15  10   4        104.82        115.53         9.45 o                         
   1  11   4         18.46         15.84         1.70 o                         
   2  11   4          0.01          0.86         1.34 o                         
   3  11   4          1.40          3.34         1.25 o                         
   4  11   4        239.59        251.84         4.85 o                         
   5  11   4         14.77         14.85         1.73 o                         
   6  11   4         10.82         10.68         2.00 o                         
   7  11   4          0.86          0.42         1.38 o                         
   8  11   4        127.31        127.99         4.33 o                         
   9  11   4         14.88         10.04         1.84 o                         
  10  11   4         31.87         33.11         2.75 o                         
  11  11   4         93.57         98.02         5.00 o                         
  12  11   4         42.45         37.92         3.47 o                         
  13  11   4          7.86          5.55         2.20 o                         
  14  11   4         40.62         30.31         7.80 o                         
   0  12   4         20.35         17.82         5.41 o                         
   1  12   4         13.98         12.35         1.82 o                         
   2  12   4         59.04         67.36         3.30 o                         
   3  12   4        121.33        123.42         3.69 o                         
   4  12   4         47.63         45.58         2.66 o                         
   5  12   4         16.04         13.61         1.81 o                         
   6  12   4         40.24         43.23         2.73 o                         
   7  12   4          9.58          9.34         1.88 o                         
   8  12   4          0.84          0.23         1.50 o                         
   9  12   4          0.41          0.44         1.58 o                         
  10  12   4          2.35          2.11         1.81 o                         
  11  12   4          1.18         -1.83         1.83 o                         
  12  12   4          4.69          5.82         2.35 o                         
  13  12   4          3.44         -1.78         4.23 o                         
   1  13   4        290.01        279.97         6.53 o                         
   2  13   4         51.08         45.29         2.92 o                         
   3  13   4          0.70          1.39         1.36 o                         
   4  13   4          2.99          3.56         1.50 o                         
   5  13   4        174.73        168.61         4.40 o                         
   6  13   4         33.62         36.84         2.96 o                         
   7  13   4         47.57         44.80         3.22 o                         
   8  13   4         12.55         12.26         2.17 o                         
   9  13   4          4.36          8.21         2.06 o                         
  10  13   4         95.12         97.99         5.16 o                         
  11  13   4         71.83         72.94         4.58 o                         
   0  14   4        168.00        172.31         7.47 o                         
   1  14   4          1.90          2.65         3.18 o                         
   2  14   4        355.04        361.50         7.53 o                         
   3  14   4        505.72        525.15        13.20 o                         
   4  14   4        177.96        182.19         6.18 o                         
   5  14   4         16.90         17.76         2.35 o                         
   6  14   4         49.18         55.57         3.58 o                         
   7  14   4          1.20          1.04         1.71 o                         
   8  14   4         16.08         18.01         2.61 o                         
   9  14   4         51.91         61.55         4.33 o                         
  10  14   4         10.45          6.91         6.02 o                         
   1  15   4          7.46          9.04         2.20 o                         
   2  15   4         12.62         17.54         2.59 o                         
   3  15   4          6.18          4.30         2.00 o                         
   4  15   4          8.59          7.33         2.56 o                         
   5  15   4         62.07         65.08         3.91 o                         
   6  15   4          8.72          5.90         2.12 o                         
   7  15   4         49.61         56.66         4.10 o                         
   8  15   4         53.39         47.73         5.40 o                         
   0  16   4         50.42         56.06         5.40 o                         
   1  16   4         19.92         15.83         2.92 o                         
   2  16   4          4.39          1.28         3.25 o                         
   3  16   4          0.08         -2.01         2.32 o                         
   4  16   4          0.19         -2.12         2.12 o                         
   5  16   4          3.84          7.24         4.25 o                         
   1  17   4         40.92         42.12         8.47 o                         
   1   0   5        347.93        299.29         4.14 o                         
   2   0   5         70.69         83.22         2.29 o                         
   3   0   5       1261.22       1216.20         9.31 o                         
   4   0   5        301.99        267.08         4.12 o                         
   5   0   5       2720.32       2833.36        17.12 o                         
   6   0   5        431.60        397.80         5.28 o                         
   7   0   5       2819.18       2670.25        16.46 o                         
   8   0   5          1.23          1.05         1.11 o                         
   9   0   5        335.09        343.43         6.03 o                         
  10   0   5         25.18         23.57         2.70 o                         
  11   0   5         27.07         26.55         2.83 o                         
  12   0   5         22.43         19.13         2.74 o                         
  13   0   5         13.62         15.86         2.56 o                         
  14   0   5          0.01         -0.46         1.90 o                         
  15   0   5         16.49         17.85         2.87 o                         
  16   0   5         23.26         25.08         3.41 o                         
  17   0   5        295.32        329.97        10.61 o                         
  18   0   5        111.81        127.02        14.04 o                         
   0   1   5          7.41          7.15         0.99 o                         
   1   1   5        216.03        200.08         2.37 o                         
   2   1   5         58.53         65.06         1.48 o                         
   3   1   5        389.39        382.49         3.78 o                         
   4   1   5        364.00        359.83         3.38 o                         
   5   1   5        226.84        231.11         2.78 o                         
   6   1   5        258.74        238.23         2.88 o                         
   7   1   5        226.08        239.84         3.19 o                         
   8   1   5          3.25          5.96         0.94 o                         
   9   1   5         84.35         77.43         3.25 o                         
  10   1   5          3.53          5.45         1.08 o                         
  11   1   5          7.49          6.04         1.89 o                         
  12   1   5          0.40         -0.07         1.16 o                         
  13   1   5         22.04         25.13         2.15 o                         
  14   1   5         29.37         32.70         2.45 o                         
  15   1   5         24.19         22.68         2.39 o                         
  16   1   5         13.09         17.29         2.45 o                         
  17   1   5         81.47         81.12         4.64 o                         
  18   1   5         14.91         25.18         6.91 o                         
   1   2   5          0.09          1.52         0.49 o                         
   2   2   5          4.43          2.57         0.53 o                         
   3   2   5         32.21         36.48         1.24 o                         
   4   2   5        355.01        332.56         3.20 o                         
   5   2   5        113.74        100.34         1.86 o                         
   6   2   5          0.40          1.48         0.96 o                         
   7   2   5          1.56          1.62         0.75 o                         
   8   2   5        242.22        218.47         3.54 o                         
   9   2   5          1.97          1.76         0.86 o                         
  10   2   5          5.50          8.25         1.26 o                         
  11   2   5          4.43          4.70         1.20 o                         
  12   2   5          1.98          0.88         1.19 o                         
  13   2   5         16.05         14.75         1.97 o                         
  14   2   5          9.05          6.81         1.64 o                         
  15   2   5          8.97          4.33         1.74 o                         
  16   2   5          0.45         -1.61         1.61 o                         
  17   2   5         50.41         54.90         5.38 o                         
  18   2   5          6.04          8.91         3.60 o                         
   0   3   5         20.41         18.26         1.61 o                         
   1   3   5          0.45          1.31         0.60 o                         
   2   3   5         90.97         97.55         2.08 o                         
   3   3   5          2.40          4.47         0.69 o                         
   4   3   5         56.40         49.03         1.93 o                         
   5   3   5        343.53        328.89         3.48 o                         
   6   3   5        596.57        598.46         5.57 o                         
   7   3   5        242.81        221.20         3.63 o                         
   8   3   5         41.52         46.20         2.14 o                         
   9   3   5        307.03        271.54         4.26 o                         
  10   3   5         31.30         25.94         1.81 o                         
  11   3   5         63.03         63.23         2.86 o                         
  12   3   5         33.89         36.62         2.30 o                         
  13   3   5         31.21         28.73         2.40 o                         
  14   3   5          3.35          4.24         1.64 o                         
  15   3   5          1.51         -1.74         1.74 o                         
  16   3   5         14.92         16.11         2.54 o                         
  17   3   5        112.32        126.58         5.56 o                         
   1   4   5         90.06         88.66         2.01 o                         
   2   4   5         42.52         28.03         1.39 o                         
   3   4   5        342.01        316.26         3.33 o                         
   4   4   5        181.66        188.77         2.63 o                         
   5   4   5       2005.43       1910.60        10.43 o                         
   6   4   5         28.45         22.61         1.69 o                         
   7   4   5       1254.01       1184.79         8.94 o                         
   8   4   5        168.34        134.44         3.07 o                         
   9   4   5        263.36        246.25         4.17 o                         
  10   4   5          9.52         11.29         1.42 o                         
  11   4   5         46.83         42.18         2.30 o                         
  12   4   5          0.32          0.34         1.16 o                         
  13   4   5          6.98          7.29         1.66 o                         
  14   4   5         86.01         87.47         4.02 o                         
  15   4   5          9.52         10.14         2.28 o                         
  16   4   5          0.00         -1.91         1.91 o                         
  17   4   5        111.17        116.84         6.91 o                         
   0   5   5        369.40        363.37         6.23 o                         
   1   5   5        118.42         85.36         2.05 o                         
   2   5   5        108.89        114.91         2.30 o                         
   3   5   5        283.81        264.56         3.75 o                         
   4   5   5         22.81         23.06         1.48 o                         
   5   5   5         41.60         39.28         1.82 o                         
   6   5   5          8.61         11.99         1.25 o                         
   7   5   5          0.15          1.48         1.26 o                         
   8   5   5         46.92         40.06         2.10 o                         
   9   5   5        128.38        113.68         3.03 o                         
  10   5   5          1.81          1.18         1.16 o                         
  11   5   5          2.82          3.66         1.18 o                         
  12   5   5        109.36        105.80         3.33 o                         
  13   5   5         20.57         22.64         2.15 o                         
  14   5   5         16.91         20.60         2.54 o                         
  15   5   5         27.11         26.98         2.89 o                         
  16   5   5         38.98         44.30         3.70 o                         
  17   5   5         13.78         17.38         7.13 o                         
   1   6   5        114.07        109.30         2.73 o                         
   2   6   5        250.41        242.34         3.36 o                         
   3   6   5         37.61         38.99         1.84 o                         
   4   6   5         69.33         64.24         2.27 o                         
   5   6   5        202.88        190.42         3.81 o                         
   6   6   5        180.49        166.16         3.69 o                         
   7   6   5          4.50          5.01         1.20 o                         
   8   6   5         31.81         39.32         2.32 o                         
   9   6   5          3.12          4.00         1.16 o                         
  10   6   5         39.58         39.68         2.24 o                         
  11   6   5          0.00          1.27         1.18 o                         
  12   6   5          8.69         10.03         1.58 o                         
  13   6   5        113.93        112.64         4.35 o                         
  14   6   5         91.63         91.97         4.25 o                         
  15   6   5          9.18          4.20         2.07 o                         
  16   6   5         23.67         17.83         3.59 o                         
   0   7   5        114.69        111.51         3.50 o                         
   1   7   5         76.42         62.67         2.03 o                         
   2   7   5        127.14        109.40         2.65 o                         
   3   7   5         99.93         99.06         2.62 o                         
   4   7   5        207.96        196.21         3.94 o                         
   5   7   5        147.52        135.67         3.41 o                         
   6   7   5          0.57         -1.40         1.40 o                         
   7   7   5        147.08        131.30         4.21 o                         
   8   7   5          0.01          1.43         1.08 o                         
   9   7   5        107.81        111.44         3.62 o                         
  10   7   5          0.86          1.98         1.24 o                         
  11   7   5         37.00         37.67         2.51 o                         
  12   7   5         13.76         11.65         1.91 o                         
  13   7   5          2.90          5.61         1.76 o                         
  14   7   5         17.83         19.65         2.49 o                         
  15   7   5          2.90          2.12         2.76 o                         
   1   8   5         10.89         15.54         1.36 o                         
   2   8   5          3.01          3.84         1.00 o                         
   3   8   5          1.65          0.87         0.97 o                         
   4   8   5        198.64        177.16         3.90 o                         
   5   8   5        780.68        702.37         7.79 o                         
   6   8   5         60.86         48.89         2.59 o                         
   7   8   5        109.58        105.79         3.46 o                         
   8   8   5        109.06        127.33         3.66 o                         
   9   8   5        155.44        149.44         4.57 o                         
  10   8   5          5.47          6.09         1.55 o                         
  11   8   5          0.43         -0.08         1.60 o                         
  12   8   5          9.50          6.68         1.77 o                         
  13   8   5         11.76         10.72         2.02 o                         
  14   8   5          1.44         -1.37         2.19 o                         
  15   8   5          5.63         13.51         6.24 o                         
   0   9   5         42.31         50.80         2.97 o                         
   1   9   5          6.47          5.88         1.15 o                         
   2   9   5         33.40         26.65         1.94 o                         
   3   9   5        157.60        157.52         3.73 o                         
   4   9   5          1.93          0.65         1.05 o                         
   5   9   5         10.08         11.49         1.61 o                         
   6   9   5        620.58        592.03         7.49 o                         
   7   9   5        129.80        129.76         3.76 o                         
   8   9   5          1.05          0.88         1.26 o                         
   9   9   5         79.28         83.40         3.60 o                         
  10   9   5         22.24         20.07         2.43 o                         
  11   9   5         18.60         19.86         2.33 o                         
  12   9   5         16.74         20.04         2.41 o                         
  13   9   5         19.20         23.25         2.93 o                         
  14   9   5          0.00          2.36         2.36 o                         
  15   9   5         85.51         75.77        10.92 o                         
   1  10   5         93.51         90.10         3.20 o                         
   2  10   5         24.42         22.12         2.31 o                         
   3  10   5          0.18          1.40         1.19 o                         
   4  10   5        196.85        196.13         4.35 o                         
   5  10   5          0.41          1.12         1.17 o                         
   6  10   5          2.25          2.79         1.28 o                         
   7  10   5         55.49         51.29         2.90 o                         
   8  10   5        478.17        492.58         7.22 o                         
   9  10   5          8.26         11.73         2.06 o                         
  10  10   5         17.07         18.47         2.32 o                         
  11  10   5         12.96         11.83         2.13 o                         
  12  10   5          2.34          3.18         1.86 o                         
  13  10   5         25.35         23.75         2.95 o                         
  14  10   5          2.51          8.02         5.57 o                         
   0  11   5          1.75          0.95         2.21 o                         
   1  11   5          0.45         -1.15         1.15 o                         
   2  11   5         19.29         22.37         2.02 o                         
   3  11   5        130.51        127.25         3.75 o                         
   4  11   5          5.25          1.81         1.31 o                         
   5  11   5         26.03         28.86         2.28 o                         
   6  11   5        308.52        310.14         5.76 o                         
   7  11   5         49.82         53.83         3.06 o                         
   8  11   5          7.63          8.82         1.88 o                         
   9  11   5          7.37          5.67         1.92 o                         
  10  11   5          1.14         -1.47         1.47 o                         
  11  11   5          2.26          3.05         1.89 o                         
  12  11   5          0.23          1.32         1.99 o                         
  13  11   5          8.94          8.25         5.57 o                         
   1  12   5          0.73         -0.37         1.58 o                         
   2  12   5         56.13         63.65         3.65 o                         
   3  12   5          8.17          9.02         1.69 o                         
   4  12   5         56.42         63.25         3.21 o                         
   5  12   5          0.06          0.39         1.44 o                         
   6  12   5         35.40         39.37         2.77 o                         
   7  12   5          2.64          6.58         2.03 o                         
   8  12   5          1.94          3.80         1.76 o                         
   9  12   5          5.69          3.73         2.10 o                         
  10  12   5          3.04          6.63         2.14 o                         
  11  12   5          7.18          7.82         2.34 o                         
   0  13   5        105.22        102.82         7.64 o                         
   1  13   5          0.39         -1.56         1.59 o                         
   2  13   5         49.22         41.74         3.28 o                         
   3  13   5         46.15         47.20         3.23 o                         
   4  13   5        116.62        107.05         4.22 o                         
   5  13   5         35.31         31.58         2.57 o                         
   6  13   5          3.71          1.26         1.71 o                         
   7  13   5        105.99        110.42         4.84 o                         
   8  13   5          0.05          1.37         1.79 o                         
   9  13   5          7.86          4.82         2.19 o                         
  10  13   5          0.52          2.03         4.12 o                         
   1  14   5         56.31         54.82         3.75 o                         
   2  14   5         78.00         74.01         4.34 o                         
   3  14   5          0.00          1.26         2.13 o                         
   4  14   5         36.82         34.74         3.25 o                         
   5  14   5          7.26          5.92         2.20 o                         
   6  14   5         29.92         28.25         2.86 o                         
   7  14   5         21.45         28.03         2.99 o                         
   8  14   5         15.85         14.78         3.69 o                         
   0  15   5         55.47         53.45         5.56 o                         
   1  15   5          3.58          7.71         2.24 o                         
   2  15   5         26.08         24.21         3.03 o                         
   3  15   5         51.16         50.66         3.88 o                         
   4  15   5          1.79          2.76         2.42 o                         
   5  15   5          0.00          1.44         3.15 o                         
   6  15   5         15.94         12.23         4.65 o                         
   7  15   5          0.47          0.39         3.72 o                         
   1  16   5          3.47          0.32         3.39 o                         
   0   0   6       1641.22       1632.59        16.59 o                         
   1   0   6        148.53        121.39         2.96 o                         
   2   0   6          0.03          1.96         0.98 o                         
   3   0   6         10.61         17.82         1.53 o                         
   4   0   6        154.55        144.23         3.37 o                         
   5   0   6          0.13         -0.17         1.25 o                         
   6   0   6        198.01        179.42         3.86 o                         
   7   0   6         47.08         45.75         2.74 o                         
   8   0   6        486.41        469.06         7.30 o                         
   9   0   6        104.87        102.98         4.37 o                         
  10   0   6        775.13        780.43        12.13 o                         
  11   0   6         45.41         34.01         5.13 o                         
  12   0   6        216.30        197.00         7.45 o                         
  13   0   6        330.40        346.73        10.08 o                         
  14   0   6         25.64         27.21         3.94 o                         
  15   0   6          3.02          4.15         3.03 o                         
  16   0   6         27.28         29.01         4.28 o                         
  17   0   6         23.12         21.17         7.13 o                         
   1   1   6         75.30         64.15         1.64 o                         
   2   1   6        262.51        283.61         3.50 o                         
   3   1   6         53.31         41.44         1.58 o                         
   4   1   6       1082.22       1007.93         6.41 o                         
   5   1   6        563.52        571.07         4.75 o                         
   6   1   6          0.00          0.71         0.74 o                         
   7   1   6         32.01         28.64         1.61 o                         
   8   1   6        333.44        328.55         5.04 o                         
   9   1   6         95.76        103.08         3.09 o                         
  10   1   6         16.71         15.79         1.83 o                         
  11   1   6         78.85         80.04         3.60 o                         
  12   1   6          5.69          3.99         1.55 o                         
  13   1   6         13.12          7.91         1.85 o                         
  14   1   6        178.81        178.14         5.33 o                         
  15   1   6          1.66          2.63         1.84 o                         
  16   1   6          0.44          4.30         2.07 o                         
   0   2   6         19.86         30.43         2.06 o                         
   1   2   6         37.62         36.79         1.66 o                         
   2   2   6          0.00          0.08         0.66 o                         
   3   2   6         19.90         23.56         1.25 o                         
   4   2   6        120.06        106.80         2.24 o                         
   5   2   6         31.01         40.03         1.76 o                         
   6   2   6         37.26         34.94         1.69 o                         
   7   2   6          5.84          4.66         1.08 o                         
   8   2   6          3.18          1.81         1.00 o                         
   9   2   6          3.36          4.94         1.35 o                         
  10   2   6          9.20          7.39         1.40 o                         
  11   2   6          0.29          3.50         1.38 o                         
  12   2   6          1.16          1.70         1.42 o                         
  13   2   6         52.35         56.25         3.35 o                         
  14   2   6         19.71         18.64         2.34 o                         
  15   2   6         54.92         65.19         3.78 o                         
  16   2   6         30.66         30.14         3.58 o                         
   1   3   6        392.73        369.22         5.10 o                         
   2   3   6       1381.43       1271.54         8.30 o                         
   3   3   6        401.79        370.41         4.26 o                         
   4   3   6        362.58        339.60         4.10 o                         
   5   3   6         44.02         42.09         1.97 o                         
   6   3   6         31.44         26.99         1.69 o                         
   7   3   6         76.01         90.14         2.70 o                         
   8   3   6        138.90        142.24         3.27 o                         
   9   3   6          0.98          1.88         1.03 o                         
  10   3   6        112.81        112.31         3.38 o                         
  11   3   6         15.10         11.38         1.58 o                         
  12   3   6          1.61         -0.52         1.39 o                         
  13   3   6         72.29         80.43         3.86 o                         
  14   3   6        110.53        133.65         4.66 o                         
  15   3   6         54.85         65.29         3.89 o                         
  16   3   6          8.57          9.10         2.66 o                         
   0   4   6       1391.57       1200.04        11.53 o                         
   1   4   6          0.18          0.43         0.74 o                         
   2   4   6          0.00         -0.26         0.73 o                         
   3   4   6         79.85         69.47         2.16 o                         
   4   4   6         12.23         15.40         1.32 o                         
   5   4   6         41.41         38.26         2.17 o                         
   6   4   6          3.77          5.81         1.19 o                         
   7   4   6         15.34         10.99         1.43 o                         
   8   4   6        350.79        335.61         5.36 o                         
   9   4   6         60.60         59.88         3.13 o                         
  10   4   6        191.46        188.44         4.25 o                         
  11   4   6          0.07         -1.22         1.22 o                         
  12   4   6        368.82        360.35         6.07 o                         
  13   4   6          0.43          1.55         1.72 o                         
  14   4   6         25.09         25.65         2.86 o                         
  15   4   6         95.09         95.61         5.41 o                         
  16   4   6         41.92         43.64         6.31 o                         
   1   5   6        208.74        185.17         3.16 o                         
   2   5   6        201.12        188.78         3.17 o                         
   3   5   6         24.10         20.16         1.50 o                         
   4   5   6         36.46         28.56         1.76 o                         
   5   5   6          1.00         -0.28         1.01 o                         
   6   5   6          1.66          5.08         1.24 o                         
   7   5   6          0.53          0.63         1.06 o                         
   8   5   6         35.01         38.44         2.34 o                         
   9   5   6         12.15          9.16         1.51 o                         
  10   5   6         45.63         43.36         2.56 o                         
  11   5   6          0.04          0.39         1.33 o                         
  12   5   6         19.63         21.80         2.35 o                         
  13   5   6         64.65         65.72         3.92 o                         
  14   5   6        178.44        182.03         6.33 o                         
  15   5   6        102.90        111.94         5.89 o                         
  16   5   6          0.72         -2.93         3.77 o                         
   0   6   6        565.67        544.87         7.70 o                         
   1   6   6          1.75          2.87         1.16 o                         
   2   6   6         24.97         20.16         1.52 o                         
   3   6   6        120.76        115.11         3.00 o                         
   4   6   6        104.23        105.88         3.11 o                         
   5   6   6          1.83          4.16         1.21 o                         
   6   6   6          0.78         -0.97         0.97 o                         
   7   6   6         69.73         72.78         3.13 o                         
   8   6   6         18.42         19.20         1.85 o                         
   9   6   6          7.11          5.95         1.52 o                         
  10   6   6         24.97         25.48         2.20 o                         
  11   6   6        148.14        167.29         4.35 o                         
  12   6   6         89.31         95.33         4.59 o                         
  13   6   6         69.67         73.59         4.22 o                         
  14   6   6         69.74         72.59         4.78 o                         
  15   6   6          8.76         14.28         3.83 o                         
   1   7   6          5.51          6.25         1.28 o                         
   2   7   6        319.97        303.37         4.54 o                         
   3   7   6        151.14        137.12         3.51 o                         
   4   7   6        321.93        302.47         5.11 o                         
   5   7   6        103.49         86.89         3.27 o                         
   6   7   6         74.83         64.36         3.16 o                         
   7   7   6        103.15        109.17         3.53 o                         
   8   7   6        237.11        239.01         4.94 o                         
   9   7   6          1.21         -1.05         1.44 o                         
  10   7   6         16.40         16.64         1.95 o                         
  11   7   6         21.07         15.62         1.95 o                         
  12   7   6          7.73          6.33         1.86 o                         
  13   7   6          7.37          7.89         2.23 o                         
  14   7   6          0.05         -2.32         3.04 o                         
  15   7   6         31.97         36.77         8.47 o                         
   0   8   6          5.64          4.54         1.76 o                         
   1   8   6          9.74          6.90         1.22 o                         
   2   8   6         53.84         47.26         2.55 o                         
   3   8   6         69.67         65.45         2.95 o                         
   4   8   6         39.43         37.58         2.41 o                         
   5   8   6          0.97          1.23         1.19 o                         
   6   8   6         78.43         74.73         3.62 o                         
   7   8   6          7.83          4.19         1.51 o                         
   8   8   6        171.04        175.10         4.40 o                         
   9   8   6          7.50          6.13         2.08 o                         
  10   8   6         27.24         25.54         2.30 o                         
  11   8   6         88.73        100.30         4.03 o                         
  12   8   6         72.29         72.95         3.93 o                         
  13   8   6         47.48         42.45         3.59 o                         
  14   8   6          1.67          3.97         3.84 o                         
   1   9   6         15.79         17.96         1.99 o                         
   2   9   6          8.45          8.13         1.49 o                         
   3   9   6          0.01          1.18         1.33 o                         
   4   9   6          2.79          3.10         1.28 o                         
   5   9   6          0.59          0.36         1.23 o                         
   6   9   6         18.92         15.16         1.85 o                         
   7   9   6         22.10         23.62         2.15 o                         
   8   9   6        114.99        113.26         4.24 o                         
   9   9   6         17.96         16.78         2.08 o                         
  10   9   6          1.46         -0.94         1.51 o                         
  11   9   6         86.37         95.39         4.42 o                         
  12   9   6          2.57          4.47         2.03 o                         
  13   9   6          0.52         -0.21         2.90 o                         
   0  10   6        110.29        105.98         6.66 o                         
   1  10   6          0.00          1.24         1.32 o                         
   2  10   6         38.49         40.35         2.77 o                         
   3  10   6         39.90         37.74         2.50 o                         
   4  10   6        183.75        176.30         4.35 o                         
   5  10   6         30.30         24.28         2.18 o                         
   6  10   6        138.42        139.59         4.47 o                         
   7  10   6         13.33         14.81         1.94 o                         
   8  10   6          7.63          7.17         1.77 o                         
   9  10   6         83.45         83.59         4.50 o                         
  10  10   6         12.14         10.19         2.05 o                         
  11  10   6          0.09          0.24         1.85 o                         
  12  10   6         99.25         93.58         6.10 o                         
  13  10   6          1.00         10.03         6.24 o                         
   1  11   6         66.89         59.70         3.74 o                         
   2  11   6         90.71         94.21         4.12 o                         
   3  11   6         12.19         12.59         2.01 o                         
   4  11   6         13.00         10.95         1.75 o                         
   5  11   6          0.78          0.27         1.37 o                         
   6  11   6          1.94          1.51         1.48 o                         
   7  11   6          0.98          3.77         1.67 o                         
   8  11   6          4.37          2.99         1.54 o                         
   9  11   6          4.21          5.14         1.94 o                         
  10  11   6         23.98         21.91         2.70 o                         
  11  11   6         21.85         21.59         3.77 o                         
   0  12   6          0.34          1.78         2.19 o                         
   1  12   6         13.01         12.13         2.26 o                         
   2  12   6          6.25          5.05         1.95 o                         
   3  12   6         20.71         20.18         2.30 o                         
   4  12   6          1.82          0.24         1.48 o                         
   5  12   6          1.80          0.52         2.10 o                         
   6  12   6         17.41         20.07         2.32 o                         
   7  12   6         19.87         15.98         2.18 o                         
   8  12   6          2.07          0.24         1.87 o                         
   9  12   6          0.85          0.16         2.68 o                         
  10  12   6         19.82         25.18         7.80 o                         
   1  13   6          0.37         -0.33         2.62 o                         
   2  13   6          0.54         -1.88         1.88 o                         
   3  13   6          6.96          7.01         2.09 o                         
   4  13   6        127.41        136.66         5.56 o                         
   5  13   6         87.14         91.77         4.47 o                         
   6  13   6          0.14          1.00         1.62 o                         
   7  13   6          2.19          2.26         1.99 o                         
   8  13   6          0.04          0.36         5.39 o                         
   0  14   6        301.49        307.26        10.62 o                         
   1  14   6          7.09          9.53         2.38 o                         
   2  14   6         14.27         16.40         3.54 o                         
   3  14   6          6.47          4.69         2.13 o                         
   4  14   6         16.46         16.21         2.75 o                         
   5  14   6          0.12          2.01         5.79 o                         
   6  14   6         12.63          8.16         5.01 o                         
   7  14   6          9.42          6.24         6.02 o                         
   1  15   6         14.64         10.70         6.24 o                         
   2  15   6         55.52         45.24         8.69 o                         
   3  15   6         17.67         29.19         7.35 o                         
   1   0   7       1277.37       1191.89        13.95 o                         
   2   0   7          6.63         11.36         1.95 o                         
   3   0   7         37.43         33.20         2.31 o                         
   4   0   7        191.40        194.01         4.71 o                         
   5   0   7        258.14        264.77         5.51 o                         
   6   0   7         18.44         19.27         2.41 o                         
   7   0   7        271.65        267.39         8.68 o                         
   8   0   7         31.32         38.00         3.81 o                         
   9   0   7          3.19          3.04         2.82 o                         
  10   0   7         45.16         43.67         4.33 o                         
  11   0   7        556.55        603.61        13.06 o                         
  12   0   7         35.07         40.96         4.71 o                         
  13   0   7          3.81          2.98         3.18 o                         
  14   0   7          9.50          9.54         3.04 o                         
  15   0   7          6.95          6.28         3.93 o                         
   0   1   7          0.15          4.78         1.35 o                         
   1   1   7          7.09          6.41         1.04 o                         
   2   1   7         97.97         81.47         2.38 o                         
   3   1   7        153.26        139.39         2.99 o                         
   4   1   7         54.22         45.62         2.00 o                         
   5   1   7         15.82         17.75         1.50 o                         
   6   1   7         32.22         35.17         1.95 o                         
   7   1   7          0.15         -0.20         1.18 o                         
   8   1   7        257.62        254.76         5.07 o                         
   9   1   7         90.17         99.71         4.04 o                         
  10   1   7          2.76          6.88         2.47 o                         
  11   1   7        170.67        167.80         5.05 o                         
  12   1   7        113.57        131.58         4.78 o                         
  13   1   7        216.43        208.93         5.89 o                         
  14   1   7          3.90          7.73         2.09 o                         
  15   1   7         34.16         33.92         3.86 o                         
   1   2   7        110.11        121.50         2.69 o                         
   2   2   7          2.61          3.93         0.94 o                         
   3   2   7         32.52         35.06         1.79 o                         
   4   2   7         83.70         82.40         2.65 o                         
   5   2   7         20.81         17.36         1.52 o                         
   6   2   7          2.32          2.79         1.14 o                         
   7   2   7          5.93          5.90         1.29 o                         
   8   2   7         11.34         14.19         1.86 o                         
   9   2   7         12.88         18.52         1.96 o                         
  10   2   7          8.78         10.22         2.09 o                         
  11   2   7         29.07         33.41         3.27 o                         
  12   2   7         12.83         12.57         3.13 o                         
  13   2   7         40.35         38.39         3.47 o                         
  14   2   7          0.10         -0.97         1.94 o                         
  15   2   7          4.30         10.25         4.23 o                         
   0   3   7        170.90        135.05         4.07 o                         
   1   3   7          4.59          5.89         1.02 o                         
   2   3   7         29.88         25.60         1.59 o                         
   3   3   7        236.85        237.07         5.40 o                         
   4   3   7         64.48         72.26         2.65 o                         
   5   3   7         12.54         13.25         1.42 o                         
   6   3   7          0.84          0.72         1.13 o                         
   7   3   7         33.45         32.56         2.98 o                         
   8   3   7          7.82          5.38         1.50 o                         
   9   3   7         17.50         24.11         2.22 o                         
  10   3   7          0.95          2.76         1.48 o                         
  11   3   7        187.65        186.14         5.38 o                         
  12   3   7          0.90          2.13         1.98 o                         
  13   3   7        119.86        118.97         5.81 o                         
  14   3   7         13.79          8.73         2.55 o                         
  15   3   7        180.52        213.03        14.48 o                         
   1   4   7        911.49        855.66         7.21 o                         
   2   4   7         20.04         13.37         1.28 o                         
   3   4   7         46.61         42.35         2.16 o                         
   4   4   7         11.25          9.38         1.32 o                         
   5   4   7        434.13        437.68         6.14 o                         
   6   4   7         15.05         15.51         1.70 o                         
   7   4   7         85.57         91.86         3.44 o                         
   8   4   7         20.85         19.80         1.90 o                         
   9   4   7          0.64          1.78         1.33 o                         
  10   4   7          2.74          3.68         1.49 o                         
  11   4   7         70.34         73.30         4.01 o                         
  12   4   7          4.36          3.43         1.76 o                         
  13   4   7         48.32         56.15         3.87 o                         
  14   4   7          5.33          7.02         3.00 o                         
   0   5   7        262.26        240.68         6.79 o                         
   1   5   7         27.31         25.91         1.79 o                         
   2   5   7        189.72        186.40         3.71 o                         
   3   5   7        276.92        267.26         4.40 o                         
   4   5   7         70.42         68.56         3.01 o                         
   5   5   7         21.47         25.59         2.00 o                         
   6   5   7          8.40          9.74         1.50 o                         
   7   5   7          1.62          1.00         1.25 o                         
   8   5   7         35.13         41.02         2.56 o                         
   9   5   7         32.69         36.30         2.52 o                         
  10   5   7          3.22          1.98         1.55 o                         
  11   5   7          0.03          1.37         1.61 o                         
  12   5   7        184.51        188.76         5.75 o                         
  13   5   7         19.75         20.23         2.70 o                         
  14   5   7         20.95         12.28         3.94 o                         
   1   6   7        300.28        302.14         5.89 o                         
   2   6   7        112.59        107.78         3.10 o                         
   3   6   7         89.23         89.13         3.27 o                         
   4   6   7         12.22         13.40         1.67 o                         
   5   6   7         25.05         29.46         2.22 o                         
   6   6   7         63.29         60.32         3.01 o                         
   7   6   7          2.38          0.64         1.32 o                         
   8   6   7         76.04         81.29         3.55 o                         
   9   6   7         38.12         36.34         2.60 o                         
  10   6   7         20.26         23.81         2.38 o                         
  11   6   7         40.36         46.63         3.11 o                         
  12   6   7          5.59          8.90         2.21 o                         
  13   6   7          1.27          0.63         1.94 o                         
  14   6   7          4.49         10.25         6.02 o                         
   0   7   7          0.50          1.12         1.49 o                         
   1   7   7         16.00         15.10         1.74 o                         
   2   7   7         63.91         73.89         3.48 o                         
   3   7   7          1.77          3.55         1.27 o                         
   4   7   7         24.79         21.63         1.98 o                         
   5   7   7          0.91          0.11         1.21 o                         
   6   7   7         44.63         43.00         2.70 o                         
   7   7   7          0.45          0.66         1.25 o                         
   8   7   7          0.18         -0.25         1.80 o                         
   9   7   7          1.06          5.49         1.59 o                         
  10   7   7          1.14          0.01         1.47 o                         
  11   7   7        228.70        235.30         5.89 o                         
  12   7   7         63.12         74.04         4.75 o                         
  13   7   7        350.01        371.59        27.63 o                         
   1   8   7         77.45         67.65         3.39 o                         
   2   8   7         27.61         28.77         2.21 o                         
   3   8   7          8.68          4.77         1.40 o                         
   4   8   7          0.16          0.17         1.29 o                         
   5   8   7         26.96         29.16         2.29 o                         
   6   8   7         53.65         57.20         3.10 o                         
   7   8   7         53.51         59.61         3.19 o                         
   8   8   7          6.31         10.06         1.84 o                         
   9   8   7          3.68          4.51         1.61 o                         
  10   8   7          5.88          5.49         1.77 o                         
  11   8   7        110.95        118.90         5.01 o                         
  12   8   7          0.72         -2.28         2.35 o                         
   0   9   7        165.44        162.05        10.20 o                         
   1   9   7         19.96         19.35         2.16 o                         
   2   9   7          1.33          4.69         1.49 o                         
   3   9   7         17.08         16.84         2.16 o                         
   4   9   7         52.44         54.06         3.01 o                         
   5   9   7         10.27         11.04         1.76 o                         
   6   9   7         12.65         10.69         1.79 o                         
   7   9   7         28.54         25.52         2.41 o                         
   8   9   7         63.51         69.62         3.56 o                         
   9   9   7        220.71        220.77         5.33 o                         
  10   9   7         97.87        101.73         4.38 o                         
  11   9   7         12.38         18.38         2.78 o                         
   1  10   7        392.29        384.75         8.42 o                         
   2  10   7          3.21          6.48         1.95 o                         
   3  10   7         94.86         95.18         4.24 o                         
   4  10   7          6.56          8.26         1.80 o                         
   5  10   7          4.33          1.55         1.47 o                         
   6  10   7         16.41         18.20         2.19 o                         
   7  10   7          8.13          5.62         2.18 o                         
   8  10   7          6.44          8.60         1.81 o                         
   9  10   7         36.86         33.54         2.82 o                         
  10  10   7          0.01          2.01         2.01 o                         
  11  10   7          4.35          4.68         5.79 o                         
   0  11   7         18.51         16.36         6.54 o                         
   1  11   7          3.66          3.24         1.74 o                         
   2  11   7          0.87          3.35         1.78 o                         
   3  11   7         13.87         14.02         2.22 o                         
   4  11   7          2.65          0.99         1.71 o                         
   5  11   7          0.03         -0.46         1.66 o                         
   6  11   7          8.93          7.48         1.83 o                         
   7  11   7          7.03          7.90         2.60 o                         
   8  11   7         47.71         61.37         3.57 o                         
   9  11   7        128.05        133.55         7.78 o                         
   1  12   7          3.51          1.84         1.90 o                         
   2  12   7          2.67         -0.19         3.40 o                         
   3  12   7          0.01         -1.26         1.86 o                         
   4  12   7         13.35         22.29         2.83 o                         
   5  12   7          9.25          5.57         2.02 o                         
   6  12   7          1.28          3.92         1.99 o                         
   7  12   7          1.91          1.84         2.30 o                         
   8  12   7          1.38         -4.23         4.46 o                         
   0  13   7        153.85        161.00         8.12 o                         
   1  13   7          5.02          3.16         2.05 o                         
   2  13   7          8.95         12.51         2.63 o                         
   3  13   7         21.40         24.10         3.06 o                         
   4  13   7          9.42         13.82         6.46 o                         
   5  13   7          2.54          9.80         5.57 o                         
   6  13   7         17.78         13.37         4.57 o                         
   0   0   8          0.08          3.57         2.36 o                         
   1   0   8         15.30          9.14         2.73 o                         
   2   0   8          0.05          2.20         1.55 o                         
   3   0   8         76.73         75.20         4.30 o                         
   4   0   8          4.57          5.92         2.23 o                         
   5   0   8         37.36         37.30         3.85 o                         
   6   0   8        198.12        177.85         6.81 o                         
   7   0   8        379.28        382.50        12.84 o                         
   8   0   8         75.27         72.65         9.36 o                         
   9   0   8         84.43         95.14         7.86 o                         
  10   0   8         50.53         39.81         5.55 o                         
  11   0   8         77.81         92.93         8.03 o                         
  12   0   8         22.21         35.40         5.91 o                         
  13   0   8          1.58          0.62         7.02 o                         
   1   1   8          0.24         -0.97         0.97 o                         
   2   1   8        105.28         96.12         3.17 o                         
   3   1   8         20.89         16.77         1.64 o                         
   4   1   8        195.11        209.67         4.62 o                         
   5   1   8         87.56         88.34         3.92 o                         
   6   1   8         53.23         51.13         3.56 o                         
   7   1   8         13.47          9.94         2.91 o                         
   8   1   8        257.88        262.46         7.74 o                         
   9   1   8         92.85         83.57         5.28 o                         
  10   1   8          3.82          4.53         2.26 o                         
  11   1   8         10.90         13.11         3.12 o                         
  12   1   8          3.95          4.27         2.34 o                         
  13   1   8          1.23          4.54         3.28 o                         
   0   2   8         27.46         28.49         2.85 o                         
   1   2   8         44.35         46.28         2.98 o                         
   2   2   8         25.39         32.83         2.11 o                         
   3   2   8         13.85         12.89         1.61 o                         
   4   2   8         12.85         15.21         1.66 o                         
   5   2   8          2.83          3.16         1.34 o                         
   6   2   8         78.50         83.38         4.04 o                         
   7   2   8          2.25          2.10         1.71 o                         
   8   2   8          6.85          4.67         1.76 o                         
   9   2   8        202.53        208.63         6.27 o                         
  10   2   8          8.88          8.37         2.18 o                         
  11   2   8          0.33          3.66         2.55 o                         
  12   2   8          0.04         -1.91         2.46 o                         
  13   2   8          0.57          2.60         3.54 o                         
   1   3   8          4.54          5.54         1.12 o                         
   2   3   8        325.18        328.28         4.98 o                         
   3   3   8          9.07          9.96         1.47 o                         
   4   3   8         60.49         56.02         2.81 o                         
   5   3   8         55.82         61.87         3.20 o                         
   6   3   8          5.06          7.86         1.64 o                         
   7   3   8         92.21         90.68         4.29 o                         
   8   3   8         14.98         13.03         2.19 o                         
   9   3   8         12.16         19.32         2.41 o                         
  10   3   8         44.98         42.02         3.64 o                         
  11   3   8          5.16          6.61         2.78 o                         
  12   3   8          0.61          0.33         2.62 o                         
  13   3   8          3.59          1.31         3.64 o                         
   0   4   8         61.23         64.61         4.04 o                         
   1   4   8         28.32         29.06         1.97 o                         
   2   4   8         87.86         83.30         3.02 o                         
   3   4   8         36.59         37.41         2.19 o                         
   4   4   8         39.42         32.20         2.75 o                         
   5   4   8          4.98          7.59         1.50 o                         
   6   4   8          0.22          1.64         1.28 o                         
   7   4   8         56.91         54.71         3.17 o                         
   8   4   8         56.26         54.84         3.57 o                         
   9   4   8         20.50         20.91         2.56 o                         
  10   4   8         10.50         10.12         2.48 o                         
  11   4   8         66.20         66.86         4.54 o                         
  12   4   8         27.30         27.86         3.40 o                         
  13   4   8          1.97          5.57         6.02 o                         
   1   5   8         48.78         48.05         2.46 o                         
   2   5   8         72.44         77.77         3.06 o                         
   3   5   8         30.84         35.04         2.38 o                         
   4   5   8         12.18         18.11         1.86 o                         
   5   5   8        285.55        291.22         5.47 o                         
   6   5   8          0.64          0.40         1.30 o                         
   7   5   8          2.07          1.69         1.37 o                         
   8   5   8          2.13          3.57         2.03 o                         
   9   5   8         16.07         15.94         2.25 o                         
  10   5   8          0.65          0.25         1.73 o                         
  11   5   8          2.75          7.24         2.53 o                         
  12   5   8          5.13          5.87         4.09 o                         
   0   6   8         15.85         13.34         2.62 o                         
   1   6   8          7.22          8.09         1.78 o                         
   2   6   8         10.08         10.01         1.59 o                         
   3   6   8         20.61         24.37         2.12 o                         
   4   6   8          1.49          2.75         1.38 o                         
   5   6   8         75.08         73.37         3.41 o                         
   6   6   8          0.04         -0.12         1.65 o                         
   7   6   8         83.89         87.63         3.83 o                         
   8   6   8         14.79         17.35         2.09 o                         
   9   6   8        157.29        170.75         5.04 o                         
  10   6   8        118.22        129.38         4.92 o                         
  11   6   8          7.11          7.70         2.08 o                         
  12   6   8         23.11         22.06         6.91 o                         
   1   7   8         44.65         38.59         3.07 o                         
   2   7   8         40.36         34.18         2.63 o                         
   3   7   8         27.16         28.58         2.41 o                         
   4   7   8        324.34        326.08         5.98 o                         
   5   7   8        270.16        275.25         5.58 o                         
   6   7   8          1.92          1.89         1.57 o                         
   7   7   8          1.41          2.76         1.52 o                         
   8   7   8         55.94         58.79         3.35 o                         
   9   7   8          1.32          0.49         1.71 o                         
  10   7   8         33.35         30.43         3.18 o                         
  11   7   8         17.23         15.96         3.89 o                         
   0   8   8          0.13         -1.22         2.47 o                         
   1   8   8         14.50         10.64         2.04 o                         
   2   8   8          2.52          5.02         1.67 o                         
   3   8   8         98.02        105.28         4.49 o                         
   4   8   8         15.06         15.58         2.03 o                         
   5   8   8         11.55         12.49         1.93 o                         
   6   8   8         53.51         51.15         3.12 o                         
   7   8   8         15.55         18.35         2.19 o                         
   8   8   8          0.23         -1.53         1.53 o                         
   9   8   8         11.17         13.50         2.21 o                         
  10   8   8         19.73         18.73         3.41 o                         
   1   9   8          0.18          1.82         1.70 o                         
   2   9   8         31.63         32.43         2.79 o                         
   3   9   8        132.82        138.64         4.86 o                         
   4   9   8         17.53         19.56         2.65 o                         
   5   9   8        208.13        214.46         5.65 o                         
   6   9   8          3.36          3.84         1.68 o                         
   7   9   8        330.37        357.26         6.86 o                         
   8   9   8         11.36          7.88         2.08 o                         
   9   9   8         76.33         73.66         5.55 o                         
   0  10   8          8.07          4.99         3.08 o                         
   1  10   8          0.74         -1.71         1.71 o                         
   2  10   8          0.50         -1.11         1.76 o                         
   3  10   8        165.59        160.95         5.57 o                         
   4  10   8         22.01         20.73         3.48 o                         
   5  10   8          4.65          6.07         1.98 o                         
   6  10   8        160.77        178.78         8.02 o                         
   7  10   8         57.36         59.09         3.76 o                         
   8  10   8         56.44         60.39         6.13 o                         
   1  11   8          0.12         -0.59         2.53 o                         
   2  11   8         36.37         34.51         3.40 o                         
   3  11   8         44.06         38.33         3.62 o                         
   4  11   8          0.06          1.90         2.09 o                         
   5  11   8        124.73        142.73         7.04 o                         
   6  11   8          0.13          1.04         3.46 o                         
   1   0   9          9.01          5.11         2.04 o                         
   2   0   9         61.24         67.01         4.44 o                         
   3   0   9         15.67         17.03         2.97 o                         
   4   0   9          1.38          1.12         2.37 o                         
   5   0   9        146.54        148.23         6.77 o                         
   6   0   9         28.13         24.01         4.79 o                         
   7   0   9          1.88          3.34         4.01 o                         
   8   0   9         50.06         63.71         7.24 o                         
   9   0   9          2.38         -0.42         9.92 o                         
  10   0   9         35.86         41.65         6.03 o                         
   0   1   9          0.34          0.04         1.90 o                         
   1   1   9          2.72          4.36         1.35 o                         
   2   1   9         25.17         29.81         2.39 o                         
   3   1   9         85.54         94.67         3.97 o                         
   4   1   9        216.75        213.16         5.54 o                         
   5   1   9         53.65         53.33         3.87 o                         
   6   1   9         43.83         43.58         3.51 o                         
   7   1   9         17.46         14.47         2.93 o                         
   8   1   9        124.86        126.10         7.33 o                         
   9   1   9          8.70          7.70         2.79 o                         
  10   1   9          3.98          6.97         2.58 o                         
   1   2   9          7.53          6.14         1.61 o                         
   2   2   9         12.74         12.44         1.82 o                         
   3   2   9         31.85         34.37         2.63 o                         
   4   2   9         16.34         22.07         2.94 o                         
   5   2   9          4.80          2.96         2.11 o                         
   6   2   9          0.20          0.22         2.81 o                         
   7   2   9         97.47        104.00         5.27 o                         
   8   2   9         80.52         82.21         5.54 o                         
   9   2   9          8.25          3.19         2.91 o                         
  10   2   9          9.23          5.75         2.89 o                         
   0   3   9        206.91        193.04         7.36 o                         
   1   3   9          3.81          3.63         1.83 o                         
   2   3   9          0.20          0.05         1.77 o                         
   3   3   9          5.01          6.14         2.36 o                         
   4   3   9         35.61         36.51         4.09 o                         
   5   3   9         46.45         50.87         3.77 o                         
   6   3   9         79.02         82.83         4.73 o                         
   7   3   9         55.08         44.02         3.68 o                         
   8   3   9          3.66          0.38         2.32 o                         
   9   3   9         12.03         12.11         4.28 o                         
  10   3   9         63.94         57.63         6.88 o                         
   1   4   9         70.96         63.06         3.60 o                         
   2   4   9         82.37         87.83         4.26 o                         
   3   4   9          1.51          4.08         1.83 o                         
   4   4   9         12.55         12.78         2.49 o                         
   5   4   9         44.33         44.21         3.34 o                         
   6   4   9         11.08         10.50         2.46 o                         
   7   4   9         42.92         37.79         3.52 o                         
   8   4   9          6.49          7.00         2.24 o                         
   9   4   9         16.50         19.99         3.30 o                         
   0   5   9        690.56        696.59        14.06 o                         
   1   5   9          7.70         11.82         1.79 o                         
   2   5   9          4.18          5.74         1.98 o                         
   3   5   9          0.03          1.61         1.76 o                         
   4   5   9          1.67          3.56         1.66 o                         
   5   5   9          3.14          2.92         1.70 o                         
   6   5   9         15.03         22.74         3.17 o                         
   7   5   9          7.20         11.81         2.33 o                         
   8   5   9         13.43         17.61         3.30 o                         
   9   5   9          6.10          6.51         2.37 o                         
  10   5   9          3.86          8.25         6.46 o                         
   1   6   9         23.20         26.76         2.85 o                         
   2   6   9        364.81        370.20         6.96 o                         
   3   6   9        126.82        135.56         4.61 o                         
   4   6   9          7.60         13.18         2.02 o                         
   5   6   9         56.60         66.25         3.72 o                         
   6   6   9          0.04          5.27         1.86 o                         
   7   6   9        126.80        145.48         6.61 o                         
   8   6   9         31.27         33.18         3.53 o                         
   9   6   9          2.32          8.25         4.02 o                         
   0   7   9        135.72        137.32         7.27 o                         
   1   7   9         48.67         54.74         3.73 o                         
   2   7   9          0.01          0.17         1.62 o                         
   3   7   9         34.87         34.47         2.96 o                         
   4   7   9        111.06        115.46         4.76 o                         
   5   7   9        100.52        106.35         4.67 o                         
   6   7   9         17.13         18.39         2.27 o                         
   7   7   9         79.16         76.58         4.45 o                         
   8   7   9          0.67          6.04         3.21 o                         
   1   8   9          2.84          3.48         2.24 o                         
   2   8   9         43.54         46.78         3.70 o                         
   3   8   9          2.37          1.25         1.78 o                         
   4   8   9         21.83         19.34         2.50 o                         
   5   8   9         10.42         11.65         2.32 o                         
   6   8   9          0.39          1.64         2.09 o                         
   7   8   9          4.37          5.55         3.24 o                         
   8   8   9         40.52         31.42         8.02 o                         
   0   9   9         88.72         92.75         7.11 o                         
   1   9   9         14.80         15.54         2.62 o                         
   2   9   9          6.39          9.63         2.70 o                         
   3   9   9          1.30          0.11         1.91 o                         
   4   9   9         19.61         19.39         3.61 o                         
   5   9   9          2.75          4.80         3.20 o                         
   6   9   9        148.98        149.97        13.59 o                         
   1  10   9          8.13         15.08         4.40 o                         
   0   0  10        334.18        364.37        12.74 o                         
   1   0  10         50.47         52.46         7.11 o                         
   2   0  10         94.67        105.40         6.86 o                         
   3   0  10         19.89         27.53         3.98 o                         
   4   0  10        183.81        180.05         7.83 o                         
   5   0  10         11.83         10.70         4.10 o                         
   6   0  10          9.63          7.80         5.57 o                         
   7   0  10         23.72         18.72         6.46 o                         
   1   1  10          8.53          9.98         2.02 o                         
   2   1  10         88.81         79.96         4.60 o                         
   3   1  10          5.86          4.67         1.99 o                         
   4   1  10         27.97         27.57         3.15 o                         
   5   1  10         11.79          7.08         2.72 o                         
   6   1  10         31.30         33.23         4.00 o                         
   7   1  10         36.40         50.82         8.80 o                         
   0   2  10         28.87         33.26         4.25 o                         
   1   2  10          0.55          1.84         1.75 o                         
   2   2  10          7.33          4.56         1.91 o                         
   3   2  10         45.25         50.94         4.20 o                         
   4   2  10         27.03         31.03         3.33 o                         
   5   2  10          3.57          2.43         2.13 o                         
   6   2  10          0.46         -0.31         2.21 o                         
   7   2  10          0.48          9.36         4.90 o                         
   1   3  10        129.64        136.41         5.18 o                         
   2   3  10         43.94         47.07         3.88 o                         
   3   3  10         22.78         23.22         3.04 o                         
   4   3  10         19.68         17.03         3.00 o                         
   5   3  10          2.68          6.09         2.24 o                         
   6   3  10          1.76          0.52         2.96 o                         
   7   3  10          5.18         11.14         6.24 o                         
   0   4  10        772.89        876.02        16.62 o                         
   1   4  10         27.17         24.70         3.14 o                         
   2   4  10         96.82         98.56         5.38 o                         
   3   4  10          5.06          2.30         2.33 o                         
   4   4  10         14.85         18.41         2.77 o                         
   5   4  10         32.98         35.01         4.00 o                         
   6   4  10          0.21         -2.45         4.35 o                         
   7   4  10          2.08          0.67         4.68 o                         
   1   5  10          8.52         16.28         2.90 o                         
   2   5  10         64.96         68.69         4.62 o                         
   3   5  10          1.88          1.58         2.34 o                         
   4   5  10          5.65          4.20         3.01 o                         
   5   5  10         43.44         45.31         4.96 o                         
   6   5  10          2.13          1.78         4.46 o                         
   0   6  10        140.27        148.25         9.80 o                         
   1   6  10          1.48         -1.41         2.63 o                         
   2   6  10         20.03         23.81         3.61 o                         
   3   6  10        146.52        162.75         9.52 o                         
   4   6  10          0.25         -1.92         3.52 o                         
   3   7  10          7.89         12.70         6.24 o                         
                                                                                
