# Supplementary material for: Crystal structures and supra­molecular features of 9,9-dimethyl-3,7-di­aza­bicyclo­[3.3.1]nonane-2,4,6,8-tetra­one, 3,7-di­aza­spiro­[bi­cyclo­[3.3.1]nonane-9,1′-cyclo­penta­ne]-2,4,6,8-tetra­one and 9-methyl-9-phenyl-3,7-di­aza­bicyclo­[3.3.1]nonane-2,4,6,8-tetra­one di­methyl­formamide monosolvate
Source: Acta Crystallogr E Crystallogr Commun. 2017 Jun 30;73(Pt 7):1097–101. doi: 10.1107/S2056989017009458 (PMC5499299; doi:10.1107/S2056989017009458)
Supplement: Supplementary file 4 [file e-73-01097-IIIsup4.hkl]

data_III                                                                        
_shelx_title ' III in Pbca'                                                     
_shelx_refln_list_code          4                                               
_shelx_F_calc_maximum      220.71                                               
_exptl_crystal_F_000      1456.00                                               
_reflns_d_resolution_high  0.6988                                               
                                                                                
loop_                                                                           
 _space_group_symop_operation_xyz                                               
 'x, y, z'                                                                      
 '-x+1/2, -y, z+1/2'                                                            
 '-x, y+1/2, -z+1/2'                                                            
 'x+1/2, -y+1/2, -z'                                                            
 '-x, -y, -z'                                                                   
 'x-1/2, y, -z-1/2'                                                             
 'x, -y-1/2, z-1/2'                                                             
 '-x-1/2, y-1/2, z'                                                             
                                                                                
_cell_length_a     7.7876                                                       
_cell_length_b    19.4656                                                       
_cell_length_c    21.7879                                                       
_cell_angle_alpha  90.000                                                       
_cell_angle_beta   90.000                                                       
_cell_angle_gamma  90.000                                                       
                                                                                
_shelx_F_squared_multiplier     1.000                                           
                                                                                
loop_                                                                           
 _refln_index_h                                                                 
 _refln_index_k                                                                 
 _refln_index_l                                                                 
 _refln_F_squared_calc                                                          
 _refln_F_squared_meas                                                          
 _refln_F_squared_sigma                                                         
 _refln_observed_status                                                         
   2   0   0      20174.91      19564.60       199.99 o                         
   4   0   0        228.86        255.75        27.20 o                         
   6   0   0       1896.13       2101.95        73.13 o                         
   8   0   0        345.97        273.30        69.31 o                         
  10   0   0        795.56        747.76       161.16 o                         
   2   1   0        849.06       1008.81        21.45 o                         
   4   1   0         15.18         -3.05         7.92 o                         
   6   1   0       1539.57       1619.12        61.10 o                         
   8   1   0        678.02        590.03        67.06 o                         
  10   1   0         79.61        147.31        48.89 o                         
   0   2   0         45.68         26.65         4.83 o                         
   2   2   0      10646.19      10064.91       103.38 o                         
   4   2   0       3819.80       3880.33        85.71 o                         
   6   2   0       1933.72       1814.50        92.32 o                         
   8   2   0        250.63        232.03        47.22 o                         
  10   2   0        331.52        395.96        64.96 o                         
   2   3   0      13187.10      12381.56       196.29 o                         
   4   3   0       2880.12       3237.89        73.27 o                         
   6   3   0       6571.68       6519.24       126.38 o                         
   8   3   0         66.21          0.22        30.44 o                         
  10   3   0        413.42        393.15        77.08 o                         
   0   4   0      20457.62      19513.46       230.79 o                         
   2   4   0        452.68        392.91        17.00 o                         
   4   4   0       4962.74       5206.49        97.31 o                         
   6   4   0         93.67         67.20        23.11 o                         
   8   4   0       1423.46       1503.10       115.58 o                         
  10   4   0         23.36         52.81        39.27 o                         
   2   5   0       1560.54       1384.39        33.73 o                         
   4   5   0       2363.49       2276.87        64.41 o                         
   6   5   0        410.92        454.98        41.73 o                         
   8   5   0         56.62         63.63        35.60 o                         
  10   5   0        252.11        206.10        56.92 o                         
   0   6   0      20558.01      19253.34       245.18 o                         
   2   6   0        140.49         88.99        13.59 o                         
   4   6   0       5025.07       4921.98        67.26 o                         
   6   6   0        239.68        194.36        33.20 o                         
   8   6   0         91.42         45.77        34.94 o                         
  10   6   0         39.91         29.10        39.81 o                         
   2   7   0        280.93        260.36        20.45 o                         
   4   7   0       5902.10       5498.73        85.95 o                         
   6   7   0        111.51         75.93        25.78 o                         
   8   7   0        246.89        251.94        47.90 o                         
  10   7   0        322.73        254.53        59.94 o                         
   0   8   0         19.73         -1.65        15.53 o                         
   2   8   0         26.02         60.01        13.40 o                         
   4   8   0         15.90         28.93        13.35 o                         
   6   8   0       1372.08       1383.21        83.00 o                         
   8   8   0         46.61         22.60        30.62 o                         
  10   8   0        248.33        219.44        55.39 o                         
   2   9   0       4914.64       4977.13        81.63 o                         
   4   9   0        104.58        125.64        20.59 o                         
   6   9   0        314.61        246.31        36.70 o                         
   8   9   0        283.69        232.96        48.83 o                         
  10   9   0          4.48        -26.07        37.48 o                         
   0  10   0       1880.85       2097.25        70.79 o                         
   2  10   0      11510.76      11526.31       141.74 o                         
   4  10   0       3280.08       3053.38        69.78 o                         
   6  10   0        277.99        247.03        36.48 o                         
   8  10   0        256.68        281.02        52.39 o                         
  10  10   0        173.05        173.39        55.86 o                         
   2  11   0        571.25        703.89        40.60 o                         
   4  11   0       4591.66       4677.55        91.01 o                         
   6  11   0        244.17        205.78        36.44 o                         
   8  11   0          0.02         -4.31        45.21 o                         
  10  11   0        268.99        169.37        51.74 o                         
   0  12   0       3517.48       3444.52       100.31 o                         
   2  12   0        320.55        354.99        30.31 o                         
   4  12   0         95.02        112.27        22.84 o                         
   6  12   0        897.18        823.01        62.24 o                         
   8  12   0         27.23        -19.81        24.20 o                         
  10  12   0          2.77        -32.90        44.90 o                         
   2  13   0        129.13         56.84        21.03 o                         
   4  13   0       1880.09       1706.79        60.01 o                         
   6  13   0        124.23         88.88        31.06 o                         
   8  13   0        732.11        722.56        66.14 o                         
   0  14   0        736.35        729.90        59.00 o                         
   2  14   0       8897.93       8571.29       132.56 o                         
   4  14   0          0.63         -4.13        17.17 o                         
   6  14   0        143.50        131.66        32.88 o                         
   8  14   0        263.55        206.14        43.37 o                         
   2  15   0       8231.02       7859.91       129.17 o                         
   4  15   0         86.71        119.49        24.97 o                         
   6  15   0        635.42        764.62        62.15 o                         
   8  15   0        218.51        178.87        48.70 o                         
   0  16   0        184.18        165.84        37.04 o                         
   2  16   0          1.61        -11.17        20.42 o                         
   4  16   0        564.40        631.27        46.35 o                         
   6  16   0        358.01        356.90        47.34 o                         
   8  16   0        158.75        184.24        47.91 o                         
   2  17   0        744.42        744.73        48.94 o                         
   4  17   0         28.91        -18.31        18.31 o                         
   6  17   0       1029.33       1154.94        78.04 o                         
   8  17   0       1403.43       1606.05       136.84 o                         
   0  18   0         14.00         86.66        69.87 o                         
   2  18   0          6.15         -7.25        17.69 o                         
   4  18   0          0.08        -17.81        17.81 o                         
   6  18   0       1393.41       1381.57        99.86 o                         
   8  18   0          1.78         27.77        61.63 o                         
   2  19   0         31.28         48.98        25.32 o                         
   4  19   0        516.58        542.96        47.55 o                         
   6  19   0          3.22        -39.22        56.12 o                         
   8  19   0          5.79         -8.28        58.73 o                         
   0  20   0        783.29        794.68        76.58 o                         
   2  20   0         92.36         96.64        28.81 o                         
   4  20   0        156.11        214.63        45.01 o                         
   6  20   0        680.24        595.24        84.22 o                         
   2  21   0        580.60        608.95        55.93 o                         
   4  21   0         50.80          2.15        34.03 o                         
   6  21   0         75.29         51.30        48.24 o                         
   0  22   0         64.31         53.97        44.31 o                         
   2  22   0        680.69        725.09        62.30 o                         
   4  22   0          0.22         -8.09        36.31 o                         
   6  22   0        232.42        258.94        66.35 o                         
   2  23   0         21.86         16.79        34.26 o                         
   4  23   0        375.45        385.48        70.62 o                         
   6  23   0         62.90         65.80        71.73 o                         
   0  24   0       3668.38       4354.63       367.10 o                         
   2  24   0       1052.93       1230.98       116.58 o                         
   4  24   0         28.67         68.66        68.10 o                         
   2  25   0         57.31         24.33        58.34 o                         
   4  25   0        271.33        307.98        87.52 o                         
   0  26   0         15.03        184.39       103.93 o                         
   2  26   0        132.38        135.99        65.01 o                         
   2  27   0          2.79        -38.36       102.29 o                         
   1   1   1      20682.59      18839.01       153.36 o                         
   2   1   1      16243.15      15733.86        99.51 o                         
   3   1   1       3738.90       3848.97        34.11 o                         
   4   1   1        304.09        281.98        12.47 o                         
   5   1   1         94.72         87.87         9.43 o                         
   6   1   1        318.12        377.00        20.33 o                         
   7   1   1         43.32         56.20        21.69 o                         
   8   1   1        181.04        162.11        30.56 o                         
   9   1   1        175.20        156.66        31.88 o                         
  10   1   1          0.55          4.00        25.96 o                         
  11   1   1         81.14         90.49        34.90 o                         
   0   2   1       9170.47       8626.24        52.00 o                         
   1   2   1       2794.70       2624.91        21.36 o                         
   2   2   1       1924.71       2014.72        25.98 o                         
   3   2   1        548.64        533.69        15.19 o                         
   4   2   1        133.95        155.31        11.18 o                         
   5   2   1          4.20         12.20         8.57 o                         
   6   2   1        185.47        172.05        18.84 o                         
   7   2   1       1535.16       1501.91        65.32 o                         
   8   2   1        254.90        144.88        29.72 o                         
   9   2   1         53.27         73.53        26.55 o                         
  10   2   1       1067.45       1132.48        70.67 o                         
  11   2   1         12.77          3.19        38.62 o                         
   1   3   1       1320.12       1238.99        15.44 o                         
   2   3   1      17918.87      17572.10       137.70 o                         
   3   3   1       1302.84       1389.77        23.35 o                         
   4   3   1        204.53        301.93        15.62 o                         
   5   3   1        706.37        735.65        33.83 o                         
   6   3   1        706.24        708.02        34.64 o                         
   7   3   1         35.44         25.06        19.81 o                         
   8   3   1         16.65         57.57        23.95 o                         
   9   3   1         50.15         36.79        27.36 o                         
  10   3   1        224.49        264.50        40.00 o                         
  11   3   1         90.70         75.46        34.11 o                         
   0   4   1      10080.95       9557.61        83.66 o                         
   1   4   1       1071.73       1032.74        17.92 o                         
   2   4   1      28130.83      26708.88       153.68 o                         
   3   4   1        182.59        190.98        11.52 o                         
   4   4   1       1747.32       1861.43        28.84 o                         
   5   4   1        411.27        452.05        26.65 o                         
   6   4   1       1920.61       1983.56        49.18 o                         
   7   4   1       1109.56       1051.39        54.18 o                         
   8   4   1        221.45        210.78        32.84 o                         
   9   4   1         36.41         12.24        24.09 o                         
  10   4   1         24.77        -12.43        33.02 o                         
   1   5   1        916.29        889.28        18.10 o                         
   2   5   1       3107.70       2897.55        35.36 o                         
   3   5   1        178.76        197.22        10.84 o                         
   4   5   1       1185.46       1286.18        25.40 o                         
   5   5   1         12.85         19.79        12.37 o                         
   6   5   1       3220.02       3206.85        63.38 o                         
   7   5   1        192.16        199.71        27.35 o                         
   8   5   1        210.31        223.97        33.49 o                         
   9   5   1         24.76         21.37        24.61 o                         
  10   5   1          4.24         53.16        28.69 o                         
   0   6   1       7533.92       6987.29        82.12 o                         
   1   6   1       4271.74       4166.28        43.03 o                         
   2   6   1         33.94         42.13         7.98 o                         
   3   6   1        208.26        268.25        14.63 o                         
   4   6   1         25.12         36.64        10.75 o                         
   5   6   1        236.75        237.64        21.33 o                         
   6   6   1        531.63        558.99        33.29 o                         
   7   6   1         17.58         23.62        15.52 o                         
   8   6   1          8.82        -10.16        20.20 o                         
   9   6   1         19.45         52.21        25.68 o                         
  10   6   1          6.44          1.31        30.20 o                         
   1   7   1       1080.23       1018.21        21.84 o                         
   2   7   1       4277.32       4462.54        52.09 o                         
   3   7   1        607.70        638.08        25.40 o                         
   4   7   1       1350.43       1208.73        27.35 o                         
   5   7   1        158.88        127.26        18.49 o                         
   6   7   1        128.41         97.35        19.15 o                         
   7   7   1        166.19        156.10        22.86 o                         
   8   7   1        221.73        196.50        31.34 o                         
   9   7   1         24.25         71.49        26.36 o                         
  10   7   1         94.83        132.63        35.38 o                         
   0   8   1       1885.04       2153.31        45.70 o                         
   1   8   1          0.08         -6.40         6.40 o                         
   2   8   1        422.72        471.56        19.80 o                         
   3   8   1          6.83         -4.64         8.23 o                         
   4   8   1        785.01        810.40        26.29 o                         
   5   8   1          1.69         11.36        10.29 o                         
   6   8   1       1136.16        996.13        44.02 o                         
   7   8   1          6.63          4.55        16.97 o                         
   8   8   1        399.02        412.22        40.62 o                         
   9   8   1        121.85         86.36        29.92 o                         
  10   8   1         71.01         85.51        32.51 o                         
   1   9   1        383.38        399.57        18.42 o                         
   2   9   1       2477.00       2511.28        39.72 o                         
   3   9   1       2215.83       2200.37        39.00 o                         
   4   9   1          0.60         11.72         9.65 o                         
   5   9   1         31.29         45.18        10.38 o                         
   6   9   1       1166.46       1063.92        46.42 o                         
   7   9   1        514.54        494.80        35.25 o                         
   8   9   1         17.22        -20.23        20.23 o                         
   9   9   1         55.05         96.00        29.67 o                         
  10   9   1         16.99        -26.08        26.08 o                         
   0  10   1       4596.83       4511.80        75.91 o                         
   1  10   1        781.32        813.84        25.64 o                         
   2  10   1       6649.45       6547.44        70.56 o                         
   3  10   1       1952.24       1887.57        37.71 o                         
   4  10   1        724.79        726.62        28.40 o                         
   5  10   1         71.39         70.75        16.92 o                         
   6  10   1          2.12        -13.65        13.65 o                         
   7  10   1          8.32         -3.90        16.26 o                         
   8  10   1         68.14         82.00        26.87 o                         
   9  10   1          2.43        -21.82        21.82 o                         
  10  10   1         94.99         77.47        32.27 o                         
   1  11   1         16.71         26.73        11.11 o                         
   2  11   1       1577.71       1580.78        34.30 o                         
   3  11   1        262.53        297.57        19.92 o                         
   4  11   1         96.23         64.68        13.78 o                         
   5  11   1          9.02         -0.44        14.04 o                         
   6  11   1         29.96         14.41        15.97 o                         
   7  11   1        581.38        550.65        40.42 o                         
   8  11   1         22.09         -3.44        20.04 o                         
   9  11   1        211.39        173.00        34.39 o                         
  10  11   1          0.70         19.34        38.25 o                         
   0  12   1       1723.64       1758.27        50.20 o                         
   1  12   1        328.95        312.52        19.56 o                         
   2  12   1       2600.89       2835.94        47.69 o                         
   3  12   1        357.11        369.48        22.46 o                         
   4  12   1         25.63         42.05        12.74 o                         
   5  12   1         60.18         30.32        16.02 o                         
   6  12   1        500.20        525.56        37.02 o                         
   7  12   1         43.70         54.21        20.25 o                         
   8  12   1        260.17        284.68        32.39 o                         
   9  12   1        744.72        789.62        58.35 o                         
  10  12   1        162.00        152.31        49.76 o                         
   1  13   1        433.30        426.22        23.07 o                         
   2  13   1        504.79        596.26        27.37 o                         
   3  13   1       2480.58       2394.19        47.03 o                         
   4  13   1       3429.44       3401.71        57.96 o                         
   5  13   1        422.38        395.95        30.40 o                         
   6  13   1        717.23        735.89        41.64 o                         
   7  13   1         28.52         17.54        18.60 o                         
   8  13   1        507.47        500.17        39.37 o                         
   9  13   1        109.90        208.73        39.91 o                         
   0  14   1        266.50        237.35        25.91 o                         
   1  14   1          1.78        -10.29        10.29 o                         
   2  14   1       2013.70       1969.53        42.80 o                         
   3  14   1       2235.35       2187.74        46.31 o                         
   4  14   1       2380.61       2347.81        49.33 o                         
   5  14   1          7.07          1.82        15.07 o                         
   6  14   1        357.31        368.30        32.30 o                         
   7  14   1         24.41         13.54        18.64 o                         
   8  14   1          6.24        -18.73        18.73 o                         
   9  14   1         42.40         35.61        38.20 o                         
   1  15   1       1573.98       1448.38        37.53 o                         
   2  15   1       1378.31       1270.92        39.10 o                         
   3  15   1       1129.10       1116.20        38.70 o                         
   4  15   1        766.73        785.10        37.38 o                         
   5  15   1        362.77        321.01        29.63 o                         
   6  15   1        140.65        167.13        25.54 o                         
   7  15   1          0.19         33.45        20.16 o                         
   8  15   1        340.93        383.63        39.45 o                         
   9  15   1        449.72        422.08        64.38 o                         
   0  16   1        867.25        829.67        48.33 o                         
   1  16   1          5.70         10.54        12.37 o                         
   2  16   1        369.05        396.42        25.51 o                         
   3  16   1        136.87        139.30        19.88 o                         
   4  16   1         19.32         58.24        18.12 o                         
   5  16   1        461.36        499.45        40.67 o                         
   6  16   1        344.56        344.64        32.61 o                         
   7  16   1         35.21         39.20        22.44 o                         
   8  16   1        165.67        124.28        32.63 o                         
   9  16   1          1.11         46.37        39.38 o                         
   1  17   1          1.41         -8.04        12.79 o                         
   2  17   1        128.01        118.07        16.95 o                         
   3  17   1        431.14        444.27        28.30 o                         
   4  17   1         76.07         80.62        18.57 o                         
   5  17   1        365.48        376.19        32.75 o                         
   6  17   1        108.40        103.60        26.31 o                         
   7  17   1        274.61        311.68        39.01 o                         
   8  17   1         18.75         -8.74        25.09 o                         
   0  18   1        707.75        768.57        49.14 o                         
   1  18   1          0.04         19.57        13.23 o                         
   2  18   1          6.32         15.02        13.25 o                         
   3  18   1       1187.44       1200.86        45.51 o                         
   4  18   1         76.34         44.10        16.97 o                         
   5  18   1          0.02        -16.19        16.19 o                         
   6  18   1          4.09         33.33        25.55 o                         
   7  18   1         15.90          8.87        36.21 o                         
   8  18   1          5.77         16.56        31.86 o                         
   1  19   1        486.75        486.81        29.16 o                         
   2  19   1         19.79          5.88        14.86 o                         
   3  19   1         63.21         53.75        18.68 o                         
   4  19   1        154.75        137.47        24.01 o                         
   5  19   1          4.79          6.59        22.25 o                         
   6  19   1         41.64         37.84        30.87 o                         
   7  19   1          3.18        -27.20        30.26 o                         
   8  19   1         32.07         28.84        33.04 o                         
   0  20   1         89.21        102.63        25.19 o                         
   1  20   1         12.62         10.44        15.48 o                         
   2  20   1        216.21        270.51        26.96 o                         
   3  20   1         28.81         31.53        17.86 o                         
   4  20   1        158.52        191.77        31.13 o                         
   5  20   1        182.13        139.16        33.16 o                         
   6  20   1         14.14        -18.94        24.86 o                         
   7  20   1         90.18         81.16        35.38 o                         
   1  21   1         75.84         74.18        20.83 o                         
   2  21   1         11.35         21.66        16.86 o                         
   3  21   1          4.19          0.49        19.49 o                         
   4  21   1          0.09         26.41        24.75 o                         
   5  21   1          2.87          4.33        29.55 o                         
   6  21   1        172.63        137.30        40.00 o                         
   7  21   1         10.27         52.62        33.82 o                         
   0  22   1         34.52          4.79        25.41 o                         
   1  22   1          0.43        -21.73        21.73 o                         
   2  22   1        456.70        525.99        41.62 o                         
   3  22   1         71.56         57.09        22.83 o                         
   4  22   1         22.55         35.49        27.34 o                         
   5  22   1         21.15        -21.61        29.19 o                         
   6  22   1         78.22        173.24        40.33 o                         
   1  23   1         10.85         28.86        22.32 o                         
   2  23   1          9.61         -1.54        21.49 o                         
   3  23   1         39.66         43.46        26.75 o                         
   4  23   1         21.91         16.33        43.11 o                         
   5  23   1         11.72         34.51        33.42 o                         
   6  23   1         32.48        -32.15        50.68 o                         
   0  24   1         88.59        137.07        42.80 o                         
   1  24   1        117.34        108.08        32.35 o                         
   2  24   1         34.06         -8.04        27.53 o                         
   3  24   1          1.31         25.78        28.93 o                         
   4  24   1         18.23        -10.29        45.21 o                         
   5  24   1         95.66        119.54        46.19 o                         
   1  25   1          4.44        -24.36        24.36 o                         
   2  25   1         88.27         52.61        33.66 o                         
   3  25   1         90.58        124.84        46.93 o                         
   4  25   1         10.11        -37.40        37.40 o                         
   0  26   1       1017.71       1163.89       139.17 o                         
   1  26   1         16.77         -4.34        41.91 o                         
   2  26   1          0.02         60.37        33.64 o                         
   3  26   1        137.73        176.53        62.27 o                         
   1  27   1         39.15        -14.10       115.31 o                         
   2  27   1          0.02         90.14        49.13 o                         
   0   0   2      15668.42      14191.01       188.62 o                         
   1   0   2      11644.57      10904.27        82.53 o                         
   2   0   2         47.66         29.96         8.36 o                         
   3   0   2       3873.41       4140.85        68.88 o                         
   4   0   2       1727.22       1839.73        42.35 o                         
   5   0   2          3.58         10.86        14.84 o                         
   6   0   2       2721.37       2631.41        56.98 o                         
   7   0   2        700.92        639.56        62.14 o                         
   8   0   2        231.30        264.73        48.83 o                         
   9   0   2        328.81        469.60        65.08 o                         
  10   0   2          4.57        -32.42        39.36 o                         
  11   0   2        164.93         70.38        47.35 o                         
   1   1   2      11355.75      10061.96        74.16 o                         
   2   1   2      26188.23      24256.61       136.95 o                         
   3   1   2       2614.57       2781.68        29.99 o                         
   4   1   2        421.11        422.52        15.25 o                         
   5   1   2          0.34          8.77         9.07 o                         
   6   1   2        242.53        281.69        20.36 o                         
   7   1   2        163.47        133.62        25.72 o                         
   8   1   2         24.91          9.74        22.17 o                         
   9   1   2        104.34         48.32        33.30 o                         
  10   1   2         15.81         25.71        26.54 o                         
  11   1   2        159.76        146.83        38.41 o                         
   0   2   2       8900.00       8329.94        94.98 o                         
   1   2   2         71.54         33.79         4.22 o                         
   2   2   2       9036.23       9163.00        62.44 o                         
   3   2   2        423.42        386.08        16.47 o                         
   4   2   2         50.56         26.34         9.13 o                         
   5   2   2        851.15        900.37        28.43 o                         
   6   2   2        444.88        483.82        27.45 o                         
   7   2   2         88.35         70.87        22.87 o                         
   8   2   2          8.06        -19.60        19.60 o                         
   9   2   2         15.39          9.08        22.79 o                         
  10   2   2        400.46        367.57        45.97 o                         
  11   2   2        393.10        408.14        49.66 o                         
   1   3   2       3962.57       3644.46        28.54 o                         
   2   3   2        574.90        522.29        19.36 o                         
   3   3   2         17.91         10.49         8.55 o                         
   4   3   2        975.64        982.62        30.17 o                         
   5   3   2         63.44         84.00        12.39 o                         
   6   3   2         95.10        105.93        17.20 o                         
   7   3   2         90.57        104.34        21.85 o                         
   8   3   2         23.16          7.85        22.02 o                         
   9   3   2         48.98         20.80        24.55 o                         
  10   3   2         18.62         38.83        27.77 o                         
  11   3   2          7.30         -4.76        30.09 o                         
   0   4   2      14856.88      14167.55       112.39 o                         
   1   4   2      12649.02      12033.51        73.36 o                         
   2   4   2      14473.63      14184.76        92.64 o                         
   3   4   2         56.34         72.26         9.90 o                         
   4   4   2       4668.66       4803.32        61.74 o                         
   5   4   2        120.19        213.80        19.23 o                         
   6   4   2       1517.06       1494.40        59.11 o                         
   7   4   2       1309.74       1324.35        53.90 o                         
   8   4   2          0.76         31.08        22.73 o                         
   9   4   2        510.22        473.19        45.39 o                         
  10   4   2         10.95         65.57        31.73 o                         
   1   5   2       8449.37       7853.57        61.57 o                         
   2   5   2       1441.02       1352.76        23.95 o                         
   3   5   2       3174.66       3404.24        37.85 o                         
   4   5   2       6155.77       6328.35        71.13 o                         
   5   5   2        319.04        358.28        19.06 o                         
   6   5   2         25.51         28.31        15.62 o                         
   7   5   2         17.53         13.92        16.85 o                         
   8   5   2        346.55        349.35        38.12 o                         
   9   5   2        372.56        322.63        39.71 o                         
  10   5   2         74.35         82.80        32.27 o                         
   0   6   2      48714.42      46549.75       416.63 o                         
   1   6   2         86.76         84.57         8.46 o                         
   2   6   2         79.84        149.72        11.10 o                         
   3   6   2       3202.59       3380.68        43.31 o                         
   4   6   2       1880.41       1842.26        37.38 o                         
   5   6   2        350.83        371.34        21.36 o                         
   6   6   2        793.70        843.09        39.87 o                         
   7   6   2          3.75         30.71        15.96 o                         
   8   6   2          4.67          9.56        21.21 o                         
   9   6   2         19.98         11.74        23.03 o                         
  10   6   2         63.67         74.48        30.72 o                         
   1   7   2       4836.72       4717.55        51.46 o                         
   2   7   2       1316.08       1386.14        26.74 o                         
   3   7   2        997.16        880.79        27.88 o                         
   4   7   2       1895.47       1912.50        32.17 o                         
   5   7   2       1307.79       1475.29        36.44 o                         
   6   7   2         38.53         51.32        16.11 o                         
   7   7   2         26.52         38.93        21.10 o                         
   8   7   2        489.45        529.88        45.01 o                         
   9   7   2         31.78         50.77        25.62 o                         
  10   7   2          5.26         23.82        28.71 o                         
   0   8   2      15120.45      15301.86       154.78 o                         
   1   8   2          9.68         16.66         7.28 o                         
   2   8   2        255.21        280.21        15.87 o                         
   3   8   2        200.21        253.53        16.60 o                         
   4   8   2        127.00        112.24        13.10 o                         
   5   8   2       1698.82       1694.74        39.62 o                         
   6   8   2          1.44          3.87        15.15 o                         
   7   8   2         12.51         -3.34        19.68 o                         
   8   8   2        297.75        307.29        37.05 o                         
   9   8   2         22.70         31.86        25.16 o                         
  10   8   2         58.66          0.87        35.91 o                         
   1   9   2       2815.41       2958.09        41.20 o                         
   2   9   2       1140.48       1150.90        27.24 o                         
   3   9   2        160.33        128.96        13.71 o                         
   4   9   2        250.20        273.27        18.40 o                         
   5   9   2         59.47         30.02        12.66 o                         
   6   9   2        163.99        142.15        21.42 o                         
   7   9   2         25.31        -14.31        15.24 o                         
   8   9   2        223.64        198.91        31.80 o                         
   9   9   2         35.01         17.98        24.81 o                         
  10   9   2         14.43         90.94        31.87 o                         
   0  10   2       3951.43       4214.02        80.63 o                         
   1  10   2        272.52        389.46        19.14 o                         
   2  10   2        121.90         96.77        12.78 o                         
   3  10   2        756.00        751.87        27.54 o                         
   4  10   2       1607.78       1565.31        39.60 o                         
   5  10   2        219.38        198.60        26.34 o                         
   6  10   2        113.99        108.41        20.89 o                         
   7  10   2        474.85        463.74        35.43 o                         
   8  10   2         13.52        -18.43        18.43 o                         
   9  10   2        117.43         91.65        29.19 o                         
  10  10   2          6.14        -20.66        30.64 o                         
   1  11   2         85.07         67.00        11.38 o                         
   2  11   2        167.50        192.32        19.40 o                         
   3  11   2       1063.86       1071.27        32.97 o                         
   4  11   2          3.77          7.94        11.81 o                         
   5  11   2         67.20         94.02        16.85 o                         
   6  11   2          1.31         -0.83        14.84 o                         
   7  11   2         56.23         50.60        19.34 o                         
   8  11   2        229.77        245.93        31.99 o                         
   9  11   2        208.57        180.96        34.93 o                         
  10  11   2         51.97          9.58        39.38 o                         
   0  12   2       2064.32       2003.08        55.22 o                         
   1  12   2        159.25        154.82        15.14 o                         
   2  12   2         42.45         48.96        11.16 o                         
   3  12   2        132.68        156.31        16.43 o                         
   4  12   2        448.01        450.85        25.14 o                         
   5  12   2        155.99        181.48        22.77 o                         
   6  12   2        325.54        324.14        29.53 o                         
   7  12   2         34.91         -4.43        17.74 o                         
   8  12   2         12.09         -0.58        19.51 o                         
   9  12   2         44.14         23.12        29.13 o                         
  10  12   2         30.52         30.50        39.72 o                         
   1  13   2         48.81         29.93        13.50 o                         
   2  13   2          5.35         23.03        11.81 o                         
   3  13   2        526.89        550.03        27.58 o                         
   4  13   2       2125.08       2128.15        45.84 o                         
   5  13   2        845.77        852.84        41.95 o                         
   6  13   2         92.63         76.91        20.56 o                         
   7  13   2          6.52         18.06        17.83 o                         
   8  13   2        333.10        336.45        36.74 o                         
   9  13   2        392.76        456.39        51.47 o                         
   0  14   2        474.34        419.61        32.82 o                         
   1  14   2         21.49          4.68        11.93 o                         
   2  14   2         19.17         27.56        11.75 o                         
   3  14   2        720.52        755.44        32.51 o                         
   4  14   2        132.72        128.15        17.39 o                         
   5  14   2        500.47        468.54        33.11 o                         
   6  14   2        312.73        281.80        28.99 o                         
   7  14   2         42.27         28.98        19.92 o                         
   8  14   2        163.93        203.84        31.66 o                         
   9  14   2        663.59        666.30        61.22 o                         
   1  15   2         25.09         39.99        12.52 o                         
   2  15   2         51.37         68.86        14.50 o                         
   3  15   2       1401.65       1457.52        40.77 o                         
   4  15   2        320.82        296.69        23.60 o                         
   5  15   2         61.62         42.07        18.32 o                         
   6  15   2         86.13         89.43        21.93 o                         
   7  15   2         56.24         67.21        24.94 o                         
   8  15   2        436.79        422.19        40.39 o                         
   9  15   2         12.07          1.25        34.96 o                         
   0  16   2       4188.27       4036.80        88.62 o                         
   1  16   2        271.04        266.10        20.69 o                         
   2  16   2         79.44         92.35        15.65 o                         
   3  16   2        241.17        226.62        21.60 o                         
   4  16   2         12.96         17.71        13.51 o                         
   5  16   2        119.50         93.94        21.77 o                         
   6  16   2        125.71        124.82        25.02 o                         
   7  16   2        263.52        327.55        38.51 o                         
   8  16   2        119.59        104.06        30.37 o                         
   9  16   2        123.42         42.76        40.84 o                         
   1  17   2          2.75          7.96        14.41 o                         
   2  17   2        333.98        307.04        23.86 o                         
   3  17   2       1071.67       1069.07        40.28 o                         
   4  17   2         11.10         42.45        16.96 o                         
   5  17   2          3.58         14.46        17.89 o                         
   6  17   2          0.17        -28.01        28.01 o                         
   7  17   2        133.35        120.85        31.39 o                         
   8  17   2        598.58        719.60        60.88 o                         
   0  18   2        117.22        103.65        24.69 o                         
   1  18   2        187.59        196.94        20.08 o                         
   2  18   2        218.47        223.03        23.59 o                         
   3  18   2         37.11         27.45        14.63 o                         
   4  18   2         95.16         95.32        20.37 o                         
   5  18   2          2.25         -2.14        20.79 o                         
   6  18   2         61.54         59.55        24.63 o                         
   7  18   2         28.03         44.50        26.03 o                         
   8  18   2        193.71        104.93        48.94 o                         
   1  19   2        364.05        465.21        28.63 o                         
   2  19   2        145.42        129.91        20.78 o                         
   3  19   2        161.26        159.33        22.84 o                         
   4  19   2        822.54        867.76        49.55 o                         
   5  19   2        107.15         94.35        26.94 o                         
   6  19   2        231.70        197.77        35.06 o                         
   7  19   2        181.49        214.27        42.13 o                         
   8  19   2         32.64         94.26        38.12 o                         
   0  20   2         30.66         18.29        23.35 o                         
   1  20   2        361.49        351.26        28.43 o                         
   2  20   2          3.36        -18.73        18.73 o                         
   3  20   2         85.33         53.33        19.88 o                         
   4  20   2          7.68        -20.10        20.10 o                         
   5  20   2         75.57         54.36        24.94 o                         
   6  20   2        107.64        116.82        37.07 o                         
   7  20   2         51.16         53.85        35.74 o                         
   1  21   2        112.60        105.22        22.59 o                         
   2  21   2         56.74         81.71        19.88 o                         
   3  21   2        104.40         72.21        21.32 o                         
   4  21   2         92.02         79.29        29.03 o                         
   5  21   2          0.06        -28.66        28.66 o                         
   6  21   2          0.74        -28.78        28.78 o                         
   7  21   2        173.86        228.26        44.97 o                         
   0  22   2          0.85         -9.78        23.86 o                         
   1  22   2         33.73         15.85        19.35 o                         
   2  22   2        207.92        227.03        40.05 o                         
   3  22   2        136.56        145.91        30.01 o                         
   4  22   2          3.15         17.05        27.87 o                         
   5  22   2        147.96        115.91        55.17 o                         
   6  22   2        118.96         99.63        41.52 o                         
   1  23   2         16.56        -20.01        20.01 o                         
   2  23   2        773.30        945.28        59.19 o                         
   3  23   2        326.58        342.25        40.01 o                         
   4  23   2         84.33         69.27        34.69 o                         
   5  23   2          2.00        -11.89        29.53 o                         
   6  23   2         42.99         94.82        42.71 o                         
   0  24   2          8.49         26.83        43.15 o                         
   1  24   2        247.36        305.91        42.20 o                         
   2  24   2         43.39         59.26        26.27 o                         
   3  24   2          8.55         -6.43        24.37 o                         
   4  24   2         30.69         36.99        37.54 o                         
   5  24   2          2.37         63.14        38.12 o                         
   1  25   2        484.34        564.42        59.14 o                         
   2  25   2          8.18        -27.01        27.01 o                         
   3  25   2         40.34         12.45        33.38 o                         
   4  25   2        124.50         79.96        98.33 o                         
   0  26   2       1136.22       1323.11       124.10 o                         
   1  26   2          0.00         27.61        34.37 o                         
   2  26   2          7.75         -1.40        43.53 o                         
   3  26   2          0.01        -33.06        57.79 o                         
   1  27   2        414.77        471.17        66.21 o                         
   2  27   2        172.78        159.33        51.36 o                         
   1   1   3       9180.41       8504.58        55.35 o                         
   2   1   3       6328.50       6090.22        48.31 o                         
   3   1   3       2364.49       2317.11        28.70 o                         
   4   1   3       4386.18       4579.27        45.86 o                         
   5   1   3         94.31         53.31        11.79 o                         
   6   1   3       1086.27       1071.61        32.34 o                         
   7   1   3        253.33        191.25        28.67 o                         
   8   1   3        168.43        175.76        30.51 o                         
   9   1   3        246.03        288.80        38.65 o                         
  10   1   3        473.09        494.09        50.97 o                         
  11   1   3        172.75        181.56        39.37 o                         
   0   2   3      13603.88      13150.98       126.44 o                         
   1   2   3       4335.13       4132.04        31.51 o                         
   2   2   3       3235.08       3203.47        32.08 o                         
   3   2   3       4529.48       4674.34        48.23 o                         
   4   2   3        363.94        351.79        19.02 o                         
   5   2   3          4.55         -2.03         8.85 o                         
   6   2   3       3656.73       3637.01        57.33 o                         
   7   2   3       1424.13       1329.07        61.28 o                         
   8   2   3          8.76        -16.81        19.76 o                         
   9   2   3          2.52        -20.00        20.00 o                         
  10   2   3         19.56          1.48        27.42 o                         
  11   2   3         70.19        136.43        37.75 o                         
   1   3   3         73.92         59.85         5.44 o                         
   2   3   3       6204.14       5930.30        48.84 o                         
   3   3   3        211.95        229.28        14.33 o                         
   4   3   3       1696.10       1730.94        36.08 o                         
   5   3   3        123.11        145.72        15.45 o                         
   6   3   3        191.25        228.64        22.60 o                         
   7   3   3        469.26        417.81        33.81 o                         
   8   3   3          0.54          7.62        21.16 o                         
   9   3   3        160.70        180.00        32.83 o                         
  10   3   3         11.49         12.05        26.45 o                         
  11   3   3         56.12        116.57        65.07 o                         
   0   4   3       4540.66       4450.80        42.03 o                         
   1   4   3       2404.43       2204.14        22.73 o                         
   2   4   3        873.35        862.11        18.84 o                         
   3   4   3        895.78        955.89        18.70 o                         
   4   4   3        632.51        757.21        27.13 o                         
   5   4   3        696.86        755.42        28.72 o                         
   6   4   3         65.76         86.69        17.73 o                         
   7   4   3         17.84         19.29        17.67 o                         
   8   4   3        260.16        244.55        33.85 o                         
   9   4   3        371.65        370.45        42.28 o                         
  10   4   3         52.24         13.18        26.32 o                         
   1   5   3        500.57        439.14        14.14 o                         
   2   5   3          9.54         21.36         6.78 o                         
   3   5   3       1623.55       1663.41        26.04 o                         
   4   5   3         66.77         68.05        12.48 o                         
   5   5   3         11.39         16.17        11.56 o                         
   6   5   3         29.16         19.27        14.70 o                         
   7   5   3          3.26          9.49        15.60 o                         
   8   5   3        109.45        114.74        27.18 o                         
   9   5   3         17.37         52.23        25.62 o                         
  10   5   3         43.68         10.55        27.47 o                         
   0   6   3      17313.60      17196.14       182.56 o                         
   1   6   3       1708.00       1649.60        31.69 o                         
   2   6   3       3039.04       3229.90        39.99 o                         
   3   6   3        701.01        584.82        20.72 o                         
   4   6   3        933.91        900.94        30.46 o                         
   5   6   3        130.63        130.69        17.18 o                         
   6   6   3        550.57        589.47        34.24 o                         
   7   6   3        195.60        152.36        22.45 o                         
   8   6   3          4.07         -1.23        21.68 o                         
   9   6   3          0.42        -22.10        22.10 o                         
  10   6   3          1.18         -4.31        27.25 o                         
   1   7   3       8865.82       8899.61        75.35 o                         
   2   7   3        412.09        491.39        18.88 o                         
   3   7   3        969.75        961.01        26.52 o                         
   4   7   3       1579.32       1513.77        37.23 o                         
   5   7   3       1825.05       1920.02        42.17 o                         
   6   7   3        446.19        468.78        31.59 o                         
   7   7   3        908.38        833.75        43.41 o                         
   8   7   3         92.13         86.86        26.72 o                         
   9   7   3        106.44        115.22        30.13 o                         
  10   7   3         22.02         23.49        28.62 o                         
   0   8   3      24173.91      24308.45       221.29 o                         
   1   8   3         74.89         99.66         9.96 o                         
   2   8   3        452.73        499.27        20.47 o                         
   3   8   3       1969.71       1821.95        34.52 o                         
   4   8   3        784.06        803.71        26.29 o                         
   5   8   3       1392.65       1311.78        39.21 o                         
   6   8   3        158.34        193.32        23.33 o                         
   7   8   3        401.02        433.02        34.01 o                         
   8   8   3        103.96        108.56        28.47 o                         
   9   8   3        196.34        181.18        34.36 o                         
  10   8   3        191.26        209.37        38.35 o                         
   1   9   3       1503.27       1686.26        30.51 o                         
   2   9   3      10704.75      10586.48        92.07 o                         
   3   9   3        423.95        444.60        21.54 o                         
   4   9   3          3.99          9.94        11.25 o                         
   5   9   3        166.16        175.02        20.98 o                         
   6   9   3       1371.40       1501.16        59.61 o                         
   7   9   3        305.79        325.67        30.52 o                         
   8   9   3        112.93        141.56        29.35 o                         
   9   9   3        110.00        139.62        31.03 o                         
  10   9   3         45.59         87.14        34.56 o                         
   0  10   3        837.44        821.51        34.15 o                         
   1  10   3         12.53         27.78         9.17 o                         
   2  10   3         17.19         36.60        10.40 o                         
   3  10   3       1189.86       1291.37        32.75 o                         
   4  10   3         52.34         63.51        12.34 o                         
   5  10   3         53.14         61.76        14.70 o                         
   6  10   3       2301.70       2154.83        56.83 o                         
   7  10   3         78.26         54.65        19.41 o                         
   8  10   3        100.78         85.37        24.21 o                         
   9  10   3         32.46         91.19        29.36 o                         
  10  10   3         22.55         41.70        31.67 o                         
   1  11   3       2489.44       2342.16        39.75 o                         
   2  11   3        674.52        672.85        25.66 o                         
   3  11   3        200.91        230.94        23.86 o                         
   4  11   3         39.72         55.98        12.59 o                         
   5  11   3       1798.16       1837.42        45.94 o                         
   6  11   3       2183.10       2215.24        66.43 o                         
   7  11   3        953.67        985.43        49.19 o                         
   8  11   3         26.39         55.01        23.74 o                         
   9  11   3          9.55         39.39        30.50 o                         
  10  11   3         22.81         14.35        32.16 o                         
   0  12   3        921.64        958.46        51.73 o                         
   1  12   3         72.32         65.09        12.09 o                         
   2  12   3        235.57        250.50        18.02 o                         
   3  12   3       1487.59       1629.48        37.81 o                         
   4  12   3       1443.66       1457.43        39.22 o                         
   5  12   3        330.73        284.81        25.73 o                         
   6  12   3        275.37        226.22        26.66 o                         
   7  12   3        572.12        567.69        39.23 o                         
   8  12   3        402.17        438.19        42.73 o                         
   9  12   3        443.43        436.77        50.87 o                         
   1  13   3        645.16        702.48        31.75 o                         
   2  13   3        731.49        748.88        30.27 o                         
   3  13   3        683.32        761.15        31.72 o                         
   4  13   3        576.62        602.15        29.81 o                         
   5  13   3       1158.67       1123.58        47.63 o                         
   6  13   3          0.15        -14.15        15.77 o                         
   7  13   3         61.87         74.50        21.87 o                         
   8  13   3        185.39        182.74        32.10 o                         
   9  13   3        140.19        135.02        37.44 o                         
   0  14   3        257.61        234.83        26.62 o                         
   1  14   3        718.39        726.22        29.59 o                         
   2  14   3          7.54         17.40        11.68 o                         
   3  14   3        183.39        188.84        18.66 o                         
   4  14   3        403.08        390.06        25.44 o                         
   5  14   3          1.74         29.36        18.26 o                         
   6  14   3        169.38        196.42        26.59 o                         
   7  14   3          6.05         25.41        21.30 o                         
   8  14   3        161.82        135.68        31.34 o                         
   9  14   3         17.72          4.58        32.58 o                         
   1  15   3        188.19        202.63        18.56 o                         
   2  15   3        529.91        583.56        28.75 o                         
   3  15   3        764.21        821.83        35.03 o                         
   4  15   3        278.37        272.51        22.52 o                         
   5  15   3         73.54         51.54        20.51 o                         
   6  15   3         81.14         35.38        20.47 o                         
   7  15   3         11.56         24.39        20.62 o                         
   8  15   3          7.60         26.41        29.30 o                         
   9  15   3        326.15        357.87        52.75 o                         
   0  16   3        813.44        896.89        49.23 o                         
   1  16   3       1226.43       1223.18        38.39 o                         
   2  16   3       6032.25       5791.41        78.43 o                         
   3  16   3        636.87        626.74        31.93 o                         
   4  16   3        499.42        571.11        32.28 o                         
   5  16   3          3.48         -3.45        16.05 o                         
   6  16   3          5.09         27.55        28.11 o                         
   7  16   3        429.83        443.43        44.33 o                         
   8  16   3         28.26        -22.88        22.88 o                         
   9  16   3        256.02        322.59        75.51 o                         
   1  17   3        117.69        107.98        16.69 o                         
   2  17   3         29.83         57.31        15.20 o                         
   3  17   3         32.36         10.72        14.02 o                         
   4  17   3          3.16          9.06        15.50 o                         
   5  17   3          2.46          9.30        19.51 o                         
   6  17   3        281.48        248.09        35.43 o                         
   7  17   3        335.43        478.81        45.43 o                         
   8  17   3          0.13        -24.28        24.99 o                         
   0  18   3         93.91         59.44        36.05 o                         
   1  18   3          1.37          2.14        14.24 o                         
   2  18   3         34.79         19.48        15.12 o                         
   3  18   3         34.16         54.94        17.54 o                         
   4  18   3        121.47        111.91        22.17 o                         
   5  18   3         10.20         10.52        20.72 o                         
   6  18   3        241.69        222.07        33.37 o                         
   7  18   3        112.14         69.89        28.66 o                         
   8  18   3          2.03        -30.09        30.09 o                         
   1  19   3        304.19        285.70        32.10 o                         
   2  19   3          3.01        -15.03        15.03 o                         
   3  19   3        168.74        168.94        24.93 o                         
   4  19   3        394.50        404.73        33.94 o                         
   5  19   3        205.13        171.49        31.07 o                         
   6  19   3        163.87        205.80        39.44 o                         
   7  19   3         10.50         42.81        39.06 o                         
   8  19   3         40.70        116.67        38.95 o                         
   0  20   3         76.33         54.07        27.09 o                         
   1  20   3        505.77        479.03        38.53 o                         
   2  20   3         11.40          1.42        19.54 o                         
   3  20   3         29.30          0.39        25.14 o                         
   4  20   3         13.50         40.19        21.57 o                         
   5  20   3        133.66        178.62        41.12 o                         
   6  20   3         81.16         58.89        32.63 o                         
   7  20   3         24.85         16.26        40.73 o                         
   1  21   3        155.87        148.52        23.81 o                         
   2  21   3         17.64         54.34        21.51 o                         
   3  21   3         11.74         28.09        25.30 o                         
   4  21   3        372.25        390.87        40.12 o                         
   5  21   3         95.75         72.70        30.52 o                         
   6  21   3         86.08        130.51        36.87 o                         
   7  21   3         31.16         15.16        35.16 o                         
   0  22   3          1.83        -21.82        23.25 o                         
   1  22   3         28.87         17.29        19.98 o                         
   2  22   3          5.91         -0.70        19.66 o                         
   3  22   3        378.30        415.53        38.88 o                         
   4  22   3        451.00        497.82        54.79 o                         
   5  22   3         42.41        118.58        36.76 o                         
   6  22   3         96.53        156.12        45.01 o                         
   1  23   3         81.80         63.18        23.73 o                         
   2  23   3        160.94        120.36        31.20 o                         
   3  23   3         38.66         24.52        23.73 o                         
   4  23   3          1.58         -4.01        32.98 o                         
   5  23   3         10.18        -49.71        55.51 o                         
   6  23   3         87.29         -2.93        44.39 o                         
   0  24   3       1037.98       1061.05       108.67 o                         
   1  24   3         87.24         80.20        33.09 o                         
   2  24   3        327.52        346.50        41.04 o                         
   3  24   3          9.48        -19.54        19.54 o                         
   4  24   3         15.09         14.36        37.04 o                         
   5  24   3          1.29        -45.07        45.07 o                         
   1  25   3        498.54        584.42        59.61 o                         
   2  25   3         53.10         58.36        32.17 o                         
   3  25   3        280.91        208.29        47.29 o                         
   4  25   3        145.08        190.47        46.96 o                         
   0  26   3       1503.82       1805.84       146.43 o                         
   1  26   3         75.02         73.48        47.80 o                         
   2  26   3          0.01         30.54        33.85 o                         
   3  26   3         60.72        169.06        61.48 o                         
   1  27   3        122.26        145.64        44.32 o                         
   2  27   3          0.75        -10.37        46.95 o                         
   0   0   4      13142.86      11266.38       151.18 o                         
   1   0   4       7754.15       7403.06        77.78 o                         
   2   0   4       5476.10       5289.58        68.45 o                         
   3   0   4        398.91        378.82        22.47 o                         
   4   0   4      12423.92      12294.66       139.79 o                         
   5   0   4       4597.58       4453.99        77.15 o                         
   6   0   4        551.95        500.65        41.65 o                         
   7   0   4        434.91        411.74        53.39 o                         
   8   0   4        749.66        644.40        71.55 o                         
   9   0   4        244.40        295.05        55.10 o                         
  10   0   4        271.40        209.60        55.08 o                         
  11   0   4        394.56        425.70        72.31 o                         
   1   1   4       1790.39       1596.81        20.01 o                         
   2   1   4       7445.15       7336.34        60.18 o                         
   3   1   4          0.16          7.56         6.59 o                         
   4   1   4       3829.27       3897.12        43.44 o                         
   5   1   4         25.46         34.86        11.20 o                         
   6   1   4       1134.42       1118.85        45.29 o                         
   7   1   4        330.10        319.83        34.27 o                         
   8   1   4        510.39        579.11        46.30 o                         
   9   1   4          0.56         18.70        23.58 o                         
  10   1   4          2.98         11.02        27.50 o                         
  11   1   4        304.18        343.14        46.76 o                         
   0   2   4      16271.78      15219.80       109.71 o                         
   1   2   4      24261.79      23211.04       124.35 o                         
   2   2   4      34979.03      32931.25       192.81 o                         
   3   2   4        404.72        444.07        15.34 o                         
   4   2   4       7930.15       7881.53        80.68 o                         
   5   2   4        184.79        191.40        17.23 o                         
   6   2   4         90.94        100.55        15.21 o                         
   7   2   4        265.41        234.16        27.15 o                         
   8   2   4          5.36        -17.98        23.44 o                         
   9   2   4         69.12         46.54        26.54 o                         
  10   2   4        474.19        447.15        47.50 o                         
   1   3   4       8343.53       8162.57        55.59 o                         
   2   3   4       2603.36       3004.51        38.91 o                         
   3   3   4       3086.60       3161.55        36.01 o                         
   4   3   4        518.75        585.15        24.51 o                         
   5   3   4        216.91        215.80        17.87 o                         
   6   3   4       1399.94       1461.84        48.70 o                         
   7   3   4       1310.96       1333.77        58.45 o                         
   8   3   4        802.89        782.87        52.33 o                         
   9   3   4        134.92        122.60        30.46 o                         
  10   3   4         71.33         19.18        27.52 o                         
   0   4   4       2455.02       2538.74        42.12 o                         
   1   4   4       1989.75       1763.21        24.64 o                         
   2   4   4       9069.51       9005.86        72.09 o                         
   3   4   4       2344.39       2422.09        31.84 o                         
   4   4   4          7.36         19.16        10.33 o                         
   5   4   4       1304.17       1405.17        36.61 o                         
   6   4   4        180.93        190.74        22.00 o                         
   7   4   4         74.33         49.90        22.49 o                         
   8   4   4         73.27         81.00        24.66 o                         
   9   4   4         98.54         94.56        28.99 o                         
  10   4   4        232.72        238.20        39.10 o                         
   1   5   4          3.57          2.21         4.22 o                         
   2   5   4         22.66         26.17         7.17 o                         
   3   5   4         69.08         95.33        10.43 o                         
   4   5   4        350.06        406.55        21.65 o                         
   5   5   4        939.24       1045.84        34.62 o                         
   6   5   4        243.50        244.74        23.73 o                         
   7   5   4        267.62        319.22        28.42 o                         
   8   5   4          1.92        -18.04        19.90 o                         
   9   5   4        201.98        260.92        37.36 o                         
  10   5   4          3.30         -7.45        24.96 o                         
   0   6   4      34183.38      33906.55       256.25 o                         
   1   6   4       1055.99       1145.19        17.48 o                         
   2   6   4       2223.14       2222.02        32.74 o                         
   3   6   4       1328.27       1331.37        27.56 o                         
   4   6   4          6.78          5.37         7.84 o                         
   5   6   4        552.33        577.53        27.50 o                         
   6   6   4        145.44        222.68        23.31 o                         
   7   6   4         18.26         17.63        16.87 o                         
   8   6   4        253.75        246.23        35.19 o                         
   9   6   4         54.38         39.72        25.94 o                         
  10   6   4          0.48         -1.83        31.11 o                         
   1   7   4        437.98        484.68        14.63 o                         
   2   7   4         97.49        138.17        11.52 o                         
   3   7   4        314.25        330.21        17.80 o                         
   4   7   4        207.54        245.24        16.04 o                         
   5   7   4         43.24         50.81        13.71 o                         
   6   7   4        495.56        541.64        33.66 o                         
   7   7   4        303.46        259.31        26.91 o                         
   8   7   4        819.82        802.18        53.33 o                         
   9   7   4        102.42         52.77        28.40 o                         
  10   7   4          2.76         -4.99        26.56 o                         
   0   8   4       2350.68       2299.10        57.97 o                         
   1   8   4      10098.57      10540.77        84.82 o                         
   2   8   4          4.29          4.46         9.72 o                         
   3   8   4        582.64        538.22        22.94 o                         
   4   8   4       1424.77       1451.64        33.46 o                         
   5   8   4        149.96        180.01        19.25 o                         
   6   8   4        281.71        304.62        27.20 o                         
   7   8   4         58.79         46.57        18.38 o                         
   8   8   4         10.00         -2.44        21.40 o                         
   9   8   4         97.75         80.13        29.02 o                         
  10   8   4         50.56         47.18        32.86 o                         
   1   9   4       1497.72       1653.23        29.63 o                         
   2   9   4        167.05        146.93        13.51 o                         
   3   9   4        131.47        132.54        14.29 o                         
   4   9   4         42.73         46.71        12.29 o                         
   5   9   4        121.25        129.17        18.02 o                         
   6   9   4         21.17         30.37        16.41 o                         
   7   9   4          1.19          2.84        17.15 o                         
   8   9   4         90.07         70.34        23.67 o                         
   9   9   4          6.66         -0.72        27.47 o                         
  10   9   4          0.01        -19.00        28.46 o                         
   0  10   4       9836.69      10406.45       125.46 o                         
   1  10   4          1.39         -9.10         9.10 o                         
   2  10   4         21.54         24.03         9.51 o                         
   3  10   4       1465.29       1344.09        40.22 o                         
   4  10   4         24.97         46.06        11.84 o                         
   5  10   4       1721.98       1719.62        45.48 o                         
   6  10   4         55.67         55.50        18.32 o                         
   7  10   4        181.08        169.01        26.02 o                         
   8  10   4          5.17         33.45        21.31 o                         
   9  10   4          7.01         24.19        28.97 o                         
  10  10   4          8.10        -19.36        29.99 o                         
   1  11   4        598.43        589.20        22.95 o                         
   2  11   4          8.28          3.00        11.67 o                         
   3  11   4       1556.98       1592.70        36.46 o                         
   4  11   4        719.60        723.99        29.54 o                         
   5  11   4        737.60        697.25        33.99 o                         
   6  11   4        927.21        927.23        45.26 o                         
   7  11   4        335.80        307.69        31.47 o                         
   8  11   4        408.43        440.45        40.61 o                         
   9  11   4        573.66        655.26        60.03 o                         
  10  11   4         78.79        127.20        41.22 o                         
   0  12   4       1265.23       1186.56        43.18 o                         
   1  12   4       1069.05       1059.90        30.17 o                         
   2  12   4        786.65        814.60        28.93 o                         
   3  12   4        162.62        104.42        15.02 o                         
   4  12   4        394.78        436.63        24.93 o                         
   5  12   4          8.54         11.36        15.23 o                         
   6  12   4        149.24        160.95        23.77 o                         
   7  12   4       1161.94       1185.13        54.76 o                         
   8  12   4         73.15         90.12        25.66 o                         
   9  12   4          1.81        -26.39        26.39 o                         
   1  13   4        713.86        709.96        26.70 o                         
   2  13   4        240.75        247.16        18.64 o                         
   3  13   4        177.62        158.06        17.21 o                         
   4  13   4       3137.79       3074.38        55.01 o                         
   5  13   4        286.49        328.45        28.34 o                         
   6  13   4        378.66        341.64        31.58 o                         
   7  13   4          5.56          5.07        19.92 o                         
   8  13   4         10.43         12.02        22.69 o                         
   9  13   4        188.71        162.18        43.42 o                         
   0  14   4        588.23        661.17        37.54 o                         
   1  14   4        242.08        254.89        19.10 o                         
   2  14   4       1822.95       1886.15        40.99 o                         
   3  14   4        267.98        277.38        21.60 o                         
   4  14   4         60.76         65.56        15.25 o                         
   5  14   4         16.16         20.83        16.29 o                         
   6  14   4        385.49        382.00        35.22 o                         
   7  14   4         26.46          3.46        22.44 o                         
   8  14   4         78.01         97.30        29.62 o                         
   9  14   4         20.85         64.39        36.46 o                         
   1  15   4          1.97         -3.46        13.21 o                         
   2  15   4         31.60         38.20        12.99 o                         
   3  15   4       1132.83       1112.98        38.15 o                         
   4  15   4         32.05         59.27        15.21 o                         
   5  15   4        194.65        210.47        26.26 o                         
   6  15   4         43.46         38.90        23.85 o                         
   7  15   4         26.03          3.74        21.64 o                         
   8  15   4         56.99         92.37        30.21 o                         
   9  15   4        505.76        485.62        59.98 o                         
   0  16   4        119.24        117.15        23.71 o                         
   1  16   4       1396.54       1357.48        38.37 o                         
   2  16   4        124.93        124.75        17.08 o                         
   3  16   4        469.44        435.82        27.14 o                         
   4  16   4        635.19        613.40        34.61 o                         
   5  16   4          4.83         28.08        20.03 o                         
   6  16   4         10.21         31.21        22.06 o                         
   7  16   4         40.60         58.18        26.26 o                         
   8  16   4         84.32        103.47        32.09 o                         
   1  17   4        794.76        768.85        32.71 o                         
   2  17   4         54.56         79.24        17.35 o                         
   3  17   4         40.72         19.58        15.16 o                         
   4  17   4         28.30          3.69        16.41 o                         
   5  17   4        211.11        260.10        33.62 o                         
   6  17   4         91.57         91.09        26.73 o                         
   7  17   4          1.89        -21.12        21.12 o                         
   8  17   4         47.70         25.35        33.49 o                         
   0  18   4        402.56        361.11        41.71 o                         
   1  18   4        110.60        140.27        19.75 o                         
   2  18   4         26.75         -6.18        16.15 o                         
   3  18   4         12.90          9.52        16.32 o                         
   4  18   4          0.20          4.30        17.85 o                         
   5  18   4        136.08        170.34        30.28 o                         
   6  18   4        320.85        392.84        41.85 o                         
   7  18   4        154.20        140.41        31.76 o                         
   8  18   4         54.32         51.89        30.85 o                         
   1  19   4        829.66        770.64        42.45 o                         
   2  19   4          2.18          2.30        14.90 o                         
   3  19   4          9.03         -7.25        16.07 o                         
   4  19   4        449.57        419.52        37.35 o                         
   5  19   4          0.63         -0.46        20.49 o                         
   6  19   4        152.27        157.19        33.04 o                         
   7  19   4        250.56        224.87        39.04 o                         
   8  19   4          9.51        -23.51        74.95 o                         
   0  20   4       2059.20       2031.50        86.39 o                         
   1  20   4         13.12         -2.18        15.94 o                         
   2  20   4        298.97        327.29        32.77 o                         
   3  20   4         45.67          2.62        25.13 o                         
   4  20   4         29.83         44.89        21.85 o                         
   5  20   4         21.51         -7.03        20.67 o                         
   6  20   4         23.91          0.38        23.31 o                         
   7  20   4        233.37        233.25        43.08 o                         
   1  21   4         48.70         17.43        26.93 o                         
   2  21   4          0.30        -23.57        24.11 o                         
   3  21   4         96.28        120.87        25.90 o                         
   4  21   4         86.57        133.17        31.71 o                         
   5  21   4        627.48        637.43        55.79 o                         
   6  21   4        669.24        863.25        71.55 o                         
   7  21   4         92.81        148.31        44.88 o                         
   0  22   4         99.02        159.10        40.30 o                         
   1  22   4         25.74         70.98        25.30 o                         
   2  22   4         96.95         60.42        24.51 o                         
   3  22   4         31.10         42.77        21.41 o                         
   4  22   4        141.87        165.61        34.55 o                         
   5  22   4         10.96         42.35        30.99 o                         
   6  22   4         85.39         80.59        41.12 o                         
   1  23   4        110.29         81.65        26.91 o                         
   2  23   4          0.00          1.19        21.99 o                         
   3  23   4       1044.22       1191.60        66.60 o                         
   4  23   4         55.10         87.76        32.57 o                         
   5  23   4        112.71         93.00        58.44 o                         
   6  23   4         56.11         98.92        42.87 o                         
   0  24   4        273.33        273.80        53.47 o                         
   1  24   4          0.01         26.39        25.91 o                         
   2  24   4        381.51        439.31        48.83 o                         
   3  24   4         90.64        105.27        29.23 o                         
   4  24   4         13.39        -22.36        29.72 o                         
   5  24   4        139.68        133.49        42.36 o                         
   1  25   4        144.74        199.98        39.84 o                         
   2  25   4          2.19         39.86        35.57 o                         
   3  25   4        427.83        509.72        58.87 o                         
   4  25   4        110.79         42.17        41.04 o                         
   0  26   4        508.75        567.98        86.96 o                         
   1  26   4        195.71        199.81        57.94 o                         
   2  26   4        154.04        217.43        44.16 o                         
   3  26   4          4.01        -30.50        40.09 o                         
   1  27   4          4.06        -12.49        39.24 o                         
   2  27   4         45.37          9.95        34.40 o                         
   1   1   5       2869.14       2968.68        30.17 o                         
   2   1   5       3532.45       3678.30        40.37 o                         
   3   1   5       2100.35       2064.59        32.44 o                         
   4   1   5       1722.27       1858.98        33.36 o                         
   5   1   5       1323.82       1415.31        30.44 o                         
   6   1   5       2150.90       2192.39        45.80 o                         
   7   1   5       2871.53       2774.30        76.42 o                         
   8   1   5         28.75         18.04        23.03 o                         
   9   1   5        350.81        281.72        40.65 o                         
  10   1   5         33.16         53.87        29.53 o                         
   0   2   5       1033.04       1003.99        18.97 o                         
   1   2   5       1035.77       1000.18        17.28 o                         
   2   2   5       1326.79       1185.63        22.29 o                         
   3   2   5       3826.82       3869.24        45.73 o                         
   4   2   5          2.20         -7.55         7.55 o                         
   5   2   5         29.70         32.25        11.38 o                         
   6   2   5         20.53         55.52        14.78 o                         
   7   2   5        269.98        257.38        27.85 o                         
   8   2   5          4.57        -14.18        24.78 o                         
   9   2   5        329.31        352.35        40.99 o                         
  10   2   5          2.39          5.62        26.61 o                         
   1   3   5       6395.37       6196.60        51.60 o                         
   2   3   5      27608.86      26855.59       165.76 o                         
   3   3   5      13246.05      13555.05       103.20 o                         
   4   3   5       1896.59       2036.40        30.01 o                         
   5   3   5        924.69        967.13        32.72 o                         
   6   3   5         48.71         39.73        14.36 o                         
   7   3   5       1032.61        997.13        49.61 o                         
   8   3   5        696.92        727.75        51.91 o                         
   9   3   5        345.19        322.18        40.18 o                         
  10   3   5         30.17         38.67        28.81 o                         
   0   4   5        571.98        407.90        18.96 o                         
   1   4   5       1744.40       1735.95        24.30 o                         
   2   4   5        184.69        173.49        11.28 o                         
   3   4   5       2831.44       2784.60        38.97 o                         
   4   4   5         11.52         15.78         9.25 o                         
   5   4   5         16.79          4.55        11.01 o                         
   6   4   5        943.25       1007.12        35.66 o                         
   7   4   5         54.55         70.32        20.62 o                         
   8   4   5         51.40         45.62        23.47 o                         
   9   4   5        342.18        334.67        40.68 o                         
  10   4   5         19.08         46.42        29.44 o                         
   1   5   5         69.30         53.41         7.56 o                         
   2   5   5        452.26        467.56        16.90 o                         
   3   5   5         73.39         65.47         9.96 o                         
   4   5   5         93.89         91.18         9.42 o                         
   5   5   5        995.06        987.11        33.08 o                         
   6   5   5         75.42         91.50        18.23 o                         
   7   5   5        375.67        355.01        30.23 o                         
   8   5   5          1.10         -9.41        21.52 o                         
   9   5   5          3.62        -16.45        22.06 o                         
  10   5   5        223.32        273.77        41.85 o                         
   0   6   5      12085.27      12032.79       156.94 o                         
   1   6   5       1343.34       1270.45        16.85 o                         
   2   6   5        716.95        720.65        22.52 o                         
   3   6   5         91.90         97.91        11.57 o                         
   4   6   5        627.31        666.40        23.65 o                         
   5   6   5        111.35         88.12        15.74 o                         
   6   6   5        319.04        302.93        26.46 o                         
   7   6   5        198.04        186.33        24.93 o                         
   8   6   5         60.70         82.84        27.26 o                         
   9   6   5        269.02        223.91        36.28 o                         
  10   6   5        391.46        388.47        46.55 o                         
   1   7   5       6816.40       7012.46        54.22 o                         
   2   7   5        559.14        513.13        19.17 o                         
   3   7   5       1672.19       1822.76        34.18 o                         
   4   7   5       1132.40       1102.55        29.37 o                         
   5   7   5       1628.16       1716.79        42.41 o                         
   6   7   5         17.22          5.57        15.20 o                         
   7   7   5        925.03        916.37        45.74 o                         
   8   7   5          1.40         -4.27        21.27 o                         
   9   7   5          4.89          0.96        23.53 o                         
  10   7   5        394.12        470.37        54.86 o                         
   0   8   5        763.68        806.95        31.87 o                         
   1   8   5         44.06         40.28         6.71 o                         
   2   8   5       3706.80       3879.24        47.80 o                         
   3   8   5       1057.14       1012.18        28.16 o                         
   4   8   5         13.39          6.15         8.88 o                         
   5   8   5        505.92        511.37        28.65 o                         
   6   8   5         21.18         21.22        15.61 o                         
   7   8   5        518.39        473.46        35.26 o                         
   8   8   5        156.16        163.59        30.59 o                         
   9   8   5         18.38         -3.71        24.01 o                         
  10   8   5         56.52         13.85        30.74 o                         
   1   9   5         41.58         60.52        12.68 o                         
   2   9   5        797.51        828.04        24.68 o                         
   3   9   5        104.17        101.16        12.70 o                         
   4   9   5        146.28        137.17        15.16 o                         
   5   9   5        410.11        403.64        25.78 o                         
   6   9   5        132.62        126.74        21.09 o                         
   7   9   5        125.31        122.93        23.40 o                         
   8   9   5        633.34        650.08        46.12 o                         
   9   9   5          9.84         -0.89        28.63 o                         
  10   9   5          3.37         16.26        31.20 o                         
   0  10   5       2093.29       2169.25        60.59 o                         
   1  10   5        201.12        233.46        16.08 o                         
   2  10   5        389.53        396.60        19.61 o                         
   3  10   5       1398.42       1470.57        38.29 o                         
   4  10   5         15.08         25.08        10.84 o                         
   5  10   5          0.53         -8.85        12.63 o                         
   6  10   5        198.93        180.48        23.84 o                         
   7  10   5       1301.71       1143.36        52.78 o                         
   8  10   5         19.51         25.12        23.35 o                         
   9  10   5         15.99         26.43        31.24 o                         
  10  10   5         10.02        -28.04        28.04 o                         
   1  11   5       1881.73       1922.12        34.45 o                         
   2  11   5         76.01        102.69        15.72 o                         
   3  11   5         55.09         37.20        15.73 o                         
   4  11   5          0.02         14.19        11.72 o                         
   5  11   5        142.54         89.83        17.45 o                         
   6  11   5        536.70        525.29        35.13 o                         
   7  11   5         19.19         20.54        18.82 o                         
   8  11   5        412.81        419.01        42.24 o                         
   9  11   5        104.41         83.21        33.71 o                         
  10  11   5         11.01         40.13        37.48 o                         
   0  12   5       1325.41       1274.98        49.32 o                         
   1  12   5       3863.52       3698.23        51.03 o                         
   2  12   5        520.91        535.75        24.37 o                         
   3  12   5         25.01         18.22        10.69 o                         
   4  12   5         11.20         -0.57        11.13 o                         
   5  12   5       1668.43       1573.00        47.31 o                         
   6  12   5       2418.78       2355.63        61.31 o                         
   7  12   5       1078.36       1066.07        55.87 o                         
   8  12   5         13.05         44.36        33.94 o                         
   9  12   5         61.75         -4.37        34.72 o                         
   1  13   5         53.07         30.19        10.83 o                         
   2  13   5        172.61        185.72        16.15 o                         
   3  13   5        119.76        115.57        16.09 o                         
   4  13   5        204.67        203.55        19.76 o                         
   5  13   5        424.41        447.03        30.29 o                         
   6  13   5        330.65        316.48        32.97 o                         
   7  13   5         72.42         65.51        23.80 o                         
   8  13   5        200.10        208.24        34.43 o                         
   9  13   5       1186.17       1160.24        84.32 o                         
   0  14   5       2972.02       3050.84        69.34 o                         
   1  14   5          0.01          6.01         9.42 o                         
   2  14   5        431.13        430.76        23.85 o                         
   3  14   5          0.78         28.46        17.78 o                         
   4  14   5         98.78         94.16        16.32 o                         
   5  14   5         63.32         90.46        21.20 o                         
   6  14   5        118.03         64.67        22.43 o                         
   7  14   5       1551.53       1574.91        75.07 o                         
   8  14   5         71.21         53.62        28.24 o                         
   9  14   5          1.66        -26.84        28.74 o                         
   1  15   5        799.03        948.23        32.96 o                         
   2  15   5         61.15         99.92        14.72 o                         
   3  15   5        855.41        874.67        41.66 o                         
   4  15   5        150.39        162.45        19.42 o                         
   5  15   5       3873.50       3726.46        91.01 o                         
   6  15   5        100.41         87.32        26.71 o                         
   7  15   5          0.00        -21.44        21.44 o                         
   8  15   5        170.52        172.68        34.79 o                         
   9  15   5        372.94        401.70        56.01 o                         
   0  16   5       3603.45       3616.36        81.42 o                         
   1  16   5        260.95        223.70        21.15 o                         
   2  16   5        866.81        887.26        38.19 o                         
   3  16   5          1.97        -13.49        13.49 o                         
   4  16   5         48.31         13.12        20.02 o                         
   5  16   5        333.24        377.33        37.73 o                         
   6  16   5        284.19        244.10        34.42 o                         
   7  16   5         43.23         47.17        26.60 o                         
   8  16   5         18.94         47.71        29.69 o                         
   1  17   5       3445.52       3235.14        61.83 o                         
   2  17   5        179.31        197.96        21.50 o                         
   3  17   5         34.65         54.14        17.55 o                         
   4  17   5         38.85         31.71        17.64 o                         
   5  17   5         30.26         44.81        23.53 o                         
   6  17   5         41.47         19.46        21.65 o                         
   7  17   5        108.69        143.12        32.74 o                         
   8  17   5         34.50          0.49        28.42 o                         
   0  18   5       1309.35       1334.42        79.50 o                         
   1  18   5       2093.46       1762.79        55.34 o                         
   2  18   5         37.98         10.05        18.14 o                         
   3  18   5         42.61         23.06        17.64 o                         
   4  18   5         43.75         27.81        18.84 o                         
   5  18   5         15.43         13.08        20.19 o                         
   6  18   5         57.80         31.67        27.89 o                         
   7  18   5         59.52          9.01        25.11 o                         
   8  18   5          0.96        -12.69        26.78 o                         
   1  19   5        358.94        369.75        31.11 o                         
   2  19   5          6.16        -12.97        15.58 o                         
   3  19   5          0.00         -1.77        16.04 o                         
   4  19   5          7.70          4.20        19.26 o                         
   5  19   5          2.29         40.09        23.64 o                         
   6  19   5         93.14         84.49        29.10 o                         
   7  19   5         10.44        -12.08        25.99 o                         
   0  20   5        753.94        616.54        55.53 o                         
   1  20   5        540.74        585.55        42.09 o                         
   2  20   5          0.54          9.91        18.52 o                         
   3  20   5         19.90        -20.11        20.11 o                         
   4  20   5         59.39         54.44        23.85 o                         
   5  20   5         10.61        -21.55        21.55 o                         
   6  20   5         52.20         66.26        28.84 o                         
   7  20   5        183.35        261.66        42.95 o                         
   1  21   5          8.42          9.80        18.43 o                         
   2  21   5          1.19        -21.82        21.82 o                         
   3  21   5         43.87         20.02        22.23 o                         
   4  21   5         54.70        100.15        30.58 o                         
   5  21   5        107.46        129.99        33.09 o                         
   6  21   5        104.61        122.46        35.21 o                         
   7  21   5         39.67         50.52        44.42 o                         
   0  22   5          0.48        -18.39        27.87 o                         
   1  22   5         19.36         24.22        20.90 o                         
   2  22   5         99.74         65.51        22.58 o                         
   3  22   5         12.13          2.44        20.63 o                         
   4  22   5          2.34          4.35        24.35 o                         
   5  22   5          5.33        -11.83        25.41 o                         
   6  22   5         45.64         54.78        38.02 o                         
   1  23   5         71.96         63.55        30.68 o                         
   2  23   5        230.83        208.92        33.49 o                         
   3  23   5         30.43         24.59        22.49 o                         
   4  23   5        341.27        390.03        50.92 o                         
   5  23   5          9.73          1.65        31.04 o                         
   6  23   5          0.01         -8.62        80.46 o                         
   0  24   5         42.48        -25.96        30.01 o                         
   1  24   5        177.16        162.70        34.04 o                         
   2  24   5          1.22         25.45        26.15 o                         
   3  24   5          2.66         -9.60        24.21 o                         
   4  24   5         64.83         73.82        36.38 o                         
   5  24   5         38.18         62.26        36.65 o                         
   1  25   5        306.26        345.16        44.54 o                         
   2  25   5          0.14         11.20        27.00 o                         
   3  25   5        123.22         91.28        37.02 o                         
   4  25   5         28.99         71.50        41.23 o                         
   0  26   5        475.98        512.09       150.79 o                         
   1  26   5          1.09        -27.16        28.63 o                         
   2  26   5          8.28        -27.16        27.16 o                         
   3  26   5          2.19         75.05        40.66 o                         
   1  27   5         33.19         37.06        42.10 o                         
   2  27   5          3.55         -5.72        56.89 o                         
   0   0   6      14791.59      15029.12       195.98 o                         
   1   0   6      23549.48      21717.96       206.58 o                         
   2   0   6       3262.12       3213.28        54.98 o                         
   3   0   6         22.72         40.00        12.35 o                         
   4   0   6      11014.74      11568.16       150.68 o                         
   5   0   6         41.58         34.46        17.99 o                         
   6   0   6       1419.07       1392.98        49.81 o                         
   7   0   6         12.57        -20.33        23.86 o                         
   8   0   6         46.49        110.60        40.77 o                         
   9   0   6        650.99        669.34        74.91 o                         
  10   0   6        242.71        216.91        54.24 o                         
   1   1   6        565.51        486.95        15.35 o                         
   2   1   6        993.38       1011.22        21.57 o                         
   3   1   6       1558.14       1627.45        29.85 o                         
   4   1   6        369.23        383.27        19.44 o                         
   5   1   6        322.51        296.60        18.30 o                         
   6   1   6        141.23        128.99        17.06 o                         
   7   1   6        135.13        127.12        23.06 o                         
   8   1   6         16.98         -4.32        21.26 o                         
   9   1   6          1.11        -17.74        21.55 o                         
  10   1   6        167.37         97.56        32.56 o                         
   0   2   6       2582.46       2702.88        42.86 o                         
   1   2   6       2227.97       2137.59        25.74 o                         
   2   2   6       2305.80       2442.97        33.36 o                         
   3   2   6       2664.85       2848.85        40.00 o                         
   4   2   6        608.68        602.65        23.15 o                         
   5   2   6          6.98         16.38         9.65 o                         
   6   2   6        483.03        457.45        26.84 o                         
   7   2   6         24.85         38.52        17.97 o                         
   8   2   6          0.78        -19.68        19.68 o                         
   9   2   6          2.15         11.26        23.42 o                         
  10   2   6         48.12         31.74        34.79 o                         
   1   3   6       1302.52       1421.62        17.89 o                         
   2   3   6       8046.78       7661.87        66.48 o                         
   3   3   6       1048.27       1055.16        24.79 o                         
   4   3   6       3574.71       3558.69        48.49 o                         
   5   3   6        108.83        114.09        15.53 o                         
   6   3   6          1.39        -12.07        12.07 o                         
   7   3   6        565.60        610.94        39.35 o                         
   8   3   6         51.81          1.53        21.59 o                         
   9   3   6         91.24         88.12        29.13 o                         
  10   3   6         26.71         56.00        29.32 o                         
   0   4   6        432.41        469.19        16.58 o                         
   1   4   6       1879.26       1933.37        26.01 o                         
   2   4   6        147.38        174.72        10.40 o                         
   3   4   6        968.58       1033.78        25.46 o                         
   4   4   6       2415.31       2508.43        40.41 o                         
   5   4   6       1359.26       1388.47        54.65 o                         
   6   4   6          0.05         22.76        13.71 o                         
   7   4   6        112.07         97.82        22.10 o                         
   8   4   6          8.29         18.46        22.79 o                         
   9   4   6        233.08        220.47        36.31 o                         
  10   4   6        243.18        212.51        39.18 o                         
   1   5   6        706.75        686.92        19.75 o                         
   2   5   6       3250.06       3510.15        40.06 o                         
   3   5   6        825.60        807.72        24.12 o                         
   4   5   6       2213.34       2319.27        42.52 o                         
   5   5   6        113.59        117.07        16.50 o                         
   6   5   6        171.19        156.92        19.77 o                         
   7   5   6         59.88         73.92        19.75 o                         
   8   5   6        619.90        657.93        49.68 o                         
   9   5   6        312.11        278.48        39.46 o                         
  10   5   6         94.62        116.42        34.23 o                         
   0   6   6       1159.87       1034.53        35.72 o                         
   1   6   6        640.61        642.26        22.55 o                         
   2   6   6        116.24        164.47        10.08 o                         
   3   6   6        322.63        359.73        18.39 o                         
   4   6   6         10.34          4.73         8.80 o                         
   5   6   6        992.48        979.99        36.23 o                         
   6   6   6        425.06        462.32        31.51 o                         
   7   6   6         43.38         27.74        17.46 o                         
   8   6   6        225.98        243.97        35.04 o                         
   9   6   6        233.51        228.95        36.18 o                         
  10   6   6         12.15        -28.66        28.66 o                         
   1   7   6       1887.25       2026.29        27.40 o                         
   2   7   6       1127.95       1339.35        33.73 o                         
   3   7   6       2357.41       2623.46        41.65 o                         
   4   7   6       2906.81       2853.22        45.84 o                         
   5   7   6          8.35         20.91        13.40 o                         
   6   7   6        400.78        358.27        28.46 o                         
   7   7   6        520.08        481.73        35.00 o                         
   8   7   6         50.29        -16.25        20.82 o                         
   9   7   6        147.11        134.70        31.97 o                         
  10   7   6          9.81        -17.34        32.93 o                         
   0   8   6      11262.19      11901.13       152.07 o                         
   1   8   6        990.38       1040.52        21.87 o                         
   2   8   6       2009.85       2064.36        33.47 o                         
   3   8   6        509.42        584.66        23.48 o                         
   4   8   6       1474.56       1515.65        34.95 o                         
   5   8   6         22.61         30.68        13.27 o                         
   6   8   6          0.64        -10.82        13.76 o                         
   7   8   6         15.80         25.27        18.02 o                         
   8   8   6         28.49          5.52        20.79 o                         
   9   8   6          4.38        -19.92        24.86 o                         
  10   8   6         39.84         70.72        35.03 o                         
   1   9   6         49.38         50.22        10.03 o                         
   2   9   6        558.01        532.00        19.98 o                         
   3   9   6          6.80          6.29         9.43 o                         
   4   9   6         80.89         82.16        13.91 o                         
   5   9   6        131.52        105.05        17.35 o                         
   6   9   6       1197.86       1113.31        47.00 o                         
   7   9   6         18.86          2.49        17.25 o                         
   8   9   6          0.39        -11.56        20.08 o                         
   9   9   6          5.55        -24.57        24.57 o                         
  10   9   6          8.98          7.34        33.29 o                         
   0  10   6        331.04        347.10        19.19 o                         
   1  10   6       2541.09       2667.94        33.53 o                         
   2  10   6       4164.08       4191.14        52.88 o                         
   3  10   6       1211.84       1192.92        32.80 o                         
   4  10   6         30.84         31.23        11.75 o                         
   5  10   6        205.57        219.15        21.62 o                         
   6  10   6        329.94        252.96        26.94 o                         
   7  10   6        477.84        555.00        38.80 o                         
   8  10   6         65.04         29.32        27.53 o                         
   9  10   6        172.60        198.23        39.65 o                         
  10  10   6          0.42        -31.15        31.15 o                         
   1  11   6         55.60         52.00         9.85 o                         
   2  11   6        174.59        166.71        15.02 o                         
   3  11   6         80.77         94.47        13.71 o                         
   4  11   6         34.87         38.31        12.65 o                         
   5  11   6          4.24         11.52        13.38 o                         
   6  11   6        234.91        245.48        26.94 o                         
   7  11   6        331.22        308.12        33.97 o                         
   8  11   6         67.21         70.69        31.63 o                         
   9  11   6        189.35        145.59        37.04 o                         
   0  12   6        891.17        964.94        53.44 o                         
   1  12   6        540.69        564.29        21.37 o                         
   2  12   6         34.40         61.42        13.14 o                         
   3  12   6         39.80         44.04        11.96 o                         
   4  12   6         20.69         15.05        12.49 o                         
   5  12   6         83.53         66.14        16.31 o                         
   6  12   6         98.65         54.60        20.90 o                         
   7  12   6         38.43         31.43        20.25 o                         
   8  12   6         36.57         94.34        27.90 o                         
   9  12   6         73.26        100.01        37.85 o                         
   1  13   6          1.85         -1.52         9.56 o                         
   2  13   6        111.97        126.48        16.41 o                         
   3  13   6        153.37        160.02        17.30 o                         
   4  13   6        288.86        285.03        21.99 o                         
   5  13   6        668.02        706.80        41.99 o                         
   6  13   6        229.98        254.49        29.84 o                         
   7  13   6          8.75         28.32        22.92 o                         
   8  13   6         49.13         39.33        25.72 o                         
   9  13   6          0.36         26.12        32.73 o                         
   0  14   6        939.81        895.41        41.05 o                         
   1  14   6        307.58        308.44        19.45 o                         
   2  14   6         72.93        101.20        14.90 o                         
   3  14   6        743.18        791.37        31.97 o                         
   4  14   6       1930.69       1950.00        50.06 o                         
   5  14   6         81.00         96.03        21.71 o                         
   6  14   6        234.24        258.00        33.84 o                         
   7  14   6          4.12         12.00        22.45 o                         
   8  14   6        153.32        162.73        34.37 o                         
   9  14   6        136.69        117.73        41.72 o                         
   1  15   6          9.19        -10.89        10.89 o                         
   2  15   6          0.45        -11.52        11.52 o                         
   3  15   6         61.73         75.85        16.31 o                         
   4  15   6        182.48        219.67        25.07 o                         
   5  15   6         38.74          2.36        19.25 o                         
   6  15   6       1154.88       1058.57        61.40 o                         
   7  15   6         45.76         -0.09        24.05 o                         
   8  15   6          1.77        -13.55        24.08 o                         
   9  15   6          1.64        -23.97        31.43 o                         
   0  16   6       2815.82       2553.02        66.80 o                         
   1  16   6        128.21        154.97        18.89 o                         
   2  16   6          7.29        -14.81        15.05 o                         
   3  16   6         77.15        103.13        20.28 o                         
   4  16   6        229.30        219.97        25.88 o                         
   5  16   6        259.84        249.29        37.63 o                         
   6  16   6        439.95        503.28        44.82 o                         
   7  16   6         10.02         -3.61        24.11 o                         
   8  16   6         23.91        -23.46        24.60 o                         
   1  17   6        344.72        417.16        30.36 o                         
   2  17   6        218.78        183.94        22.62 o                         
   3  17   6         17.18          3.23        15.29 o                         
   4  17   6         24.98         48.23        17.57 o                         
   5  17   6        372.02        384.61        39.26 o                         
   6  17   6        200.28        178.82        33.65 o                         
   7  17   6         37.81         53.14        27.18 o                         
   8  17   6         44.55         68.78        29.66 o                         
   0  18   6       2776.69       2482.12        86.63 o                         
   1  18   6        524.72        612.42        37.06 o                         
   2  18   6        420.72        433.79        36.07 o                         
   3  18   6         99.40        118.00        22.05 o                         
   4  18   6        278.30        311.95        31.02 o                         
   5  18   6        219.78        170.76        31.77 o                         
   6  18   6        115.54        100.89        29.98 o                         
   7  18   6         81.38         85.82        30.71 o                         
   8  18   6         95.79         94.77        32.77 o                         
   1  19   6         58.72         20.49        18.59 o                         
   2  19   6          0.10        -15.50        15.50 o                         
   3  19   6         73.52         80.81        23.00 o                         
   4  19   6        174.22        138.91        30.82 o                         
   5  19   6          1.04         20.92        23.15 o                         
   6  19   6         59.15         18.85        28.08 o                         
   7  19   6         31.19         57.90        30.12 o                         
   0  20   6        389.38        462.96        60.21 o                         
   1  20   6          5.65        -16.43        16.43 o                         
   2  20   6         21.61         14.07        19.02 o                         
   3  20   6        337.79        369.52        35.88 o                         
   4  20   6        227.38        240.14        34.22 o                         
   5  20   6         90.66        102.22        31.27 o                         
   6  20   6        227.80        273.77        42.79 o                         
   7  20   6        507.89        581.99        57.89 o                         
   1  21   6         77.87         77.66        22.31 o                         
   2  21   6         21.40         23.34        20.48 o                         
   3  21   6        379.85        411.02        38.71 o                         
   4  21   6         26.20         25.30        26.11 o                         
   5  21   6         65.27         76.61        31.50 o                         
   6  21   6        101.62         61.36        32.70 o                         
   7  21   6          5.71        -59.39        59.39 o                         
   0  22   6         15.89         -9.13        38.16 o                         
   1  22   6          1.23         11.29        21.15 o                         
   2  22   6          0.75         -1.74        18.79 o                         
   3  22   6          6.40         24.56        20.23 o                         
   4  22   6         99.27        115.34        35.11 o                         
   5  22   6          0.04        -33.76        33.76 o                         
   6  22   6         24.32          2.00        29.07 o                         
   1  23   6         40.91         27.52        22.51 o                         
   2  23   6         84.22        130.57        30.13 o                         
   3  23   6         10.72         29.45        24.26 o                         
   4  23   6         22.16          3.42        26.03 o                         
   5  23   6          5.71          1.04        30.83 o                         
   0  24   6        205.28        282.56        54.33 o                         
   1  24   6        382.43        307.42        39.72 o                         
   2  24   6        157.91        224.51        39.88 o                         
   3  24   6         93.45         85.63        32.85 o                         
   4  24   6        148.97        165.13        56.67 o                         
   5  24   6         10.45        -20.56        39.06 o                         
   1  25   6         47.74         33.42        26.89 o                         
   2  25   6        197.62        223.02        41.13 o                         
   3  25   6          2.56          6.23        30.56 o                         
   4  25   6        554.02        635.68        92.26 o                         
   0  26   6          0.48        -37.98        37.98 o                         
   1  26   6          3.35        -25.14        25.14 o                         
   2  26   6         48.14         12.85        30.70 o                         
   3  26   6          0.29         12.86        35.53 o                         
   1  27   6          1.39         17.52        32.53 o                         
   1   1   7       3625.70       3610.03        39.89 o                         
   2   1   7        708.65        635.23        19.85 o                         
   3   1   7       3688.07       3922.79        49.09 o                         
   4   1   7         20.43         29.88        10.49 o                         
   5   1   7         28.41         20.04        10.63 o                         
   6   1   7         40.38         43.89        14.23 o                         
   7   1   7        431.29        498.94        36.59 o                         
   8   1   7        195.05        172.89        31.67 o                         
   9   1   7         81.42         93.33        28.65 o                         
  10   1   7         74.82         59.61        29.74 o                         
   0   2   7       4988.01       5245.13        68.12 o                         
   1   2   7        525.90        592.78        15.55 o                         
   2   2   7        416.09        443.85        18.01 o                         
   3   2   7        365.44        391.60        18.43 o                         
   4   2   7         79.28         72.64        12.22 o                         
   5   2   7       1604.29       1574.82        34.84 o                         
   6   2   7        732.12        719.47        33.63 o                         
   7   2   7       1761.09       1814.52        63.37 o                         
   8   2   7          0.08        -21.52        21.52 o                         
   9   2   7          0.73        -18.02        22.68 o                         
  10   2   7         11.20          8.93        26.54 o                         
   1   3   7       1698.47       1654.25        22.44 o                         
   2   3   7      12695.25      12697.31        96.52 o                         
   3   3   7        760.40        842.63        24.73 o                         
   4   3   7       1058.41       1070.56        29.64 o                         
   5   3   7         29.63         24.59        10.27 o                         
   6   3   7        587.47        595.86        31.50 o                         
   7   3   7        308.87        330.93        32.20 o                         
   8   3   7       1789.63       1736.85        76.84 o                         
   9   3   7         42.94         62.79        26.63 o                         
  10   3   7        221.97        164.57        37.02 o                         
   0   4   7       2445.56       2177.20        30.46 o                         
   1   4   7       5784.06       5738.93        54.14 o                         
   2   4   7          0.39         15.25         6.22 o                         
   3   4   7         15.72         26.88         9.15 o                         
   4   4   7        158.58        165.35        15.13 o                         
   5   4   7       1421.15       1408.23        33.06 o                         
   6   4   7        243.99        284.34        23.49 o                         
   7   4   7        167.27        169.36        25.89 o                         
   8   4   7        526.01        549.28        45.19 o                         
   9   4   7        118.36         90.08        29.81 o                         
  10   4   7          0.38         25.43        27.71 o                         
   1   5   7       1086.07       1255.28        22.13 o                         
   2   5   7          9.25         22.47         7.18 o                         
   3   5   7       1756.77       1762.78        33.21 o                         
   4   5   7        602.34        543.17        23.42 o                         
   5   5   7        488.12        587.76        29.93 o                         
   6   5   7         42.67         39.27        15.18 o                         
   7   5   7          0.30        -11.37        14.81 o                         
   8   5   7        925.58       1014.33        60.31 o                         
   9   5   7         14.76         20.29        23.82 o                         
  10   5   7         16.18         30.27        31.41 o                         
   0   6   7       1453.29       1477.49        40.44 o                         
   1   6   7        481.59        481.15        20.92 o                         
   2   6   7       1265.41       1403.44        29.92 o                         
   3   6   7       1468.46       1491.94        36.74 o                         
   4   6   7         71.03         58.53        12.23 o                         
   5   6   7          0.30         34.42        14.83 o                         
   6   6   7        213.42        234.36        22.41 o                         
   7   6   7        563.29        582.12        37.61 o                         
   8   6   7         16.39         -1.71        21.50 o                         
   9   6   7        228.76        209.94        36.04 o                         
  10   6   7        139.31        130.75        38.67 o                         
   1   7   7         84.87        127.63        13.10 o                         
   2   7   7         47.19         38.83         9.66 o                         
   3   7   7        290.47        299.86        17.72 o                         
   4   7   7       3511.64       3628.74        52.98 o                         
   5   7   7        343.55        381.40        25.48 o                         
   6   7   7         38.69         44.51        17.09 o                         
   7   7   7        136.31        109.35        23.00 o                         
   8   7   7         99.73         81.97        26.40 o                         
   9   7   7        298.10        283.50        43.44 o                         
  10   7   7          9.71         63.51        34.12 o                         
   0   8   7        241.04        225.48        21.97 o                         
   1   8   7       1777.53       1992.08        38.60 o                         
   2   8   7         57.81         95.93        12.17 o                         
   3   8   7        653.91        668.58        24.24 o                         
   4   8   7        766.40        790.00        28.31 o                         
   5   8   7        709.20        771.58        35.49 o                         
   6   8   7          0.39        -13.57        13.57 o                         
   7   8   7         49.65         59.69        20.38 o                         
   8   8   7         49.54         16.01        23.46 o                         
   9   8   7         17.81         41.42        27.84 o                         
  10   8   7         33.46         17.36        32.22 o                         
   1   9   7       1585.74       1517.32        29.04 o                         
   2   9   7       1858.19       1828.36        27.76 o                         
   3   9   7        129.45        132.59        13.92 o                         
   4   9   7         76.33         93.88        14.41 o                         
   5   9   7         91.47        138.62        18.14 o                         
   6   9   7        204.35        266.46        26.85 o                         
   7   9   7         40.18         35.79        19.49 o                         
   8   9   7        242.86        224.69        34.53 o                         
   9   9   7         52.35        100.70        33.57 o                         
  10   9   7         11.49        -29.96        29.96 o                         
   0  10   7        194.06        223.20        24.97 o                         
   1  10   7        229.80        283.55        17.08 o                         
   2  10   7       3998.80       4035.12        50.11 o                         
   3  10   7        303.44        312.26        19.23 o                         
   4  10   7        170.48        172.67        16.99 o                         
   5  10   7        497.10        529.80        30.34 o                         
   6  10   7          7.52         36.78        17.54 o                         
   7  10   7        891.24        891.00        51.29 o                         
   8  10   7        260.22        205.17        33.78 o                         
   9  10   7         39.43         45.33        37.33 o                         
  10  10   7        289.89        340.53        56.50 o                         
   1  11   7       4046.70       4131.42        56.56 o                         
   2  11   7        380.45        408.31        18.12 o                         
   3  11   7          2.92          4.13        10.29 o                         
   4  11   7        498.50        539.79        27.20 o                         
   5  11   7        849.45        862.15        38.17 o                         
   6  11   7        401.16        395.39        34.66 o                         
   7  11   7        301.86        327.56        34.59 o                         
   8  11   7        429.14        359.94        40.99 o                         
   9  11   7         68.30         65.76        35.57 o                         
   0  12   7       2813.11       2980.08        58.29 o                         
   1  12   7         38.22         20.48        10.67 o                         
   2  12   7         36.45         39.35        11.90 o                         
   3  12   7          0.53         -4.82        10.57 o                         
   4  12   7        903.28        893.55        33.80 o                         
   5  12   7       1119.01       1257.80        47.12 o                         
   6  12   7         86.01         80.45        22.22 o                         
   7  12   7         63.54         37.00        21.66 o                         
   8  12   7        790.06        763.62        60.43 o                         
   9  12   7         93.75         22.58        31.32 o                         
   1  13   7        358.40        368.25        22.34 o                         
   2  13   7         37.09         47.14        12.45 o                         
   3  13   7        377.38        385.62        22.38 o                         
   4  13   7       1307.23       1420.74        44.03 o                         
   5  13   7       1294.16       1417.60        58.62 o                         
   6  13   7         34.29         69.36        24.11 o                         
   7  13   7          9.45        -18.79        18.79 o                         
   8  13   7          4.46          7.21        25.65 o                         
   9  13   7        254.77        326.15        53.30 o                         
   0  14   7       7676.43       7427.94       109.56 o                         
   1  14   7        724.61        783.42        31.57 o                         
   2  14   7         57.88         52.72        13.88 o                         
   3  14   7        270.06        255.95        25.05 o                         
   4  14   7         48.77         61.83        17.63 o                         
   5  14   7         25.23         14.45        19.26 o                         
   6  14   7       1859.62       1730.52        75.33 o                         
   7  14   7        870.27        851.37        57.79 o                         
   8  14   7        170.83        121.30        33.04 o                         
   9  14   7          4.27        -15.31        31.71 o                         
   1  15   7         17.31         14.09        11.96 o                         
   2  15   7          1.93        -10.05        11.23 o                         
   3  15   7        264.34        250.46        25.26 o                         
   4  15   7          6.01          8.42        15.17 o                         
   5  15   7          7.80         18.04        19.89 o                         
   6  15   7        166.41        174.81        32.00 o                         
   7  15   7         27.02         33.57        24.63 o                         
   8  15   7         34.36          5.40        25.89 o                         
   9  15   7          0.21        -30.92        30.92 o                         
   0  16   7       1788.02       1617.43        70.58 o                         
   1  16   7        264.82        192.26        24.27 o                         
   2  16   7         99.28        110.66        19.26 o                         
   3  16   7        313.52        340.86        28.90 o                         
   4  16   7         54.63         22.82        20.56 o                         
   5  16   7          0.72          7.44        21.22 o                         
   6  16   7        569.10        521.35        48.82 o                         
   7  16   7         88.52         42.73        26.83 o                         
   8  16   7          0.07          1.15        26.68 o                         
   1  17   7         52.75        101.11        20.78 o                         
   2  17   7       1978.13       1713.07        60.27 o                         
   3  17   7          0.25         -3.98        16.04 o                         
   4  17   7        181.05        157.03        24.62 o                         
   5  17   7          1.40         -3.93        20.56 o                         
   6  17   7        132.84        140.62        31.56 o                         
   7  17   7        150.58        190.70        38.48 o                         
   8  17   7         52.28         22.52        34.64 o                         
   0  18   7        998.39        852.52        61.14 o                         
   1  18   7       1027.35        933.12        53.96 o                         
   2  18   7        185.48        166.96        25.58 o                         
   3  18   7        132.60        165.15        25.95 o                         
   4  18   7        389.78        443.37        41.55 o                         
   5  18   7        113.62         92.71        25.78 o                         
   6  18   7        448.35        466.36        46.35 o                         
   7  18   7         13.13          7.13        24.89 o                         
   8  18   7          0.07        -26.90        26.90 o                         
   1  19   7        105.94        112.15        23.76 o                         
   2  19   7        418.77        369.25        34.91 o                         
   3  19   7        215.15        251.99        31.35 o                         
   4  19   7         12.98         21.99        21.86 o                         
   5  19   7         20.16         40.39        27.49 o                         
   6  19   7        229.17        188.63        37.00 o                         
   7  19   7          1.17         50.22        31.71 o                         
   0  20   7       1462.79       1507.79       101.58 o                         
   1  20   7         96.54         92.39        25.56 o                         
   2  20   7          3.02        -20.00        22.28 o                         
   3  20   7         36.38         28.45        20.52 o                         
   4  20   7        309.44        392.74        42.97 o                         
   5  20   7          2.12         32.91        26.75 o                         
   6  20   7        199.10        134.14        35.98 o                         
   7  20   7         24.94         61.82        35.25 o                         
   1  21   7        983.14        933.10        58.44 o                         
   2  21   7         77.39         84.30        26.54 o                         
   3  21   7        128.48        142.14        29.12 o                         
   4  21   7        113.54        113.92        30.01 o                         
   5  21   7        252.92        257.37        42.23 o                         
   6  21   7          0.04          3.80        40.92 o                         
   0  22   7        147.95        101.11        37.55 o                         
   1  22   7        100.98         91.23        27.50 o                         
   2  22   7        859.12       1001.26        62.94 o                         
   3  22   7        444.31        527.91        47.10 o                         
   4  22   7         30.28        -28.11        28.11 o                         
   5  22   7         54.28         84.41        31.65 o                         
   6  22   7        218.46        231.71        42.45 o                         
   1  23   7         14.36         25.03        25.83 o                         
   2  23   7        972.63       1094.86        85.96 o                         
   3  23   7         68.86         50.77        37.11 o                         
   4  23   7         11.01         51.55        32.66 o                         
   5  23   7          9.23        -23.97        32.96 o                         
   0  24   7          8.57         84.94        40.33 o                         
   1  24   7         95.08         45.43        26.14 o                         
   2  24   7        139.06        144.93        34.22 o                         
   3  24   7          0.25        -20.18        28.02 o                         
   4  24   7          0.10        -27.65        27.65 o                         
   5  24   7        130.46        137.93        47.50 o                         
   1  25   7         40.26         28.02        27.31 o                         
   2  25   7         94.12        133.34        36.84 o                         
   3  25   7          7.87         17.37        31.27 o                         
   4  25   7         33.04         56.88        38.94 o                         
   0  26   7          0.32        -37.50        37.50 o                         
   1  26   7        202.62        176.77        38.81 o                         
   2  26   7         18.95         22.12        29.57 o                         
   3  26   7         26.10         56.59        36.11 o                         
   1  27   7         82.52        132.14        60.07 o                         
   0   0   8        762.24        726.16        39.60 o                         
   1   0   8       1809.41       1624.01        38.74 o                         
   2   0   8       2978.97       2881.65        56.18 o                         
   3   0   8          4.17        -11.21        11.30 o                         
   4   0   8        470.25        482.93        43.99 o                         
   5   0   8       1682.06       1774.57        54.87 o                         
   6   0   8        986.84       1067.11        55.05 o                         
   7   0   8        152.42        125.80        32.29 o                         
   8   0   8       2119.38       1953.87       116.59 o                         
   9   0   8         37.43         40.30        36.21 o                         
  10   0   8          0.06         -0.45        45.34 o                         
   1   1   8       2916.42       3020.11        37.81 o                         
   2   1   8       4232.73       4398.24        50.17 o                         
   3   1   8        315.24        286.15        16.95 o                         
   4   1   8       2086.79       2021.85        38.66 o                         
   5   1   8        482.43        523.59        25.30 o                         
   6   1   8        783.01        797.56        35.56 o                         
   7   1   8        850.71        929.57        48.57 o                         
   8   1   8        508.61        555.83        46.23 o                         
   9   1   8        340.75        321.62        40.71 o                         
  10   1   8         52.94         38.89        28.44 o                         
   0   2   8      11793.64      11578.08       122.64 o                         
   1   2   8        822.75        938.69        20.60 o                         
   2   2   8          2.70         -0.99         7.13 o                         
   3   2   8          6.16          5.16         8.38 o                         
   4   2   8        518.52        587.01        25.08 o                         
   5   2   8       1005.17       1085.31        32.89 o                         
   6   2   8       1041.95        998.91        38.82 o                         
   7   2   8        910.68        925.92        48.36 o                         
   8   2   8          6.35        -23.51        23.51 o                         
   9   2   8         34.94         -9.16        24.05 o                         
  10   2   8         24.97          4.01        27.16 o                         
   1   3   8        857.48        860.20        17.42 o                         
   2   3   8         16.83         20.72         8.46 o                         
   3   3   8         52.72         68.82        11.42 o                         
   4   3   8        799.93        779.38        27.79 o                         
   5   3   8          1.19         -3.70        10.62 o                         
   6   3   8         48.25         32.35        14.54 o                         
   7   3   8        902.42        849.52        51.53 o                         
   8   3   8         89.48         92.06        26.95 o                         
   9   3   8         17.53         25.07        26.93 o                         
  10   3   8        280.83        373.57        45.78 o                         
   0   4   8       8167.78       8343.70       103.84 o                         
   1   4   8        383.84        356.12        18.78 o                         
   2   4   8          1.34          1.74         6.00 o                         
   3   4   8      17627.07      17751.65       132.80 o                         
   4   4   8        239.70        271.62        18.29 o                         
   5   4   8        103.36        130.51        15.40 o                         
   6   4   8        314.32        294.98        24.34 o                         
   7   4   8          4.13          6.05        17.80 o                         
   8   4   8          4.34         -3.90        24.06 o                         
   9   4   8        412.71        391.52        43.61 o                         
  10   4   8         11.97         20.92        32.12 o                         
   1   5   8        827.41        927.25        25.56 o                         
   2   5   8       1215.99       1237.40        28.59 o                         
   3   5   8        241.85        251.99        16.60 o                         
   4   5   8        168.67        120.96        14.48 o                         
   5   5   8        163.59        180.72        16.90 o                         
   6   5   8        235.08        263.31        23.38 o                         
   7   5   8         15.23         16.70        18.43 o                         
   8   5   8        271.92        227.97        33.71 o                         
   9   5   8        545.87        663.80        53.42 o                         
  10   5   8         83.13         79.15        37.78 o                         
   0   6   8        517.24        408.15        24.24 o                         
   1   6   8        477.84        459.63        21.12 o                         
   2   6   8        693.31        688.40        24.56 o                         
   3   6   8        856.27        805.23        25.34 o                         
   4   6   8       1189.01       1265.39        33.39 o                         
   5   6   8        636.94        625.62        26.62 o                         
   6   6   8         66.78         49.64        15.45 o                         
   7   6   8          4.00        -15.56        15.56 o                         
   8   6   8         53.02         69.09        25.72 o                         
   9   6   8          5.45        -10.20        24.59 o                         
  10   6   8         11.44          2.91        45.44 o                         
   1   7   8        243.98        207.94        16.25 o                         
   2   7   8         48.90         73.75        11.35 o                         
   3   7   8         30.67         31.98        10.09 o                         
   4   7   8       1403.29       1443.65        35.06 o                         
   5   7   8         50.80         31.13        13.67 o                         
   6   7   8       1858.83       1973.61        51.26 o                         
   7   7   8        166.76        153.38        24.33 o                         
   8   7   8          1.00        -10.77        23.64 o                         
   9   7   8        215.22        244.30        46.37 o                         
  10   7   8          7.67         60.30        34.55 o                         
   0   8   8       1485.55       1540.15        45.98 o                         
   1   8   8        279.96        293.02        19.10 o                         
   2   8   8        460.69        494.29        21.25 o                         
   3   8   8       2955.00       2874.86        44.92 o                         
   4   8   8       1364.98       1436.92        35.38 o                         
   5   8   8          0.04         -5.21        12.87 o                         
   6   8   8       1288.86       1382.82        51.49 o                         
   7   8   8        160.98        149.86        24.77 o                         
   8   8   8          2.98        -19.95        25.21 o                         
   9   8   8        145.62        180.08        41.40 o                         
  10   8   8         20.07         21.26        32.70 o                         
   1   9   8         24.32         27.00        10.89 o                         
   2   9   8        315.41        360.29        18.62 o                         
   3   9   8        176.05        200.88        15.87 o                         
   4   9   8          0.01         -1.37        10.22 o                         
   5   9   8        132.48        106.73        17.77 o                         
   6   9   8       1142.29       1114.50        47.19 o                         
   7   9   8        321.09        374.83        35.04 o                         
   8   9   8         20.49         25.71        26.84 o                         
   9   9   8          9.62         14.29        27.50 o                         
  10   9   8          0.01        -25.57        32.65 o                         
   0  10   8       8881.58       8799.58       147.64 o                         
   1  10   8        720.03        752.70        21.77 o                         
   2  10   8          0.20         -2.49         9.44 o                         
   3  10   8        738.13        875.52        27.18 o                         
   4  10   8         12.32         27.24        12.03 o                         
   5  10   8        105.81        124.40        19.02 o                         
   6  10   8         58.12         52.85        20.58 o                         
   7  10   8        756.04        704.63        46.71 o                         
   8  10   8         17.86          6.54        22.81 o                         
   9  10   8        203.67        309.93        49.59 o                         
   1  11   8         21.88         16.17         9.36 o                         
   2  11   8       2994.08       3014.93        46.16 o                         
   3  11   8        164.43        150.28        14.89 o                         
   4  11   8        682.85        657.34        28.38 o                         
   5  11   8        812.68        795.33        40.60 o                         
   6  11   8          4.04          6.99        17.82 o                         
   7  11   8         21.73          7.36        20.12 o                         
   8  11   8         26.20        -12.67        23.45 o                         
   9  11   8        342.44        384.79        54.53 o                         
   0  12   8       2308.93       2328.48        83.13 o                         
   1  12   8          1.82         -8.65         9.23 o                         
   2  12   8        199.95        232.14        17.87 o                         
   3  12   8        371.27        378.18        24.37 o                         
   4  12   8         72.22         59.76        15.58 o                         
   5  12   8        244.06        274.33        26.33 o                         
   6  12   8        516.81        560.84        44.76 o                         
   7  12   8         91.15         79.88        26.59 o                         
   8  12   8          0.33        -24.49        24.49 o                         
   9  12   8         27.88         40.59        34.52 o                         
   1  13   8        293.53        314.86        20.45 o                         
   2  13   8        244.80        295.03        20.89 o                         
   3  13   8        171.79        147.05        20.96 o                         
   4  13   8       2916.94       2881.22        64.51 o                         
   5  13   8        890.19       1037.80        53.32 o                         
   6  13   8          5.29          6.94        19.92 o                         
   7  13   8         69.49         75.31        25.48 o                         
   8  13   8          4.07        -23.69        23.69 o                         
   9  13   8          0.19        -16.90        33.55 o                         
   0  14   8       3144.77       3168.42        85.30 o                         
   1  14   8       1073.54       1038.82        35.80 o                         
   2  14   8         54.46         43.62        15.84 o                         
   3  14   8        694.44        723.19        38.53 o                         
   4  14   8       1786.81       1789.04        56.36 o                         
   5  14   8        496.58        454.28        36.78 o                         
   6  14   8        108.93        148.85        28.65 o                         
   7  14   8          0.40        -20.21        20.21 o                         
   8  14   8         48.63         57.74        29.42 o                         
   9  14   8          0.93         48.98        36.88 o                         
   1  15   8         33.50         47.94        15.63 o                         
   2  15   8        980.87        951.95        42.79 o                         
   3  15   8        134.50         93.24        19.88 o                         
   4  15   8         13.91         17.18        20.06 o                         
   5  15   8          0.17         11.85        18.59 o                         
   6  15   8        206.39        232.36        34.56 o                         
   7  15   8          7.15         36.80        24.48 o                         
   8  15   8        278.31        262.11        40.31 o                         
   0  16   8        424.85        363.74        39.79 o                         
   1  16   8          0.49         -1.90        14.71 o                         
   2  16   8         58.40         42.40        18.11 o                         
   3  16   8        579.45        524.00        35.37 o                         
   4  16   8        134.43        131.39        23.10 o                         
   5  16   8         59.55         82.15        25.23 o                         
   6  16   8         26.56         33.57        24.61 o                         
   7  16   8         21.18         38.72        26.49 o                         
   8  16   8         38.91        122.63        33.72 o                         
   1  17   8        349.98        372.02        32.85 o                         
   2  17   8         38.02          3.89        17.33 o                         
   3  17   8        272.78        381.61        34.69 o                         
   4  17   8         28.43         60.08        21.65 o                         
   5  17   8          2.58          1.16        20.03 o                         
   6  17   8        233.99        248.87        38.57 o                         
   7  17   8         34.00         28.83        27.98 o                         
   8  17   8          0.22        -25.57        25.57 o                         
   0  18   8       2581.74       2654.17       110.03 o                         
   1  18   8        851.49        893.95        53.86 o                         
   2  18   8         68.50         66.51        20.80 o                         
   3  18   8          3.11        -16.31        16.31 o                         
   4  18   8        286.68        286.16        36.60 o                         
   5  18   8        860.33        836.82        66.25 o                         
   6  18   8         15.08         26.70        33.11 o                         
   7  18   8         64.70         64.91        32.21 o                         
   8  18   8         22.34        -46.86        46.86 o                         
   1  19   8       1159.48       1061.32        59.78 o                         
   2  19   8          0.76        -11.44        16.81 o                         
   3  19   8          9.64         -5.94        18.64 o                         
   4  19   8        104.80        125.00        29.47 o                         
   5  19   8        304.94        392.98        46.50 o                         
   6  19   8          6.76         64.40        29.14 o                         
   7  19   8          0.00        -24.51        24.51 o                         
   0  20   8         69.87         55.76        33.60 o                         
   1  20   8         66.49         49.39        24.05 o                         
   2  20   8         50.92         30.44        22.15 o                         
   3  20   8         40.10         28.94        21.14 o                         
   4  20   8        110.48        129.96        29.71 o                         
   5  20   8          1.72         13.01        27.96 o                         
   6  20   8        187.19        146.22        49.53 o                         
   7  20   8          6.11         10.68        30.55 o                         
   1  21   8         22.41         13.45        21.53 o                         
   2  21   8         49.69         47.30        31.27 o                         
   3  21   8          8.64        -10.95        20.09 o                         
   4  21   8        287.86        343.65        41.11 o                         
   5  21   8        162.20        171.85        42.60 o                         
   6  21   8          3.25         52.32        31.96 o                         
   0  22   8          1.15          5.80        27.98 o                         
   1  22   8          0.08        -23.21        27.15 o                         
   2  22   8         62.17         79.35        27.19 o                         
   3  22   8        356.58        444.24        45.42 o                         
   4  22   8         24.99          4.41        27.90 o                         
   5  22   8         85.35        168.48        35.25 o                         
   6  22   8        190.85        286.25        45.95 o                         
   1  23   8        158.55        245.07        36.18 o                         
   2  23   8        108.46         84.50        28.30 o                         
   3  23   8         36.51         78.39        27.72 o                         
   4  23   8         53.13         41.15        33.80 o                         
   5  23   8        253.56        230.28        47.10 o                         
   0  24   8        121.78        117.06        67.73 o                         
   1  24   8         45.50         34.50        25.98 o                         
   2  24   8        134.59        178.75        35.37 o                         
   3  24   8         68.09        115.87        34.74 o                         
   4  24   8         29.40         23.74        31.23 o                         
   1  25   8        140.05        147.58        34.39 o                         
   2  25   8          1.04        -23.94        26.67 o                         
   3  25   8        171.09        190.66        41.38 o                         
   4  25   8         34.88         14.37        89.08 o                         
   0  26   8          4.19         82.34        49.56 o                         
   1  26   8        184.13        180.22        37.73 o                         
   2  26   8         63.29        137.71        37.98 o                         
   1   1   9       1975.93       2013.57        32.05 o                         
   2   1   9        206.81        269.44        16.12 o                         
   3   1   9        733.26        839.90        28.93 o                         
   4   1   9       5511.71       5278.41        65.36 o                         
   5   1   9          5.40         -8.53        10.42 o                         
   6   1   9        986.67        923.20        41.41 o                         
   7   1   9       1043.14       1042.47        52.26 o                         
   8   1   9         18.47         32.20        22.34 o                         
   9   1   9        916.31        995.76        63.92 o                         
  10   1   9        116.41        208.08        38.32 o                         
   0   2   9       2565.97       2746.61        51.51 o                         
   1   2   9       5679.13       5570.24        62.50 o                         
   2   2   9       2856.29       2804.96        40.32 o                         
   3   2   9         44.28         52.80        11.80 o                         
   4   2   9       1145.91       1107.39        31.43 o                         
   5   2   9         14.40         -1.84        11.36 o                         
   6   2   9       1132.79       1115.04        41.89 o                         
   7   2   9         12.79         18.48        18.47 o                         
   8   2   9        660.44        611.68        49.07 o                         
   9   2   9         36.78         44.09        27.02 o                         
  10   2   9         95.09        104.00        46.40 o                         
   1   3   9       1075.01       1114.55        23.25 o                         
   2   3   9          4.48         26.11         9.30 o                         
   3   3   9        724.52        785.87        25.97 o                         
   4   3   9        227.66        249.97        18.12 o                         
   5   3   9        882.38        910.26        32.56 o                         
   6   3   9         40.22         58.05        16.30 o                         
   7   3   9         39.98         56.21        20.37 o                         
   8   3   9       1371.95       1468.82        72.34 o                         
   9   3   9         74.19         48.87        38.38 o                         
  10   3   9        266.47        256.55        44.74 o                         
   0   4   9         67.15        133.59        15.70 o                         
   1   4   9       1241.35       1245.54        20.52 o                         
   2   4   9        404.70        443.30        15.60 o                         
   3   4   9        255.64        326.59        21.46 o                         
   4   4   9         74.22         87.70        13.31 o                         
   5   4   9         97.39         82.78        14.57 o                         
   6   4   9        346.63        406.34        33.56 o                         
   7   4   9         73.06         72.08        22.11 o                         
   8   4   9        484.63        417.71        41.57 o                         
   9   4   9          1.54          3.77        23.78 o                         
  10   4   9        388.69        435.90        53.61 o                         
   1   5   9       1675.12       1861.78        28.71 o                         
   2   5   9        705.88        693.30        26.41 o                         
   3   5   9       1391.62       1384.21        30.68 o                         
   4   5   9       1765.70       1782.12        37.91 o                         
   5   5   9       1204.47       1130.49        34.67 o                         
   6   5   9        656.78        716.04        39.63 o                         
   7   5   9         94.06         85.92        22.11 o                         
   8   5   9         37.42          2.79        21.83 o                         
   9   5   9        435.73        449.76        50.22 o                         
  10   5   9         94.37         56.03        39.98 o                         
   0   6   9       1806.55       1838.01        34.11 o                         
   1   6   9       3468.05       3615.58        58.95 o                         
   2   6   9       1515.01       1630.04        33.97 o                         
   3   6   9        310.08        351.12        18.61 o                         
   4   6   9         58.77         89.21        13.47 o                         
   5   6   9        103.78        121.86        19.61 o                         
   6   6   9       2117.76       2129.38        52.07 o                         
   7   6   9        189.63        221.17        27.10 o                         
   8   6   9         53.81         77.91        27.27 o                         
   9   6   9         82.96         44.92        30.43 o                         
  10   6   9          5.69          4.34        31.70 o                         
   1   7   9        176.05        145.68        15.14 o                         
   2   7   9       1351.66       1228.60        44.60 o                         
   3   7   9        451.49        440.76        23.00 o                         
   4   7   9          0.64         13.86        10.61 o                         
   5   7   9         46.80         55.14        14.48 o                         
   6   7   9        176.22        201.97        22.25 o                         
   7   7   9         49.37         24.26        19.11 o                         
   8   7   9          1.10         34.90        24.34 o                         
   9   7   9          2.94        -25.21        25.21 o                         
  10   7   9         13.94         24.39        33.52 o                         
   0   8   9        719.76        748.05        38.27 o                         
   1   8   9       2112.75       2086.73        41.27 o                         
   2   8   9        164.25        193.99        12.89 o                         
   3   8   9         81.12         83.82        14.12 o                         
   4   8   9        132.24        141.26        15.78 o                         
   5   8   9        113.52        125.42        18.49 o                         
   6   8   9          0.86         -1.78        15.25 o                         
   7   8   9        105.56        110.89        24.67 o                         
   8   8   9          0.56         -9.55        22.34 o                         
   9   8   9        143.37        141.74        35.66 o                         
  10   8   9          0.50         65.44        37.59 o                         
   1   9   9         43.25         36.38        11.72 o                         
   2   9   9       1429.22       1297.00        39.56 o                         
   3   9   9       1469.67       1573.78        37.94 o                         
   4   9   9         26.75         25.82        12.32 o                         
   5   9   9         11.15         -8.50        12.38 o                         
   6   9   9        121.93         85.21        21.57 o                         
   7   9   9        828.33        910.02        52.52 o                         
   8   9   9        103.69        167.18        32.58 o                         
   9   9   9        393.27        480.97        57.98 o                         
  10   9   9          6.23          5.82        35.20 o                         
   0  10   9        199.80        217.62        24.48 o                         
   1  10   9        542.47        534.66        25.54 o                         
   2  10   9        485.88        504.36        28.29 o                         
   3  10   9         39.53         26.69        12.64 o                         
   4  10   9        215.51        234.24        21.57 o                         
   5  10   9         32.71         43.42        16.39 o                         
   6  10   9       1816.41       1830.56        65.67 o                         
   7  10   9          6.92         -4.20        19.82 o                         
   8  10   9          8.45          4.27        26.44 o                         
   9  10   9         85.28         47.41        35.20 o                         
   1  11   9        289.55        334.08        21.51 o                         
   2  11   9          0.11         -8.99        11.76 o                         
   3  11   9        572.50        626.06        30.17 o                         
   4  11   9        423.30        447.70        27.43 o                         
   5  11   9         88.95         85.24        18.61 o                         
   6  11   9        326.42        295.00        35.09 o                         
   7  11   9        147.76        129.81        29.33 o                         
   8  11   9         90.09         41.77        29.52 o                         
   9  11   9         13.39         44.21        37.17 o                         
   0  12   9        423.45        476.59        60.31 o                         
   1  12   9         37.78         56.47        11.39 o                         
   2  12   9       1123.91       1053.66        39.21 o                         
   3  12   9        974.37        911.13        43.79 o                         
   4  12   9          0.82          0.01        15.19 o                         
   5  12   9       1277.79       1318.50        56.98 o                         
   6  12   9        729.17        646.17        47.84 o                         
   7  12   9         24.15         24.17        21.95 o                         
   8  12   9        411.76        427.10        77.62 o                         
   9  12   9        126.80         65.50        38.53 o                         
   1  13   9        483.17        480.61        22.49 o                         
   2  13   9          0.00         19.17        13.74 o                         
   3  13   9         99.92         93.81        19.16 o                         
   4  13   9       1568.65       1436.09        51.81 o                         
   5  13   9        751.25        744.90        45.46 o                         
   6  13   9         61.47         45.65        22.92 o                         
   7  13   9          2.70          0.30        25.75 o                         
   8  13   9          6.33         97.69        46.84 o                         
   9  13   9         41.98         51.64        39.45 o                         
   0  14   9         80.22         55.76        20.10 o                         
   1  14   9          5.20          9.95        18.10 o                         
   2  14   9        384.16        421.44        29.11 o                         
   3  14   9       1064.30       1079.00        46.64 o                         
   4  14   9         19.99         -1.16        15.55 o                         
   5  14   9          6.81        -16.34        16.34 o                         
   6  14   9         35.25         61.55        24.57 o                         
   7  14   9          8.50         13.17        23.81 o                         
   8  14   9         12.71        -11.56        25.90 o                         
   9  14   9         41.87         50.63        41.72 o                         
   1  15   9        400.63        385.56        31.73 o                         
   2  15   9         70.65         77.26        19.79 o                         
   3  15   9          1.09          0.52        16.62 o                         
   4  15   9        966.45        939.03        47.00 o                         
   5  15   9        269.48        254.09        31.41 o                         
   6  15   9          0.17         16.54        23.25 o                         
   7  15   9         57.88         84.12        27.98 o                         
   8  15   9         54.88         47.41        30.57 o                         
   0  16   9         25.37        107.37        33.60 o                         
   1  16   9        332.10        322.99        29.96 o                         
   2  16   9       3188.10       3203.57        80.81 o                         
   3  16   9        540.59        545.64        39.39 o                         
   4  16   9         70.20         47.86        19.89 o                         
   5  16   9         14.97         31.04        21.52 o                         
   6  16   9        258.59        267.69        37.57 o                         
   7  16   9        466.12        511.82        49.65 o                         
   8  16   9          0.39         -3.20        27.19 o                         
   1  17   9        383.83        372.91        38.83 o                         
   2  17   9        155.87        176.92        26.57 o                         
   3  17   9        119.78        114.19        23.63 o                         
   4  17   9        114.52        101.63        37.77 o                         
   5  17   9        329.61        353.95        44.75 o                         
   6  17   9         32.19         88.32        30.76 o                         
   7  17   9        254.72        286.53        46.23 o                         
   8  17   9          4.66         47.40        45.53 o                         
   0  18   9       1609.98       1488.77        98.36 o                         
   1  18   9       1201.75       1086.94        60.10 o                         
   2  18   9         20.45          8.34        19.21 o                         
   3  18   9         30.50         55.75        20.65 o                         
   4  18   9        204.65        167.08        31.33 o                         
   5  18   9        187.76        224.96        37.59 o                         
   6  18   9        632.31        678.18        60.36 o                         
   7  18   9        142.49        183.94        39.01 o                         
   1  19   9        589.66        547.57        45.85 o                         
   2  19   9          1.36        -22.25        23.01 o                         
   3  19   9         67.26         46.98        24.84 o                         
   4  19   9         14.48         -6.74        21.13 o                         
   5  19   9        253.31        257.72        40.04 o                         
   6  19   9        450.77        501.10        52.30 o                         
   7  19   9        268.00        235.98        54.79 o                         
   0  20   9       1352.37       1315.07        97.40 o                         
   1  20   9         57.39         50.69        22.20 o                         
   2  20   9        138.11        121.79        28.71 o                         
   3  20   9        316.08        328.33        38.45 o                         
   4  20   9         30.21         54.26        23.94 o                         
   5  20   9         21.27         18.83        28.03 o                         
   6  20   9         47.11         49.56        31.63 o                         
   7  20   9          5.16          4.52        32.05 o                         
   1  21   9        189.66        197.01        33.69 o                         
   2  21   9         74.54         23.88        24.14 o                         
   3  21   9        158.46        184.51        33.62 o                         
   4  21   9         15.23        -25.10        25.57 o                         
   5  21   9         75.12         16.27        28.07 o                         
   6  21   9         66.78         51.42        31.59 o                         
   0  22   9        335.56        462.88        65.04 o                         
   1  22   9         18.69         38.71        25.00 o                         
   2  22   9         63.83          2.89        26.68 o                         
   3  22   9         20.83          5.77        23.59 o                         
   4  22   9          5.59        -26.14        26.14 o                         
   5  22   9         40.93         21.46        39.53 o                         
   6  22   9        116.55        220.33        65.28 o                         
   1  23   9          1.52         10.00        21.17 o                         
   2  23   9        499.92        553.83        50.46 o                         
   3  23   9        220.70        270.28        43.04 o                         
   4  23   9          1.70         21.65        30.09 o                         
   5  23   9         16.15        -29.27        29.27 o                         
   0  24   9         21.19         -7.78        36.43 o                         
   1  24   9        172.44         65.17        32.27 o                         
   2  24   9         33.92         32.49        27.06 o                         
   3  24   9         74.29         -9.86        42.22 o                         
   4  24   9        572.77        622.24        65.77 o                         
   1  25   9         57.79         96.78        32.54 o                         
   2  25   9        167.95        169.84        36.46 o                         
   3  25   9         36.55        107.32        39.55 o                         
   0  26   9       2584.41       2847.66       159.27 o                         
   1  26   9        164.47        137.62        35.57 o                         
   2  26   9         61.47        102.41        35.86 o                         
   0   0  10      10962.94      12209.12       233.15 o                         
   1   0  10        373.40        445.57        27.03 o                         
   2   0  10         48.59         11.80        17.93 o                         
   3   0  10       7879.43       8327.10       117.08 o                         
   4   0  10       2012.20       1986.31        57.65 o                         
   5   0  10       1335.56       1383.77        54.79 o                         
   6   0  10          6.72          1.62        17.42 o                         
   7   0  10         31.75          2.15        25.60 o                         
   8   0  10         44.66          1.73        30.54 o                         
   9   0  10         71.85         54.28        38.08 o                         
  10   0  10         39.06        -44.86        44.86 o                         
   1   1  10        649.42        734.43        23.13 o                         
   2   1  10        455.73        443.73        23.65 o                         
   3   1  10          1.22         -8.83         8.83 o                         
   4   1  10        223.89        253.17        18.95 o                         
   5   1  10          4.21          2.95        11.24 o                         
   6   1  10        286.80        238.65        22.52 o                         
   7   1  10        302.08        222.21        26.51 o                         
   8   1  10          5.53         -8.39        20.50 o                         
   9   1  10          3.96          3.72        23.42 o                         
  10   1  10          0.84        -28.21        28.21 o                         
   0   2  10        199.56        182.97        18.06 o                         
   1   2  10        236.93        247.09        14.91 o                         
   2   2  10       1410.49       1555.04        31.07 o                         
   3   2  10        768.87        893.58        28.51 o                         
   4   2  10        453.59        414.37        22.79 o                         
   5   2  10        908.82        947.79        34.51 o                         
   6   2  10       1136.37       1179.12        43.83 o                         
   7   2  10        360.58        384.72        34.63 o                         
   8   2  10         97.00         87.73        27.25 o                         
   9   2  10         67.24         46.72        27.52 o                         
  10   2  10         30.41         77.13        33.68 o                         
   1   3  10        145.31        231.93        14.15 o                         
   2   3  10       1460.76       1408.44        29.19 o                         
   3   3  10          2.02         -3.22         8.25 o                         
   4   3  10        641.97        642.88        27.63 o                         
   5   3  10        115.84        110.50        16.24 o                         
   6   3  10       2308.36       2250.87        52.65 o                         
   7   3  10        601.62        608.23        42.03 o                         
   8   3  10          0.48         -5.14        20.39 o                         
   9   3  10        444.29        469.68        52.01 o                         
  10   3  10          6.94         -2.18        30.49 o                         
   0   4  10       2304.07       2348.57        48.49 o                         
   1   4  10        209.77        231.97        12.00 o                         
   2   4  10       1362.49       1363.40        27.85 o                         
   3   4  10       5013.07       4961.50        60.79 o                         
   4   4  10         14.99         -3.89        10.01 o                         
   5   4  10          6.16          2.82        12.03 o                         
   6   4  10          1.82         -5.54        13.63 o                         
   7   4  10        227.61        243.42        29.14 o                         
   8   4  10        268.96        196.69        32.58 o                         
   9   4  10        228.17        257.49        42.03 o                         
  10   4  10          0.66        -23.05        28.31 o                         
   1   5  10       5271.85       5607.29        69.91 o                         
   2   5  10       5203.25       5265.75        64.65 o                         
   3   5  10        277.19        339.04        19.71 o                         
   4   5  10        137.93        107.74        14.60 o                         
   5   5  10       1301.76       1334.39        37.89 o                         
   6   5  10          9.33         14.76        15.63 o                         
   7   5  10        110.08        116.07        24.43 o                         
   8   5  10        311.81        274.28        39.43 o                         
   9   5  10         81.25         26.79        29.32 o                         
  10   5  10          4.67        -17.57        28.59 o                         
   0   6  10       4132.19       4324.93        55.32 o                         
   1   6  10       1107.93       1277.47        30.87 o                         
   2   6  10       1402.91       1336.59        31.64 o                         
   3   6  10        316.45        338.64        18.37 o                         
   4   6  10          6.51         29.06        11.21 o                         
   5   6  10        423.87        397.45        24.26 o                         
   6   6  10        323.05        348.32        26.75 o                         
   7   6  10        140.61        101.61        22.98 o                         
   8   6  10        259.61        249.87        39.10 o                         
   9   6  10         13.74        -21.30        25.35 o                         
  10   6  10        143.76        156.87        41.39 o                         
   1   7  10        903.23        904.30        30.66 o                         
   2   7  10        536.31        623.32        24.53 o                         
   3   7  10         85.74        131.96        15.25 o                         
   4   7  10        192.42        226.86        19.55 o                         
   5   7  10          3.51         12.63        12.79 o                         
   6   7  10          0.36         12.32        14.79 o                         
   7   7  10        684.16        667.83        45.18 o                         
   8   7  10         58.63         24.22        23.45 o                         
   9   7  10         65.85         84.20        33.61 o                         
  10   7  10        101.67        102.14        41.84 o                         
   0   8  10       5155.57       5182.14       100.06 o                         
   1   8  10       1490.94       1574.44        36.81 o                         
   2   8  10         72.10         97.75        15.15 o                         
   3   8  10        771.12        778.54        29.96 o                         
   4   8  10        376.65        370.79        21.87 o                         
   5   8  10        251.54        332.25        34.12 o                         
   6   8  10          6.15         12.68        16.50 o                         
   7   8  10          5.88        -18.32        18.32 o                         
   8   8  10        143.99        146.83        31.21 o                         
   9   8  10         20.81         71.16        35.38 o                         
  10   8  10          0.22         29.15        37.95 o                         
   1   9  10        777.05        752.20        29.12 o                         
   2   9  10        135.92        186.25        19.49 o                         
   3   9  10       1594.31       1677.44        40.35 o                         
   4   9  10          0.66         12.75        13.09 o                         
   5   9  10        224.96        249.17        25.55 o                         
   6   9  10         81.73        118.89        22.92 o                         
   7   9  10          8.69         15.51        21.17 o                         
   8   9  10        488.63        516.59        50.72 o                         
   9   9  10         68.94         62.65        36.24 o                         
   0  10  10       1474.40       1491.00        56.62 o                         
   1  10  10       4995.94       4959.40        68.64 o                         
   2  10  10        286.25        288.32        23.11 o                         
   3  10  10         74.44         66.97        16.19 o                         
   4  10  10        187.45        170.64        19.50 o                         
   5  10  10        152.13        196.58        23.05 o                         
   6  10  10        723.07        693.38        44.43 o                         
   7  10  10        207.41        202.55        32.88 o                         
   8  10  10         40.77        -12.95        25.00 o                         
   9  10  10         15.99         32.95        36.89 o                         
   1  11  10       1478.89       1433.89        37.98 o                         
   2  11  10       1276.57       1233.45        41.40 o                         
   3  11  10          5.60         -2.27        15.01 o                         
   4  11  10        482.20        476.84        32.10 o                         
   5  11  10       1902.32       1772.89        63.82 o                         
   6  11  10        142.93         99.60        26.11 o                         
   7  11  10        325.69        316.05        37.73 o                         
   8  11  10        749.04        693.49        59.59 o                         
   9  11  10        128.35        132.68        44.62 o                         
   0  12  10       2434.96       2474.50        69.36 o                         
   1  12  10          8.32          1.96        12.06 o                         
   2  12  10        320.76        369.15        26.74 o                         
   3  12  10       1539.34       1528.63        49.98 o                         
   4  12  10        371.43        341.16        29.14 o                         
   5  12  10         32.27         54.77        25.54 o                         
   6  12  10        375.14        368.32        38.22 o                         
   7  12  10          3.67         11.32        22.01 o                         
   8  12  10        423.29        516.14        53.17 o                         
   9  12  10        165.18        193.53        46.43 o                         
   1  13  10          1.99          6.26        14.43 o                         
   2  13  10        145.46        151.03        20.34 o                         
   3  13  10          3.84        -13.32        13.32 o                         
   4  13  10       1076.46        999.77        46.65 o                         
   5  13  10       1150.28       1151.10        56.01 o                         
   6  13  10         31.74          0.33        21.02 o                         
   7  13  10        440.39        521.55        48.23 o                         
   8  13  10         91.39        117.86        36.03 o                         
   9  13  10         35.28         43.87        37.78 o                         
   0  14  10        430.06        449.35        39.41 o                         
   1  14  10       2397.49       2276.46        59.82 o                         
   2  14  10       3084.13       2975.77        70.72 o                         
   3  14  10        230.55        245.28        25.53 o                         
   4  14  10        119.57        116.57        23.23 o                         
   5  14  10          6.33         19.35        19.53 o                         
   6  14  10         20.11          2.35        27.65 o                         
   7  14  10        118.15         92.77        30.83 o                         
   8  14  10         56.38         48.49        30.39 o                         
   1  15  10       1543.50       1625.70        76.55 o                         
   2  15  10          2.76         13.38        15.08 o                         
   3  15  10          2.99        -16.60        16.60 o                         
   4  15  10         76.21         25.50        18.23 o                         
   5  15  10          1.73          4.35        20.64 o                         
   6  15  10          9.89         -8.15        21.34 o                         
   7  15  10          3.76         17.78        24.15 o                         
   8  15  10        128.32        148.34        37.75 o                         
   0  16  10         60.27        110.75        35.76 o                         
   1  16  10        174.49        172.26        28.23 o                         
   2  16  10        969.40        983.91        48.31 o                         
   3  16  10          1.00         -3.01        16.72 o                         
   4  16  10        139.90         93.73        24.67 o                         
   5  16  10          8.18         50.66        25.09 o                         
   6  16  10         12.82        -27.06        27.85 o                         
   7  16  10         31.65         32.76        28.81 o                         
   8  16  10         77.03         99.41        33.92 o                         
   1  17  10         49.23         64.05        22.51 o                         
   2  17  10        223.63        248.12        28.45 o                         
   3  17  10        539.63        559.20        41.59 o                         
   4  17  10         63.64         97.56        26.76 o                         
   5  17  10          7.70        -22.28        22.28 o                         
   6  17  10         40.95         25.05        26.33 o                         
   7  17  10         95.82         92.42        32.68 o                         
   8  17  10         26.74         -1.90        30.26 o                         
   0  18  10        102.44        134.16        38.42 o                         
   1  18  10        197.24        194.43        30.53 o                         
   2  18  10         10.65         -4.68        19.39 o                         
   3  18  10        949.28        880.37        51.72 o                         
   4  18  10        104.66         97.10        27.18 o                         
   5  18  10        153.29        206.94        37.73 o                         
   6  18  10        288.28        352.22        44.93 o                         
   7  18  10         98.58         57.18        32.37 o                         
   1  19  10        114.83         78.42        25.21 o                         
   2  19  10         36.89         49.40        24.61 o                         
   3  19  10        262.66        190.97        31.16 o                         
   4  19  10        594.28        611.07        50.30 o                         
   5  19  10        162.92        152.15        35.64 o                         
   6  19  10         21.68         -0.18        27.84 o                         
   7  19  10          3.66        -21.75        27.87 o                         
   0  20  10       1723.82       1678.18       129.68 o                         
   1  20  10        111.37        112.39        27.63 o                         
   2  20  10          0.00        -17.45        19.82 o                         
   3  20  10       1569.66       1765.41        81.49 o                         
   4  20  10        223.05        291.31        41.12 o                         
   5  20  10          5.70         30.36        26.38 o                         
   6  20  10          8.26         20.87        28.57 o                         
   1  21  10        109.90         63.57        29.25 o                         
   2  21  10          2.50        -10.93        20.63 o                         
   3  21  10         16.18         23.07        24.59 o                         
   4  21  10         19.13          3.36        25.49 o                         
   5  21  10        482.51        366.91        51.66 o                         
   6  21  10         28.48         21.95        34.80 o                         
   0  22  10          2.71         47.07        34.29 o                         
   1  22  10        213.15        258.52        36.73 o                         
   2  22  10        181.85        156.23        33.46 o                         
   3  22  10        265.44        326.20        41.39 o                         
   4  22  10         20.62        -29.71        35.16 o                         
   5  22  10        253.64        319.22        51.00 o                         
   1  23  10          3.09        -23.01        33.99 o                         
   2  23  10         98.11        119.26        32.65 o                         
   3  23  10         74.03         95.31        33.47 o                         
   4  23  10        197.57        223.24        44.60 o                         
   5  23  10          1.09        -10.50        32.07 o                         
   0  24  10        326.31        393.48        64.25 o                         
   1  24  10        106.33         60.00        32.88 o                         
   2  24  10          3.93        -11.93        24.46 o                         
   3  24  10         21.99         89.58        32.62 o                         
   4  24  10         94.94         88.25        38.51 o                         
   1  25  10         51.79         57.35        44.35 o                         
   2  25  10         35.63         66.68        31.20 o                         
   3  25  10          4.33         69.24        37.47 o                         
   0  26  10       1194.76       1541.86       198.74 o                         
   1  26  10          5.24         26.55        28.34 o                         
   1   1  11       3518.89       3659.96        48.24 o                         
   2   1  11         61.58         64.90        11.60 o                         
   3   1  11         26.37          7.64         9.99 o                         
   4   1  11        285.78        227.06        18.72 o                         
   5   1  11       1293.52       1372.21        38.67 o                         
   6   1  11       2257.63       2154.56        52.00 o                         
   7   1  11        366.58        334.74        30.89 o                         
   8   1  11         14.07        -20.90        20.90 o                         
   9   1  11         65.25         91.96        29.95 o                         
  10   1  11          5.47         17.73        31.52 o                         
   0   2  11        202.11        205.40        20.04 o                         
   1   2  11        873.18       1060.08        25.86 o                         
   2   2  11          1.40         -5.16         9.14 o                         
   3   2  11       1680.76       1624.92        35.23 o                         
   4   2  11         98.98        114.17        15.05 o                         
   5   2  11        508.71        490.06        28.06 o                         
   6   2  11        116.56         97.77        18.31 o                         
   7   2  11       1733.89       1603.60        62.67 o                         
   8   2  11         51.60         14.55        24.06 o                         
   9   2  11         20.54        -27.81        27.81 o                         
  10   2  11        214.12        183.17        41.34 o                         
   1   3  11        835.93        827.94        24.07 o                         
   2   3  11        529.08        558.45        22.43 o                         
   3   3  11         70.62         73.23        12.34 o                         
   4   3  11       2917.30       2915.13        49.95 o                         
   5   3  11          6.17          1.09        12.76 o                         
   6   3  11        881.10       1000.64        42.75 o                         
   7   3  11         14.69         35.59        19.47 o                         
   8   3  11        444.76        436.34        42.10 o                         
   9   3  11         56.86         70.64        30.07 o                         
  10   3  11          0.90        -26.82        26.82 o                         
   0   4  11       3755.24       3788.11        81.68 o                         
   1   4  11        580.13        632.76        21.33 o                         
   2   4  11        247.64        268.20        15.96 o                         
   3   4  11        106.97        102.13        13.10 o                         
   4   4  11        193.85        200.22        17.87 o                         
   5   4  11       1521.93       1620.09        41.42 o                         
   6   4  11        108.07        148.87        21.11 o                         
   7   4  11        110.02         90.32        23.75 o                         
   8   4  11        290.68        321.60        41.84 o                         
   9   4  11        190.48        199.26        39.20 o                         
  10   4  11         59.35         44.09        44.47 o                         
   1   5  11        359.39        362.13        13.70 o                         
   2   5  11        484.39        482.10        25.50 o                         
   3   5  11        881.30        928.12        32.66 o                         
   4   5  11        351.00        360.82        21.99 o                         
   5   5  11        138.08        167.78        18.10 o                         
   6   5  11         63.64         46.93        16.43 o                         
   7   5  11        134.37        101.27        24.35 o                         
   8   5  11         13.51         42.50        25.89 o                         
   9   5  11          0.57         -9.29        25.82 o                         
  10   5  11        709.72        653.72        67.73 o                         
   0   6  11         57.82         48.46        12.46 o                         
   1   6  11       1540.72       1646.13        36.24 o                         
   2   6  11        563.03        499.47        23.13 o                         
   3   6  11        409.23        455.71        19.30 o                         
   4   6  11         34.84         31.69        11.76 o                         
   5   6  11        104.54         93.38        15.87 o                         
   6   6  11        872.80        969.88        42.81 o                         
   7   6  11        169.38        136.85        28.33 o                         
   8   6  11        259.93        219.87        35.11 o                         
   9   6  11        103.89        137.93        35.66 o                         
  10   6  11        104.06         99.37        39.97 o                         
   1   7  11        214.08        226.94        18.46 o                         
   2   7  11          0.47         -8.60         8.60 o                         
   3   7  11         38.17         14.59        13.72 o                         
   4   7  11        202.13        215.66        18.08 o                         
   5   7  11        486.12        431.95        25.80 o                         
   6   7  11        891.89        898.14        44.58 o                         
   7   7  11        305.74        287.42        32.74 o                         
   8   7  11         11.68         15.95        21.78 o                         
   9   7  11         81.10        106.81        35.29 o                         
  10   7  11         11.07         -8.43        33.70 o                         
   0   8  11       3093.84       3151.72        69.95 o                         
   1   8  11        413.52        462.03        24.98 o                         
   2   8  11        187.57        148.67        18.21 o                         
   3   8  11         18.19         19.88        13.70 o                         
   4   8  11          9.69         12.00        13.74 o                         
   5   8  11         58.03         57.35        17.62 o                         
   6   8  11        444.12        503.27        35.02 o                         
   7   8  11         53.45         25.69        20.87 o                         
   8   8  11         66.57         36.02        26.77 o                         
   9   8  11         17.38         14.07        31.81 o                         
   1   9  11        875.94        823.69        41.31 o                         
   2   9  11        244.54        234.51        21.36 o                         
   3   9  11         91.20         93.92        15.30 o                         
   4   9  11        468.64        487.23        29.18 o                         
   5   9  11         69.83         41.68        16.89 o                         
   6   9  11        142.28        142.84        23.46 o                         
   7   9  11         14.25        -12.94        21.17 o                         
   8   9  11          4.41         -0.13        23.94 o                         
   9   9  11          0.53        -22.22        29.90 o                         
   0  10  11       5021.97       5267.33       145.36 o                         
   1  10  11         99.12         93.13        14.69 o                         
   2  10  11        287.49        300.87        24.01 o                         
   3  10  11        680.86        619.60        34.23 o                         
   4  10  11        130.26        156.22        21.99 o                         
   5  10  11         14.39         19.79        18.63 o                         
   6  10  11         13.05         23.05        22.51 o                         
   7  10  11         11.20         -3.69        22.52 o                         
   8  10  11        115.42        106.36        33.31 o                         
   9  10  11         61.41         41.57        36.73 o                         
   1  11  11        152.82        125.12        17.70 o                         
   2  11  11       4561.59       4363.37        72.49 o                         
   3  11  11       1333.20       1203.18        45.47 o                         
   4  11  11        540.67        528.46        34.14 o                         
   5  11  11        409.17        368.18        33.76 o                         
   6  11  11          6.88        -17.21        17.21 o                         
   7  11  11         39.67         20.74        23.11 o                         
   8  11  11         12.99         54.08        27.39 o                         
   9  11  11          0.69          8.01        34.94 o                         
   0  12  11        269.12        368.27        48.94 o                         
   1  12  11         25.05         19.59        14.51 o                         
   2  12  11         96.78         65.91        16.47 o                         
   3  12  11        230.15        263.17        24.92 o                         
   4  12  11       1628.85       1603.65        55.69 o                         
   5  12  11        973.02        978.10        52.41 o                         
   6  12  11          1.20          4.79        20.74 o                         
   7  12  11        129.99        129.17        30.74 o                         
   8  12  11         87.26        117.00        34.06 o                         
   9  12  11        808.15        734.86        73.14 o                         
   1  13  11        356.25        361.58        33.48 o                         
   2  13  11         94.66        119.41        21.20 o                         
   3  13  11       1239.37       1095.37        47.18 o                         
   4  13  11         63.81         82.92        19.89 o                         
   5  13  11          0.91        -15.25        15.25 o                         
   6  13  11          1.17          4.00        20.91 o                         
   7  13  11        202.38        172.02        33.46 o                         
   8  13  11        422.34        398.11        48.96 o                         
   9  13  11         96.76         58.12        47.41 o                         
   0  14  11         36.59         17.74        25.44 o                         
   1  14  11        138.36        178.40        21.56 o                         
   2  14  11        221.76        205.83        25.30 o                         
   3  14  11        474.04        486.49        39.31 o                         
   4  14  11          5.96          4.39        16.67 o                         
   5  14  11         71.04        100.06        24.85 o                         
   6  14  11         14.59         12.91        21.67 o                         
   7  14  11        126.51        145.55        33.26 o                         
   8  14  11          1.77         21.30        29.90 o                         
   1  15  11        490.45        417.07        37.23 o                         
   2  15  11       2370.41       2264.23        64.49 o                         
   3  15  11        148.96        109.20        24.33 o                         
   4  15  11        578.92        570.67        41.57 o                         
   5  15  11        184.54        159.93        27.83 o                         
   6  15  11         45.45         49.19        25.05 o                         
   7  15  11        106.50        112.98        31.86 o                         
   8  15  11          4.34        -27.79        27.79 o                         
   0  16  11        274.06        293.87        48.87 o                         
   1  16  11       1111.77       1003.21        56.86 o                         
   2  16  11        681.22        628.13        41.70 o                         
   3  16  11        180.75        168.13        26.77 o                         
   4  16  11        548.01        514.36        44.27 o                         
   5  16  11        111.39         74.23        25.91 o                         
   6  16  11        425.67        419.08        47.99 o                         
   7  16  11          2.59        -26.12        26.12 o                         
   8  16  11         87.26         72.63        35.24 o                         
   1  17  11        330.61        294.00        34.58 o                         
   2  17  11       1202.66       1216.65        64.49 o                         
   3  17  11         19.05         48.40        22.23 o                         
   4  17  11         16.13         62.94        23.68 o                         
   5  17  11        180.31        196.81        36.41 o                         
   6  17  11         31.41         30.22        26.98 o                         
   7  17  11         88.03         58.13        32.31 o                         
   0  18  11       1030.58       1090.43        86.97 o                         
   1  18  11        676.61        638.58        49.34 o                         
   2  18  11          0.67         -2.30        19.52 o                         
   3  18  11        360.49        334.29        38.20 o                         
   4  18  11          2.26        -19.15        20.36 o                         
   5  18  11         25.41         21.00        25.90 o                         
   6  18  11        239.19        246.78        43.44 o                         
   7  18  11         52.50         50.95        32.42 o                         
   1  19  11         37.62         31.92        23.12 o                         
   2  19  11         38.86         33.50        21.86 o                         
   3  19  11        303.90        256.67        35.20 o                         
   4  19  11          0.04         23.50        25.14 o                         
   5  19  11         37.57         67.17        30.02 o                         
   6  19  11         43.00         34.06        31.51 o                         
   7  19  11        129.07        169.22        41.49 o                         
   0  20  11        166.99        203.96        47.35 o                         
   1  20  11         27.04         15.49        22.61 o                         
   2  20  11          5.12         17.24        21.87 o                         
   3  20  11         91.76         68.05        26.17 o                         
   4  20  11        442.04        436.36        49.84 o                         
   5  20  11          6.78        -24.20        24.20 o                         
   6  20  11        277.32        350.98        47.11 o                         
   1  21  11         80.50        100.80        31.09 o                         
   2  21  11        223.95        242.67        36.36 o                         
   3  21  11          0.44        -22.08        22.08 o                         
   4  21  11       1384.09       1384.71        94.85 o                         
   5  21  11          0.03        -33.16        33.16 o                         
   6  21  11         57.59          1.74        32.62 o                         
   0  22  11        265.16        263.92        55.65 o                         
   1  22  11         20.61         -5.10        22.45 o                         
   2  22  11        106.88        146.21        32.51 o                         
   3  22  11        116.57        176.37        36.83 o                         
   4  22  11        167.06        170.26        41.90 o                         
   5  22  11        316.01        371.74        55.39 o                         
   1  23  11        137.36        134.15        32.45 o                         
   2  23  11        319.67        418.59        46.43 o                         
   3  23  11         68.39         91.41        34.87 o                         
   4  23  11         86.25        118.59        39.57 o                         
   0  24  11        163.73        198.67        53.98 o                         
   1  24  11         12.90        -23.26        23.85 o                         
   2  24  11        396.18        406.90        47.40 o                         
   3  24  11         35.33         24.46        41.03 o                         
   4  24  11         53.94         -0.74        36.44 o                         
   1  25  11         86.84        113.92        37.98 o                         
   2  25  11        215.53        199.09        37.66 o                         
   0  26  11        115.76        168.16        55.27 o                         
   0   0  12      22305.78      22816.37       322.28 o                         
   1   0  12         25.24         31.34        17.21 o                         
   2   0  12         70.76         69.77        17.12 o                         
   3   0  12        208.36        252.44        27.20 o                         
   4   0  12        334.28        312.24        30.66 o                         
   5   0  12        633.31        587.66        42.02 o                         
   6   0  12        174.76        169.68        28.96 o                         
   7   0  12          6.63          4.76        30.32 o                         
   8   0  12         50.53          1.01        43.40 o                         
   9   0  12         65.33         83.31        43.00 o                         
  10   0  12        436.54        532.31        91.85 o                         
   1   1  12       4015.12       4474.68        56.09 o                         
   2   1  12        906.01        957.85        29.80 o                         
   3   1  12        470.41        513.07        24.83 o                         
   4   1  12         84.50         53.20        13.64 o                         
   5   1  12        552.51        536.62        28.77 o                         
   6   1  12         10.00          6.94        14.96 o                         
   7   1  12          0.43        -16.35        16.35 o                         
   8   1  12        230.07        284.02        37.02 o                         
   9   1  12         23.55         17.55        28.49 o                         
  10   1  12         71.44         70.38        38.29 o                         
   0   2  12       1782.93       1691.16        47.73 o                         
   1   2  12       2562.46       2815.19        43.23 o                         
   2   2  12         22.17         41.74        10.77 o                         
   3   2  12        817.79        854.78        36.61 o                         
   4   2  12        688.39        681.45        29.98 o                         
   5   2  12         43.34         45.01        14.30 o                         
   6   2  12        124.05        156.11        21.14 o                         
   7   2  12        658.77        614.49        40.15 o                         
   8   2  12         21.83         19.30        22.10 o                         
   9   2  12          3.67          6.74        27.05 o                         
  10   2  12         13.37          5.74        31.78 o                         
   1   3  12       1152.78       1299.23        29.20 o                         
   2   3  12        110.63         81.34        12.06 o                         
   3   3  12        333.22        344.67        22.80 o                         
   4   3  12        203.66        194.75        17.55 o                         
   5   3  12        286.70        290.62        22.89 o                         
   6   3  12        108.64        137.89        20.76 o                         
   7   3  12         19.20         12.75        19.51 o                         
   8   3  12        282.32        316.81        42.33 o                         
   9   3  12        134.02        152.42        36.33 o                         
  10   3  12        174.62        258.24        48.32 o                         
   0   4  12        865.52        821.86        34.40 o                         
   1   4  12       1526.22       1595.22        31.17 o                         
   2   4  12        169.73        144.01        13.62 o                         
   3   4  12         27.48         38.68        10.88 o                         
   4   4  12       1022.30       1029.92        34.04 o                         
   5   4  12        478.66        551.64        28.85 o                         
   6   4  12        385.13        394.63        29.01 o                         
   7   4  12        324.42        383.89        35.62 o                         
   8   4  12         42.92         24.83        24.21 o                         
   9   4  12        153.23        165.46        44.32 o                         
  10   4  12         16.22          6.34        30.40 o                         
   1   5  12        616.61        619.75        20.17 o                         
   2   5  12          2.68         16.11         9.20 o                         
   3   5  12         25.82         39.13        10.86 o                         
   4   5  12        486.39        495.50        26.26 o                         
   5   5  12       1771.62       1726.20        43.05 o                         
   6   5  12          4.34        -14.47        15.90 o                         
   7   5  12         10.38         14.35        20.70 o                         
   8   5  12        297.66        278.44        40.90 o                         
   9   5  12          5.01          0.20        33.56 o                         
  10   5  12          0.01        -13.96        28.62 o                         
   0   6  12         14.12          3.51        11.82 o                         
   1   6  12         18.47         39.10        10.57 o                         
   2   6  12       1358.47       1293.76        34.75 o                         
   3   6  12          7.21          6.19        10.79 o                         
   4   6  12       1237.85       1238.13        36.26 o                         
   5   6  12          0.10        -11.93        11.93 o                         
   6   6  12         55.51          7.21        16.48 o                         
   7   6  12         55.76        108.93        26.28 o                         
   8   6  12        195.68        190.95        34.25 o                         
   9   6  12         11.93         -0.93        29.03 o                         
   1   7  12        226.72        216.28        18.81 o                         
   2   7  12        476.21        545.81        23.77 o                         
   3   7  12        117.34        124.69        17.05 o                         
   4   7  12       3546.01       3496.34        62.26 o                         
   5   7  12          7.65        -12.03        13.71 o                         
   6   7  12        155.84        136.95        25.00 o                         
   7   7  12        380.27        381.54        40.29 o                         
   8   7  12         49.12         18.01        23.79 o                         
   9   7  12        341.27        415.54        56.81 o                         
   0   8  12       1899.25       1858.29        53.70 o                         
   1   8  12       1164.99       1168.14        36.58 o                         
   2   8  12       1841.27       1706.13        57.88 o                         
   3   8  12        176.31        161.92        19.79 o                         
   4   8  12         82.00        138.60        18.60 o                         
   5   8  12        116.33        145.40        21.95 o                         
   6   8  12        135.21        149.32        23.33 o                         
   7   8  12        862.94        914.58        57.23 o                         
   8   8  12          0.12        -16.54        23.99 o                         
   9   8  12         12.57        -11.53        32.64 o                         
   1   9  12        335.13        408.81        24.09 o                         
   2   9  12        364.46        345.53        25.21 o                         
   3   9  12        303.08        308.50        25.96 o                         
   4   9  12        283.84        268.77        25.80 o                         
   5   9  12          0.65          3.68        17.24 o                         
   6   9  12         71.83        102.94        24.14 o                         
   7   9  12        444.86        361.73        39.21 o                         
   8   9  12        165.21        158.59        36.49 o                         
   9   9  12          2.96        -31.17        31.17 o                         
   0  10  12        166.66        143.68        27.87 o                         
   1  10  12        350.35        364.68        22.41 o                         
   2  10  12       1237.14       1139.91        40.87 o                         
   3  10  12       1259.29       1241.65        45.03 o                         
   4  10  12        446.66        463.75        32.57 o                         
   5  10  12        223.10        285.58        31.01 o                         
   6  10  12        411.56        388.12        39.77 o                         
   7  10  12          8.49          1.99        23.15 o                         
   8  10  12        275.99        329.36        44.60 o                         
   9  10  12         17.89        -18.86        33.59 o                         
   1  11  12         58.56         70.89        17.35 o                         
   2  11  12        281.37        328.07        25.56 o                         
   3  11  12        185.48        168.34        21.65 o                         
   4  11  12        807.95        775.04        41.16 o                         
   5  11  12          5.92        -15.14        15.14 o                         
   6  11  12         47.67          1.43        21.59 o                         
   7  11  12        100.50         75.88        27.81 o                         
   8  11  12        355.23        384.95        57.04 o                         
   9  11  12         33.43         11.47        43.35 o                         
   0  12  12       1142.48       1118.67        76.36 o                         
   1  12  12        341.11        370.61        29.18 o                         
   2  12  12         17.23         27.28        14.52 o                         
   3  12  12         84.18         68.74        17.84 o                         
   4  12  12        458.29        443.79        33.47 o                         
   5  12  12         72.00         12.57        19.36 o                         
   6  12  12          5.40         -1.62        21.89 o                         
   7  12  12          0.76         11.95        24.38 o                         
   8  12  12          8.50         -6.41        27.79 o                         
   9  12  12         35.57         33.24        52.26 o                         
   1  13  12        466.12        555.04        35.16 o                         
   2  13  12          4.68          1.88        13.23 o                         
   3  13  12         66.62         50.22        17.10 o                         
   4  13  12          0.86        -10.59        15.25 o                         
   5  13  12        228.74        207.13        29.01 o                         
   6  13  12         78.82         63.12        25.52 o                         
   7  13  12         12.44         -0.29        24.75 o                         
   8  13  12        153.07        165.40        37.75 o                         
   0  14  12        423.70        450.52        54.72 o                         
   1  14  12       1551.85       1439.01        65.61 o                         
   2  14  12        206.79        285.14        28.77 o                         
   3  14  12          4.24          7.48        17.14 o                         
   4  14  12         60.21         52.69        20.76 o                         
   5  14  12        353.29        324.38        34.97 o                         
   6  14  12        175.64        189.68        36.56 o                         
   7  14  12         73.08         26.92        30.54 o                         
   8  14  12        643.73        680.07        64.23 o                         
   1  15  12        344.24        413.68        38.34 o                         
   2  15  12       1780.42       1670.53        65.10 o                         
   3  15  12        393.15        495.26        39.15 o                         
   4  15  12         61.93         60.21        21.41 o                         
   5  15  12          0.36         -3.80        20.44 o                         
   6  15  12        152.77        103.08        31.00 o                         
   7  15  12         25.47         -4.85        26.90 o                         
   8  15  12        132.95        152.58        52.19 o                         
   0  16  12         17.66         -3.53        26.94 o                         
   1  16  12         71.46        102.15        25.04 o                         
   2  16  12          2.41        -14.26        17.92 o                         
   3  16  12         74.12         72.58        23.53 o                         
   4  16  12          1.74          5.69        20.18 o                         
   5  16  12          6.02         -0.83        21.27 o                         
   6  16  12         33.60        -27.03        31.80 o                         
   7  16  12         28.97         10.53        31.17 o                         
   8  16  12          5.57         40.91        35.73 o                         
   1  17  12        123.09        128.39        27.75 o                         
   2  17  12       1600.65       1427.19        69.99 o                         
   3  17  12         19.05         36.33        21.01 o                         
   4  17  12         42.27         59.45        24.63 o                         
   5  17  12         17.82         58.23        27.69 o                         
   6  17  12          0.69        -28.88        29.63 o                         
   7  17  12         78.81         78.95        33.38 o                         
   0  18  12        515.57        444.96        59.88 o                         
   1  18  12         50.98         84.77        25.83 o                         
   2  18  12          0.55        -17.89        17.89 o                         
   3  18  12        356.66        332.89        39.50 o                         
   4  18  12          1.89        -12.70        24.54 o                         
   5  18  12         64.28         86.07        29.66 o                         
   6  18  12         86.64         -3.62        36.77 o                         
   7  18  12        155.97        157.69        46.36 o                         
   1  19  12        213.91        203.02        33.46 o                         
   2  19  12         14.29         31.64        22.82 o                         
   3  19  12          0.11         -7.97        20.60 o                         
   4  19  12        369.98        478.12        58.44 o                         
   5  19  12        215.90        304.63        48.04 o                         
   6  19  12         33.12         14.27        29.81 o                         
   0  20  12        268.51        272.11        51.69 o                         
   1  20  12          3.12         14.79        23.92 o                         
   2  20  12        353.95        449.26        45.78 o                         
   3  20  12          0.05        -13.87        21.59 o                         
   4  20  12        433.65        397.36        48.82 o                         
   5  20  12         39.05         52.85        31.88 o                         
   6  20  12          6.72         -1.04        33.43 o                         
   1  21  12         93.28        124.63        29.54 o                         
   2  21  12         38.35        -17.64        36.00 o                         
   3  21  12        370.69        453.45        45.61 o                         
   4  21  12         16.72         45.80        31.22 o                         
   5  21  12          3.10        -29.09        29.09 o                         
   0  22  12         22.46         -7.75        35.08 o                         
   1  22  12         38.60         20.43        23.53 o                         
   2  22  12         16.74         10.46        24.38 o                         
   3  22  12         16.79         29.21        29.62 o                         
   4  22  12        236.62        283.23        45.15 o                         
   5  22  12         13.68         92.10        38.45 o                         
   1  23  12          0.07         19.57        25.57 o                         
   2  23  12          8.70        -20.25        20.25 o                         
   3  23  12          0.15         20.68        29.32 o                         
   4  23  12        224.54        187.44        46.40 o                         
   0  24  12         19.97         79.53        59.17 o                         
   1  24  12         17.34        -29.37        29.37 o                         
   2  24  12         80.18         73.48        31.51 o                         
   3  24  12        159.92        183.56        43.19 o                         
   1  25  12        196.21        144.99        36.72 o                         
   2  25  12        165.56        125.65        35.38 o                         
   1   1  13         21.99         37.02        10.61 o                         
   2   1  13       1849.09       1993.67        39.31 o                         
   3   1  13        435.36        424.91        23.37 o                         
   4   1  13        709.36        712.12        31.37 o                         
   5   1  13         86.39        104.82        16.44 o                         
   6   1  13          0.13        -13.83        13.83 o                         
   7   1  13          6.35        -12.91        17.57 o                         
   8   1  13        109.45        117.73        29.65 o                         
   9   1  13          0.06         44.70        35.80 o                         
  10   1  13         48.93        -31.88        31.88 o                         
   0   2  13       3849.36       4047.75        76.63 o                         
   1   2  13       1493.65       1465.26        32.79 o                         
   2   2  13         81.48        111.91        13.81 o                         
   3   2  13          8.40         13.41        11.11 o                         
   4   2  13        390.13        393.39        24.34 o                         
   5   2  13         82.02         75.09        15.85 o                         
   6   2  13       1226.54       1273.70        47.66 o                         
   7   2  13        537.37        518.29        37.03 o                         
   8   2  13          8.37         43.78        27.41 o                         
   9   2  13          0.91          0.13        26.92 o                         
  10   2  13       1575.40       1595.48       101.67 o                         
   1   3  13         27.48         30.43        11.60 o                         
   2   3  13        369.20        373.30        20.49 o                         
   3   3  13       1169.21       1099.90        33.36 o                         
   4   3  13       2085.17       1997.96        43.43 o                         
   5   3  13       4377.46       4076.61        65.55 o                         
   6   3  13         18.13          3.00        14.42 o                         
   7   3  13         27.71         15.39        20.50 o                         
   8   3  13          5.21         10.18        24.83 o                         
   9   3  13          2.97          0.25        25.74 o                         
  10   3  13         71.10         63.54        36.18 o                         
   0   4  13        663.23        591.51        33.54 o                         
   1   4  13        353.12        285.75        17.48 o                         
   2   4  13       1709.89       1713.43        34.71 o                         
   3   4  13        872.78        881.91        33.17 o                         
   4   4  13       1645.33       1549.28        39.25 o                         
   5   4  13       1460.92       1550.84        43.76 o                         
   6   4  13       1942.15       1885.29        53.20 o                         
   7   4  13        288.04        280.06        34.17 o                         
   8   4  13         10.62         -8.50        32.03 o                         
   9   4  13        259.72        233.50        42.10 o                         
   1   5  13          7.81         17.65         8.78 o                         
   2   5  13         11.99          7.73         7.79 o                         
   3   5  13        532.22        499.20        22.98 o                         
   4   5  13       3886.40       3618.08        57.88 o                         
   5   5  13        634.31        614.53        30.37 o                         
   6   5  13       2184.87       2148.25        60.24 o                         
   7   5  13         70.20         36.00        23.24 o                         
   8   5  13         11.46         -5.28        31.31 o                         
   9   5  13        624.91        585.77        57.67 o                         
   0   6  13       1617.31       1539.79        42.73 o                         
   1   6  13        103.66        112.02        16.28 o                         
   2   6  13        430.38        459.98        24.65 o                         
   3   6  13        493.30        554.43        28.63 o                         
   4   6  13          0.27          2.40        12.61 o                         
   5   6  13         44.22         43.19        15.62 o                         
   6   6  13          3.76        -14.69        15.40 o                         
   7   6  13       1638.64       1558.73        71.81 o                         
   8   6  13        271.24        294.03        39.18 o                         
   9   6  13          8.51         23.31        33.25 o                         
   1   7  13        272.06        281.51        21.84 o                         
   2   7  13       1623.90       1557.96        36.70 o                         
   3   7  13        679.05        705.90        36.31 o                         
   4   7  13        343.21        382.85        34.73 o                         
   5   7  13       1286.21       1338.46        50.29 o                         
   6   7  13        222.59        263.97        28.71 o                         
   7   7  13         63.14         55.59        24.23 o                         
   8   7  13        322.31        291.78        42.41 o                         
   9   7  13         30.31         72.11        37.59 o                         
   0   8  13        380.02        481.13        32.61 o                         
   1   8  13        156.70        160.55        18.69 o                         
   2   8  13        886.96        868.00        37.62 o                         
   3   8  13        202.72        193.62        19.21 o                         
   4   8  13        201.37        207.60        21.64 o                         
   5   8  13         20.39        -10.56        15.24 o                         
   6   8  13        533.10        453.53        38.32 o                         
   7   8  13          0.73        -17.37        19.46 o                         
   8   8  13          0.44        -24.39        24.39 o                         
   9   8  13          8.87          2.15        33.78 o                         
   1   9  13       1881.55       1954.86        43.82 o                         
   2   9  13        122.50        134.12        19.38 o                         
   3   9  13         86.99        100.72        19.01 o                         
   4   9  13         31.90         -4.10        14.43 o                         
   5   9  13         50.81         37.16        19.95 o                         
   6   9  13        419.01        394.82        36.18 o                         
   7   9  13        172.90        183.13        31.68 o                         
   8   9  13        136.05        142.34        35.80 o                         
   9   9  13         34.37         88.23        41.47 o                         
   0  10  13        219.95        217.63        38.68 o                         
   1  10  13       1772.31       1830.81        52.13 o                         
   2  10  13       1632.05       1491.99        50.86 o                         
   3  10  13         61.47         49.94        16.70 o                         
   4  10  13          1.15         -5.15        14.84 o                         
   5  10  13         80.33         73.87        22.35 o                         
   6  10  13        204.47        216.21        32.95 o                         
   7  10  13        167.38        130.21        29.52 o                         
   8  10  13        212.16        186.66        41.39 o                         
   9  10  13         62.57         46.45        47.48 o                         
   1  11  13        225.87        257.19        25.01 o                         
   2  11  13       4398.47       4151.19        72.08 o                         
   3  11  13        810.50        739.53        38.75 o                         
   4  11  13       1382.82       1316.77        53.34 o                         
   5  11  13          7.47         -2.95        21.13 o                         
   6  11  13         52.57         20.76        22.62 o                         
   7  11  13        137.59        117.57        38.04 o                         
   8  11  13        371.74        369.14        59.68 o                         
   9  11  13         17.49         73.28        39.20 o                         
   0  12  13        395.78        368.81        48.78 o                         
   1  12  13       1760.48       1724.85        55.49 o                         
   2  12  13       2239.26       2163.90        60.34 o                         
   3  12  13         17.16         29.34        16.29 o                         
   4  12  13        321.60        340.37        30.27 o                         
   5  12  13         67.45         64.50        22.42 o                         
   6  12  13         43.64         36.23        24.16 o                         
   7  12  13          2.08        -21.80        21.80 o                         
   8  12  13        395.61        326.83        46.96 o                         
   1  13  13        333.65        260.68        31.31 o                         
   2  13  13        171.61        175.06        24.97 o                         
   3  13  13          1.19          6.29        15.58 o                         
   4  13  13          0.06         17.22        18.34 o                         
   5  13  13         40.21        -11.14        23.58 o                         
   6  13  13         11.71         -5.91        23.29 o                         
   7  13  13        180.23        213.28        36.36 o                         
   8  13  13        522.80        575.54        57.70 o                         
   0  14  13         36.84         42.95        28.85 o                         
   1  14  13        264.73        191.17        29.65 o                         
   2  14  13        169.25        134.60        22.71 o                         
   3  14  13        343.37        345.79        33.41 o                         
   4  14  13        485.41        429.09        36.96 o                         
   5  14  13         21.08          8.56        20.83 o                         
   6  14  13         16.09          0.77        24.54 o                         
   7  14  13         25.33         85.34        32.00 o                         
   8  14  13         27.48         98.49        38.86 o                         
   1  15  13         55.15         57.58        22.63 o                         
   2  15  13       1188.95       1141.95        61.53 o                         
   3  15  13         98.97         69.84        21.79 o                         
   4  15  13          2.09         -3.26        19.00 o                         
   5  15  13         74.09         47.84        23.68 o                         
   6  15  13         55.93          5.29        26.95 o                         
   7  15  13         14.78         52.08        29.55 o                         
   8  15  13        259.66        390.36        55.55 o                         
   0  16  13        103.90         48.29        32.57 o                         
   1  16  13        182.11        190.98        30.61 o                         
   2  16  13        443.16        350.24        38.50 o                         
   3  16  13        229.27        187.91        31.66 o                         
   4  16  13        119.84        105.99        31.67 o                         
   5  16  13         50.18         43.15        24.39 o                         
   6  16  13         16.83         27.50        27.90 o                         
   7  16  13         95.70        187.72        39.19 o                         
   1  17  13          6.94          3.25        20.05 o                         
   2  17  13        530.96        626.78        50.65 o                         
   3  17  13          5.02        -10.90        19.81 o                         
   4  17  13         40.63          8.75        27.38 o                         
   5  17  13        278.44        266.67        40.47 o                         
   6  17  13         23.82         19.11        28.78 o                         
   7  17  13        456.29        459.38        53.16 o                         
   0  18  13          1.64        -23.37        23.37 o                         
   1  18  13        164.56        173.32        31.48 o                         
   2  18  13         47.83         15.56        21.72 o                         
   3  18  13        225.73        202.32        33.56 o                         
   4  18  13        278.25        233.10        43.81 o                         
   5  18  13        459.73        435.57        52.74 o                         
   6  18  13         23.12          6.62        29.95 o                         
   7  18  13        956.74       1107.65        79.57 o                         
   1  19  13          2.26        -18.66        21.10 o                         
   2  19  13        559.60        426.44        43.62 o                         
   3  19  13          0.00         29.44        23.53 o                         
   4  19  13        377.88        411.13        47.91 o                         
   5  19  13         87.99         83.23        44.34 o                         
   6  19  13        126.96        169.27        42.57 o                         
   0  20  13         12.26         13.30        55.20 o                         
   1  20  13        199.05        218.97        34.38 o                         
   2  20  13         17.35        -10.55        21.47 o                         
   3  20  13        165.83        201.14        34.89 o                         
   4  20  13        276.07        230.86        41.80 o                         
   5  20  13        274.25        229.61        51.77 o                         
   6  20  13         23.04        131.08        43.85 o                         
   1  21  13         42.50         33.53        24.85 o                         
   2  21  13        650.25        600.73        53.47 o                         
   3  21  13        435.00        376.72        47.13 o                         
   4  21  13        216.40        196.02        40.58 o                         
   5  21  13        222.63        256.48        48.97 o                         
   0  22  13        154.79        231.96        54.21 o                         
   1  22  13         10.84         -5.92        23.80 o                         
   2  22  13        687.51        716.52        59.19 o                         
   3  22  13         48.82         39.07        30.08 o                         
   4  22  13         82.48          5.09        29.17 o                         
   5  22  13          5.16        -51.40        51.40 o                         
   1  23  13         23.22         -7.30        25.61 o                         
   2  23  13        195.45        145.15        35.67 o                         
   3  23  13         86.13         91.57        34.13 o                         
   4  23  13        213.72        315.02        55.14 o                         
   0  24  13        109.78        169.53        53.23 o                         
   1  24  13        822.02        806.89        63.68 o                         
   2  24  13        191.27        216.85        39.99 o                         
   3  24  13         48.57         18.39        38.90 o                         
   1  25  13         15.82         91.80        33.35 o                         
   0   0  14      11659.99      12591.30       254.63 o                         
   1   0  14       2864.74       3219.22        70.90 o                         
   2   0  14       3305.32       3183.54        72.34 o                         
   3   0  14        837.13        713.28        43.18 o                         
   4   0  14        127.73         85.09        24.55 o                         
   5   0  14        502.22        405.45        37.18 o                         
   6   0  14          3.21        -22.48        22.48 o                         
   7   0  14        436.86        427.12        49.53 o                         
   8   0  14         74.60        121.36        44.31 o                         
   9   0  14         71.09         87.32        56.17 o                         
   1   1  14         14.13         17.37         9.93 o                         
   2   1  14         34.67         38.20        11.85 o                         
   3   1  14        182.27        237.61        26.93 o                         
   4   1  14        105.03        121.88        17.26 o                         
   5   1  14        171.22        165.59        19.55 o                         
   6   1  14        373.31        370.64        29.38 o                         
   7   1  14         70.42         79.20        23.52 o                         
   8   1  14        228.84        191.44        36.64 o                         
   9   1  14          7.43        -10.48        32.15 o                         
   0   2  14        176.15        224.22        24.39 o                         
   1   2  14        126.51        130.29        14.70 o                         
   2   2  14          0.85         -9.70         9.70 o                         
   3   2  14         54.08         54.78        12.92 o                         
   4   2  14        306.96        243.47        21.09 o                         
   5   2  14        209.38        192.28        20.56 o                         
   6   2  14         11.41          3.62        15.56 o                         
   7   2  14         40.87         30.89        19.73 o                         
   8   2  14         15.55         26.37        31.70 o                         
   9   2  14          5.11         19.90        28.76 o                         
   1   3  14        142.69        193.85        16.23 o                         
   2   3  14        324.79        317.46        19.92 o                         
   3   3  14        172.47        188.84        18.05 o                         
   4   3  14       2099.62       2108.93        45.55 o                         
   5   3  14        686.25        697.10        33.39 o                         
   6   3  14        159.01        160.27        22.05 o                         
   7   3  14          3.07        -17.95        17.95 o                         
   8   3  14        151.06        117.86        31.60 o                         
   9   3  14          1.67         17.98        31.32 o                         
   0   4  14        928.78        990.36        40.96 o                         
   1   4  14          2.01        -10.53        10.53 o                         
   2   4  14        619.28        628.66        25.19 o                         
   3   4  14        478.86        539.97        24.90 o                         
   4   4  14       1166.55       1128.06        41.75 o                         
   5   4  14        323.58        352.94        25.16 o                         
   6   4  14         26.71         27.98        18.28 o                         
   7   4  14        240.81        238.84        32.88 o                         
   8   4  14         80.47         84.34        30.01 o                         
   9   4  14         48.16        110.32        34.43 o                         
   1   5  14          6.47          4.87        11.20 o                         
   2   5  14        119.46        117.19        12.75 o                         
   3   5  14        614.38        644.88        31.50 o                         
   4   5  14        885.81        866.86        38.13 o                         
   5   5  14        102.40        107.94        19.34 o                         
   6   5  14        127.26        111.87        22.42 o                         
   7   5  14        103.36         68.55        25.49 o                         
   8   5  14        488.39        514.20        51.55 o                         
   9   5  14         11.09         -8.99        30.75 o                         
   0   6  14       1745.06       1717.65        46.98 o                         
   1   6  14        858.11        818.71        29.29 o                         
   2   6  14        889.55        886.70        32.40 o                         
   3   6  14         46.19         48.70        13.81 o                         
   4   6  14       1607.97       1574.72        46.80 o                         
   5   6  14        160.97        130.85        20.45 o                         
   6   6  14        276.71        269.54        28.54 o                         
   7   6  14        159.24        181.80        31.85 o                         
   8   6  14         35.66        -13.21        26.70 o                         
   9   6  14          9.02          6.93        31.41 o                         
   1   7  14        288.38        401.10        28.51 o                         
   2   7  14         29.27          7.73        11.00 o                         
   3   7  14         12.41         18.57        13.17 o                         
   4   7  14       1972.71       1892.37        48.42 o                         
   5   7  14        308.83        268.64        27.49 o                         
   6   7  14        946.71        911.94        51.28 o                         
   7   7  14       1422.74       1505.45        79.47 o                         
   8   7  14        104.31        155.04        36.08 o                         
   9   7  14         61.50         76.01        38.40 o                         
   0   8  14       2568.11       2434.46        65.41 o                         
   1   8  14         35.78         33.24        13.37 o                         
   2   8  14       1371.58       1329.69        44.45 o                         
   3   8  14        375.49        317.71        26.75 o                         
   4   8  14       2030.22       2045.38        55.88 o                         
   5   8  14        584.14        630.63        41.95 o                         
   6   8  14        117.27        146.32        26.52 o                         
   7   8  14        136.59        159.72        31.64 o                         
   8   8  14         12.04         -1.55        27.27 o                         
   9   8  14         73.19        -21.47        34.46 o                         
   1   9  14       3852.42       3896.55        63.80 o                         
   2   9  14       1642.33       1539.11        54.79 o                         
   3   9  14        453.71        420.94        29.81 o                         
   4   9  14         10.62         20.48        16.58 o                         
   5   9  14         23.58          7.32        17.77 o                         
   6   9  14         20.52         27.31        20.40 o                         
   7   9  14        266.19        281.97        36.85 o                         
   8   9  14        247.98        191.58        49.72 o                         
   9   9  14          0.13          0.69        33.73 o                         
   0  10  14       3412.95       3172.64       110.05 o                         
   1  10  14       4564.88       4280.89        79.80 o                         
   2  10  14        214.69        246.62        23.27 o                         
   3  10  14          7.08         17.81        15.15 o                         
   4  10  14        175.46        179.40        23.77 o                         
   5  10  14         99.86         98.72        24.03 o                         
   6  10  14          2.36        -16.38        19.19 o                         
   7  10  14        207.83        175.88        33.66 o                         
   8  10  14        262.53        280.95        44.11 o                         
   9  10  14         34.94         81.02        39.16 o                         
   1  11  14        142.67        130.44        20.50 o                         
   2  11  14         61.78         30.98        18.74 o                         
   3  11  14        170.98        170.24        22.42 o                         
   4  11  14        381.78        378.47        31.44 o                         
   5  11  14        307.97        344.35        34.81 o                         
   6  11  14         72.10         37.65        23.57 o                         
   7  11  14         65.66        101.35        28.96 o                         
   8  11  14          0.05         40.59        29.46 o                         
   0  12  14       1470.60       1309.59        87.35 o                         
   1  12  14         48.76         46.59        20.27 o                         
   2  12  14        136.18        166.56        24.14 o                         
   3  12  14         19.54         -0.57        16.71 o                         
   4  12  14        114.30         92.43        20.51 o                         
   5  12  14         19.20         16.06        19.60 o                         
   6  12  14         13.43         27.12        24.15 o                         
   7  12  14         92.10        111.11        32.28 o                         
   8  12  14         35.73         43.83        31.97 o                         
   1  13  14          0.33        -16.19        16.19 o                         
   2  13  14        101.01         93.18        24.35 o                         
   3  13  14        114.74        107.62        22.46 o                         
   4  13  14        104.52         99.06        24.20 o                         
   5  13  14         73.54         84.22        25.63 o                         
   6  13  14        117.82        105.87        32.32 o                         
   7  13  14         76.91         63.07        28.44 o                         
   8  13  14        258.48        277.38        62.64 o                         
   0  14  14       1367.98       1447.15        95.99 o                         
   1  14  14         36.50          5.00        19.36 o                         
   2  14  14        657.30        587.98        45.16 o                         
   3  14  14          0.13         -6.90        23.20 o                         
   4  14  14         23.52         23.03        19.36 o                         
   5  14  14        152.13        125.27        28.46 o                         
   6  14  14          4.85         17.27        27.98 o                         
   7  14  14         40.76         71.11        32.23 o                         
   8  14  14        301.14        402.00        58.12 o                         
   1  15  14         19.69         30.33        20.79 o                         
   2  15  14        241.41        174.99        30.53 o                         
   3  15  14        920.45        954.36        57.99 o                         
   4  15  14        165.54        148.29        29.82 o                         
   5  15  14         38.44         59.64        26.24 o                         
   6  15  14         76.95         72.84        32.07 o                         
   7  15  14         51.21         78.90        32.41 o                         
   0  16  14        162.89        194.66        44.78 o                         
   1  16  14        281.23        208.68        34.46 o                         
   2  16  14        500.65        374.46        39.81 o                         
   3  16  14         60.96         42.19        23.71 o                         
   4  16  14          4.14          0.53        23.31 o                         
   5  16  14        245.78        277.92        37.20 o                         
   6  16  14         38.22        -15.30        25.16 o                         
   7  16  14          5.14         19.51        28.95 o                         
   1  17  14        117.04        135.81        28.91 o                         
   2  17  14         98.55        122.51        28.32 o                         
   3  17  14         75.81         38.28        24.01 o                         
   4  17  14          5.28         -2.69        23.64 o                         
   5  17  14          8.80         12.51        27.25 o                         
   6  17  14        218.18        118.54        44.79 o                         
   7  17  14        480.45        537.17        59.00 o                         
   0  18  14       1282.43       1389.53       103.92 o                         
   1  18  14          2.82        -22.04        22.04 o                         
   2  18  14        114.32        170.61        31.30 o                         
   3  18  14          0.04          9.51        24.27 o                         
   4  18  14         70.48         41.94        28.27 o                         
   5  18  14         64.00         21.32        34.84 o                         
   6  18  14          3.64         12.57        29.73 o                         
   1  19  14          2.10        -11.14        21.73 o                         
   2  19  14         56.22         68.67        27.27 o                         
   3  19  14         17.47          6.42        30.03 o                         
   4  19  14         52.11         65.84        31.40 o                         
   5  19  14        388.48        490.89        60.31 o                         
   6  19  14          0.02         41.22        36.73 o                         
   0  20  14          5.19         42.77        36.40 o                         
   1  20  14        669.90        707.18        56.09 o                         
   2  20  14         97.54          9.54        24.84 o                         
   3  20  14        245.27        252.91        38.59 o                         
   4  20  14          7.74        -22.42        22.42 o                         
   5  20  14        129.05        172.65        45.81 o                         
   1  21  14         85.47        150.05        32.21 o                         
   2  21  14         53.28         48.23        35.99 o                         
   3  21  14         83.33         84.51        31.70 o                         
   4  21  14         40.57          9.37        30.43 o                         
   5  21  14         27.66         59.22        36.89 o                         
   0  22  14         49.61        103.09        44.11 o                         
   1  22  14        209.94        157.98        35.73 o                         
   2  22  14         25.76        -22.57        22.57 o                         
   3  22  14        422.92        415.25        52.36 o                         
   4  22  14         25.25          7.45        30.95 o                         
   1  23  14        175.77        106.41        32.99 o                         
   2  23  14        249.74        242.26        42.93 o                         
   3  23  14        106.85         69.79        35.76 o                         
   0  24  14         17.34          6.10        42.65 o                         
   1  24  14        500.74        523.16        59.29 o                         
   2  24  14        389.67        501.42        53.61 o                         
   1   1  15         34.72         57.68        12.53 o                         
   2   1  15         52.39         26.15        12.14 o                         
   3   1  15        174.85        186.49        19.48 o                         
   4   1  15         20.53         17.39        13.98 o                         
   5   1  15         74.38         73.82        16.73 o                         
   6   1  15        244.91        185.76        23.83 o                         
   7   1  15        417.54        406.32        37.70 o                         
   8   1  15        110.23         78.82        30.89 o                         
   9   1  15         42.25         29.72        32.89 o                         
   0   2  15       3135.98       3267.77        73.32 o                         
   1   2  15        375.42        431.24        23.15 o                         
   2   2  15         24.79          5.04        10.71 o                         
   3   2  15         48.58         23.69        12.38 o                         
   4   2  15         32.97         28.13        14.40 o                         
   5   2  15        512.35        481.64        29.25 o                         
   6   2  15       2378.95       2346.97        58.33 o                         
   7   2  15         62.90         64.02        21.63 o                         
   8   2  15          3.97        -16.40        29.03 o                         
   9   2  15         45.27         15.82        31.48 o                         
   1   3  15       1382.62       1431.99        35.11 o                         
   2   3  15        202.11        219.44        18.25 o                         
   3   3  15          3.76         -5.42        10.77 o                         
   4   3  15       1006.08        979.60        40.95 o                         
   5   3  15        155.48        126.85        19.35 o                         
   6   3  15         97.41        106.78        22.27 o                         
   7   3  15        393.71        371.92        36.33 o                         
   8   3  15         23.73         14.33        25.21 o                         
   9   3  15        352.30        404.86        47.83 o                         
   0   4  15        632.98        689.64        41.23 o                         
   1   4  15        256.53        235.79        17.62 o                         
   2   4  15        454.30        458.84        23.64 o                         
   3   4  15        120.57        124.43        15.91 o                         
   4   4  15        551.38        518.57        31.09 o                         
   5   4  15        481.15        523.55        31.99 o                         
   6   4  15        651.68        644.50        40.40 o                         
   7   4  15         36.05         13.95        21.73 o                         
   8   4  15        336.57        287.61        41.50 o                         
   9   4  15         12.79         42.38        33.31 o                         
   1   5  15         57.28         63.07        12.28 o                         
   2   5  15        203.88        240.56        21.31 o                         
   3   5  15       1686.36       1635.43        52.17 o                         
   4   5  15        628.38        622.11        33.44 o                         
   5   5  15       2563.63       2452.75        57.14 o                         
   6   5  15        132.82        136.47        23.92 o                         
   7   5  15          2.29        -10.42        20.72 o                         
   8   5  15        264.23        277.42        42.94 o                         
   9   5  15        309.36        285.23        54.64 o                         
   0   6  15        109.36        100.87        25.78 o                         
   1   6  15        874.14        868.69        25.69 o                         
   2   6  15        252.99        296.36        30.42 o                         
   3   6  15        634.20        581.57        30.85 o                         
   4   6  15       1114.73       1077.62        41.55 o                         
   5   6  15        199.72        189.95        22.94 o                         
   6   6  15         38.48         48.03        19.00 o                         
   7   6  15        397.64        406.11        44.50 o                         
   8   6  15          1.96          2.82        27.69 o                         
   9   6  15          0.25        -26.23        30.93 o                         
   1   7  15        118.21        175.96        19.64 o                         
   2   7  15         56.89         50.62        16.40 o                         
   3   7  15        411.87        415.24        30.05 o                         
   4   7  15        406.23        424.90        31.97 o                         
   5   7  15        243.13        160.48        26.11 o                         
   6   7  15         42.67         12.04        19.60 o                         
   7   7  15         55.12         62.07        27.70 o                         
   8   7  15        377.11        327.17        45.76 o                         
   9   7  15          1.77          2.19        33.77 o                         
   0   8  15        266.11        308.25        30.16 o                         
   1   8  15       1004.25       1069.75        38.15 o                         
   2   8  15       1650.88       1616.34        48.42 o                         
   3   8  15       1701.59       1749.42        53.20 o                         
   4   8  15         43.93         23.33        17.25 o                         
   5   8  15        115.79         82.28        22.82 o                         
   6   8  15        653.18        685.81        46.28 o                         
   7   8  15          1.69        -22.85        22.95 o                         
   8   8  15         88.56         55.80        30.38 o                         
   9   8  15        330.64        388.01        57.26 o                         
   1   9  15        775.57        747.03        38.47 o                         
   2   9  15       1270.20       1226.37        44.81 o                         
   3   9  15        248.94        255.06        25.77 o                         
   4   9  15        107.74        112.14        20.79 o                         
   5   9  15         23.21         12.88        18.64 o                         
   6   9  15        353.71        331.52        35.06 o                         
   7   9  15          0.79        -24.05        24.05 o                         
   8   9  15         12.27         49.35        34.44 o                         
   9   9  15          5.61        -28.48        41.38 o                         
   0  10  15       2496.91       2368.47        97.99 o                         
   1  10  15        490.60        519.54        36.98 o                         
   2  10  15        534.61        546.20        37.15 o                         
   3  10  15        630.62        555.45        34.85 o                         
   4  10  15         58.66         80.22        20.19 o                         
   5  10  15        191.64        173.14        28.07 o                         
   6  10  15        165.75        138.94        27.59 o                         
   7  10  15         67.95         54.59        27.15 o                         
   8  10  15         20.21         24.66        30.26 o                         
   1  11  15         35.37         33.47        22.00 o                         
   2  11  15         63.13         35.47        17.98 o                         
   3  11  15        506.56        558.16        38.99 o                         
   4  11  15        481.43        428.19        33.45 o                         
   5  11  15        128.27         94.88        25.16 o                         
   6  11  15         20.64         18.48        23.76 o                         
   7  11  15         15.52         16.97        24.06 o                         
   8  11  15        170.86        187.89        42.68 o                         
   0  12  15         20.47         -0.63        26.48 o                         
   1  12  15         50.95         16.81        23.30 o                         
   2  12  15        385.85        294.32        34.85 o                         
   3  12  15        292.18        312.20        31.12 o                         
   4  12  15         88.99         57.03        21.96 o                         
   5  12  15         71.93         64.25        26.15 o                         
   6  12  15        122.22         97.98        28.60 o                         
   7  12  15        510.30        556.96        53.36 o                         
   8  12  15        114.96        119.24        46.12 o                         
   1  13  15        289.19        257.84        32.23 o                         
   2  13  15         27.99         19.32        20.14 o                         
   3  13  15         32.75         25.91        23.65 o                         
   4  13  15        190.96        157.27        27.14 o                         
   5  13  15         55.78         20.63        22.69 o                         
   6  13  15        424.89        423.97        47.78 o                         
   7  13  15        219.15        211.03        39.43 o                         
   8  13  15        207.90        278.79        50.49 o                         
   0  14  15         48.21         76.49        35.11 o                         
   1  14  15        927.73        890.44        55.49 o                         
   2  14  15         65.80         82.23        24.92 o                         
   3  14  15        298.45        264.96        34.50 o                         
   4  14  15         33.98         46.73        21.62 o                         
   5  14  15        218.60        234.96        34.18 o                         
   6  14  15        223.83        197.40        38.73 o                         
   7  14  15          0.08         53.57        33.47 o                         
   8  14  15          0.23         99.14        94.83 o                         
   1  15  15        441.58        405.31        40.39 o                         
   2  15  15       1107.62       1103.54        63.02 o                         
   3  15  15         15.37         28.76        22.58 o                         
   4  15  15         79.66         41.81        26.95 o                         
   5  15  15         71.98         49.72        24.63 o                         
   6  15  15          4.09        -24.76        24.76 o                         
   7  15  15         39.95         76.91        32.90 o                         
   0  16  15        294.28        217.04        47.80 o                         
   1  16  15        966.39        880.45        63.88 o                         
   2  16  15        364.36        437.39        42.30 o                         
   3  16  15        250.87        200.35        32.59 o                         
   4  16  15         16.10         18.37        26.63 o                         
   5  16  15         19.74         36.45        26.39 o                         
   6  16  15          0.01         37.54        28.84 o                         
   7  16  15         47.17         64.81        34.36 o                         
   1  17  15        120.17        125.14        28.61 o                         
   2  17  15        442.41        474.84        45.51 o                         
   3  17  15        150.78        151.60        31.83 o                         
   4  17  15       1163.41       1210.93        76.49 o                         
   5  17  15          0.26         19.65        27.17 o                         
   6  17  15          0.33        -27.26        27.26 o                         
   7  17  15         82.75          0.41        60.35 o                         
   0  18  15        119.42         63.79        36.70 o                         
   1  18  15        128.72        122.65        30.06 o                         
   2  18  15        217.44        259.48        37.46 o                         
   3  18  15         82.15         -9.95        26.59 o                         
   4  18  15         36.30        -10.25        29.23 o                         
   5  18  15        201.15        154.65        39.51 o                         
   6  18  15        131.97        123.60        36.76 o                         
   1  19  15          0.16        -14.20        20.23 o                         
   2  19  15        239.46        254.78        37.67 o                         
   3  19  15        185.73        194.38        34.89 o                         
   4  19  15          7.25        -25.05        28.55 o                         
   5  19  15        773.88        818.79        75.10 o                         
   6  19  15        157.44        161.40        42.69 o                         
   0  20  15         33.07        -28.33        28.33 o                         
   1  20  15        329.92        365.90        43.60 o                         
   2  20  15         24.58        -15.93        23.65 o                         
   3  20  15        251.35        242.75        38.68 o                         
   4  20  15         63.29        149.91        37.12 o                         
   5  20  15          2.55         -7.49        29.26 o                         
   1  21  15         31.75         81.85        29.33 o                         
   2  21  15        290.99        350.00        44.07 o                         
   3  21  15         28.90         14.00        30.87 o                         
   4  21  15         38.75         47.43        33.16 o                         
   0  22  15        254.02        254.94        58.45 o                         
   1  22  15        127.57        134.51        35.23 o                         
   2  22  15        127.85        101.49        49.46 o                         
   3  22  15         59.01         72.34        34.00 o                         
   4  22  15        169.39        261.07        47.79 o                         
   1  23  15        272.25        244.43        65.33 o                         
   2  23  15        279.87        296.25        44.09 o                         
   3  23  15        192.34        209.12        44.70 o                         
   0  24  15         82.13          0.03        40.02 o                         
   1  24  15          1.98         26.77        31.21 o                         
   0   0  16        138.56        134.32        34.07 o                         
   1   0  16        496.29        550.33        38.55 o                         
   2   0  16        555.73        553.27        39.27 o                         
   3   0  16       2320.21       2430.32        70.09 o                         
   4   0  16       1145.14       1177.31        56.75 o                         
   5   0  16        572.13        588.75        45.60 o                         
   6   0  16         23.80         71.13        30.39 o                         
   7   0  16          0.06         -6.05        30.78 o                         
   8   0  16         73.57         92.82        50.91 o                         
   9   0  16        215.79         76.69        52.23 o                         
   1   1  16          2.93         -5.84        10.49 o                         
   2   1  16        222.73        252.02        20.36 o                         
   3   1  16         28.40         42.66        13.89 o                         
   4   1  16       2565.52       2398.96        50.27 o                         
   5   1  16         15.61         -1.80        13.62 o                         
   6   1  16         44.73         62.26        19.89 o                         
   7   1  16        125.93        143.64        27.22 o                         
   8   1  16        393.48        432.10        51.97 o                         
   9   1  16         37.13         10.63        34.76 o                         
   0   2  16        178.42        197.63        25.38 o                         
   1   2  16        656.24        672.20        29.52 o                         
   2   2  16       1454.91       1571.04        39.23 o                         
   3   2  16       1841.72       1765.65        50.56 o                         
   4   2  16        375.66        377.65        24.81 o                         
   5   2  16         40.17         58.28        16.10 o                         
   6   2  16        175.02        204.57        26.25 o                         
   7   2  16        100.07         97.80        24.87 o                         
   8   2  16        117.43         70.58        33.34 o                         
   9   2  16         74.42        104.59        38.66 o                         
   1   3  16        601.71        651.80        28.60 o                         
   2   3  16       1030.56       1132.31        35.55 o                         
   3   3  16         60.54         71.67        14.44 o                         
   4   3  16        353.30        356.72        26.17 o                         
   5   3  16         80.37         87.88        19.28 o                         
   6   3  16          1.70         11.99        17.33 o                         
   7   3  16         21.86         34.03        22.06 o                         
   8   3  16         28.57         17.10        25.65 o                         
   9   3  16         82.89        159.82        43.00 o                         
   0   4  16        227.48        184.27        24.39 o                         
   1   4  16       2740.70       2810.38        48.37 o                         
   2   4  16        306.90        351.64        27.86 o                         
   3   4  16       1020.84        930.96        37.39 o                         
   4   4  16       1204.03       1095.38        42.57 o                         
   5   4  16        939.64        956.14        42.85 o                         
   6   4  16         60.87         58.76        20.11 o                         
   7   4  16        191.51        217.86        32.97 o                         
   8   4  16        192.85        159.21        38.70 o                         
   9   4  16         44.31         84.11        46.95 o                         
   1   5  16          8.82          2.64        11.06 o                         
   2   5  16        151.48        165.70        18.94 o                         
   3   5  16        421.44        441.03        28.23 o                         
   4   5  16        721.95        733.75        39.85 o                         
   5   5  16          6.86         20.65        17.77 o                         
   6   5  16        123.26        115.96        22.99 o                         
   7   5  16         92.54        107.46        31.28 o                         
   8   5  16          2.28        -23.95        23.95 o                         
   9   5  16        339.79        402.41        56.44 o                         
   0   6  16        583.59        594.48        35.61 o                         
   1   6  16        581.60        538.05        27.78 o                         
   2   6  16          0.35         12.36        11.99 o                         
   3   6  16         47.30         38.07        14.84 o                         
   4   6  16        606.92        567.76        35.61 o                         
   5   6  16        199.74        177.26        24.82 o                         
   6   6  16          7.18         -4.31        18.16 o                         
   7   6  16          3.08        -22.79        22.79 o                         
   8   6  16          9.20         22.65        28.60 o                         
   9   6  16        114.51        168.33        42.80 o                         
   1   7  16        296.32        288.32        24.18 o                         
   2   7  16         93.89         65.98        16.92 o                         
   3   7  16        596.81        568.52        35.52 o                         
   4   7  16         10.72        -14.71        14.71 o                         
   5   7  16         42.99         24.19        20.10 o                         
   6   7  16          0.31         -9.45        17.59 o                         
   7   7  16        205.28        157.30        35.27 o                         
   8   7  16        138.96        195.29        40.69 o                         
   9   7  16         63.22         36.79        35.67 o                         
   0   8  16        101.11         95.62        31.33 o                         
   1   8  16       1110.75       1090.71        40.98 o                         
   2   8  16         49.98         33.90        15.89 o                         
   3   8  16        228.30        237.75        25.79 o                         
   4   8  16        108.93         66.80        19.51 o                         
   5   8  16        222.53        205.46        28.30 o                         
   6   8  16          0.05        -12.98        18.43 o                         
   7   8  16         73.05         49.41        28.49 o                         
   8   8  16        223.15        335.58        47.69 o                         
   1   9  16          0.03          9.63        15.29 o                         
   2   9  16        845.28        863.66        41.10 o                         
   3   9  16         13.74        -13.71        14.46 o                         
   4   9  16         98.63         82.66        19.83 o                         
   5   9  16        280.53        272.15        32.03 o                         
   6   9  16          0.06         -8.99        19.05 o                         
   7   9  16        239.49        214.09        38.78 o                         
   8   9  16         16.14        -19.43        27.32 o                         
   0  10  16       1186.41       1184.87        84.40 o                         
   1  10  16        180.16        173.74        27.72 o                         
   2  10  16        506.62        427.10        33.98 o                         
   3  10  16         10.53         42.28        18.06 o                         
   4  10  16         52.44         24.89        17.79 o                         
   5  10  16         15.82         38.43        21.58 o                         
   6  10  16          4.67         15.68        20.40 o                         
   7  10  16         41.92         88.26        28.90 o                         
   8  10  16         36.12         27.06        32.69 o                         
   1  11  16        293.22        229.58        31.02 o                         
   2  11  16        133.14        119.55        26.23 o                         
   3  11  16        389.99        441.93        35.83 o                         
   4  11  16         85.45         86.56        22.63 o                         
   5  11  16         12.42        -13.44        18.55 o                         
   6  11  16          8.22         -9.09        21.31 o                         
   7  11  16         14.21         19.96        25.23 o                         
   8  11  16        365.25        345.90        55.00 o                         
   0  12  16        669.29        628.95        65.26 o                         
   1  12  16         40.57         53.61        22.01 o                         
   2  12  16         66.77         45.94        22.45 o                         
   3  12  16        129.07        118.26        26.84 o                         
   4  12  16        181.20        166.05        28.65 o                         
   5  12  16        121.97         82.00        24.86 o                         
   6  12  16         69.10         40.94        25.88 o                         
   7  12  16        263.90        246.45        40.69 o                         
   8  12  16          0.49         43.61        34.12 o                         
   1  13  16         60.30         40.02        25.84 o                         
   2  13  16        121.30        117.39        26.87 o                         
   3  13  16         22.12        -14.05        22.08 o                         
   4  13  16       1055.45       1111.31        58.13 o                         
   5  13  16          4.50          4.10        20.49 o                         
   6  13  16         39.07          6.04        27.50 o                         
   7  13  16         54.73         60.96        41.45 o                         
   8  13  16         85.90        157.16       111.35 o                         
   0  14  16        175.21        133.58        39.31 o                         
   1  14  16          8.51        -18.17        18.17 o                         
   2  14  16        659.49        762.20        52.64 o                         
   3  14  16        274.35        206.15        32.38 o                         
   4  14  16         15.29         17.06        23.81 o                         
   5  14  16        150.02        152.68        33.45 o                         
   6  14  16        203.03        181.16        39.38 o                         
   7  14  16         54.10         23.73        30.32 o                         
   1  15  16        231.93        205.48        32.63 o                         
   2  15  16        444.57        414.31        41.12 o                         
   3  15  16         43.85         82.12        25.10 o                         
   4  15  16          0.55         -1.43        22.05 o                         
   5  15  16         38.27         70.28        30.30 o                         
   6  15  16          7.66         39.37        46.00 o                         
   7  15  16         37.83         31.68        37.36 o                         
   0  16  16        101.30         41.09        33.93 o                         
   1  16  16         18.55         37.86        22.15 o                         
   2  16  16         14.87        -19.46        19.46 o                         
   3  16  16         15.93         51.67        24.46 o                         
   4  16  16          0.05          3.05        24.53 o                         
   5  16  16        229.83        248.56        40.70 o                         
   6  16  16        126.59         79.20        34.12 o                         
   7  16  16          2.54         20.75        38.34 o                         
   1  17  16        925.32        941.03        61.09 o                         
   2  17  16          4.37         10.46        21.88 o                         
   3  17  16         87.70         31.50        25.46 o                         
   4  17  16         13.25         23.60        27.17 o                         
   5  17  16        151.81        136.31        35.13 o                         
   6  17  16        101.40         84.56        35.81 o                         
   0  18  16        298.35        338.21        58.27 o                         
   1  18  16        284.16        282.69        38.82 o                         
   2  18  16        231.40        267.71        38.32 o                         
   3  18  16        310.69        317.05        46.52 o                         
   4  18  16        327.37        337.52        45.59 o                         
   5  18  16        235.11        262.72        48.77 o                         
   6  18  16         84.65         92.73        56.84 o                         
   1  19  16        155.40        131.32        31.66 o                         
   2  19  16          0.35         37.44        27.69 o                         
   3  19  16         29.62        -11.32        23.90 o                         
   4  19  16        276.34        243.00        43.47 o                         
   5  19  16          0.77        -25.80        25.80 o                         
   0  20  16        562.41        556.18        74.23 o                         
   1  20  16         56.26         53.28        29.27 o                         
   2  20  16         73.71         43.00        27.29 o                         
   3  20  16         76.76         49.78        30.92 o                         
   4  20  16          3.55         44.24        30.49 o                         
   5  20  16          0.13         46.96        33.52 o                         
   1  21  16         20.36          8.03        31.53 o                         
   2  21  16        263.65        234.38        38.80 o                         
   3  21  16         55.66        119.88        36.86 o                         
   4  21  16         41.88        -16.22        29.02 o                         
   0  22  16          0.36        -18.88        35.31 o                         
   1  22  16         20.39         30.89        29.24 o                         
   2  22  16         50.21         71.26        34.95 o                         
   3  22  16         48.83         58.70        34.90 o                         
   1  23  16          4.29        -29.08        29.08 o                         
   2  23  16          0.31        -21.51        27.40 o                         
   1   1  17        933.15        932.92        34.91 o                         
   2   1  17       1461.51       1435.42        39.89 o                         
   3   1  17         66.74         57.63        16.82 o                         
   4   1  17         47.64         33.83        13.44 o                         
   5   1  17        407.38        408.80        32.04 o                         
   6   1  17        321.95        390.13        35.29 o                         
   7   1  17        106.11        103.99        26.66 o                         
   8   1  17         11.54         23.21        30.11 o                         
   9   1  17         95.00        223.88        47.16 o                         
   0   2  17        453.62        535.84        38.33 o                         
   1   2  17        123.29        106.16        16.12 o                         
   2   2  17       1687.22       1649.89        42.23 o                         
   3   2  17       2137.16       2025.27        45.83 o                         
   4   2  17       1745.96       1662.72        49.74 o                         
   5   2  17        360.53        357.44        29.34 o                         
   6   2  17        242.97        273.62        29.27 o                         
   7   2  17        198.75        159.01        28.21 o                         
   8   2  17         80.59         20.31        29.01 o                         
   9   2  17         95.92         99.07        43.15 o                         
   1   3  17        498.38        453.74        25.57 o                         
   2   3  17       1579.78       1458.09        40.54 o                         
   3   3  17          1.15          2.39        14.57 o                         
   4   3  17         72.92         87.72        18.70 o                         
   5   3  17        352.69        376.49        29.55 o                         
   6   3  17        108.65         97.37        22.43 o                         
   7   3  17        110.05        107.94        28.31 o                         
   8   3  17         23.89         68.27        50.19 o                         
   9   3  17         39.54         34.95        57.57 o                         
   0   4  17        326.51        382.35        33.33 o                         
   1   4  17        274.39        264.30        20.55 o                         
   2   4  17        540.90        626.16        32.18 o                         
   3   4  17        103.97         78.53        17.49 o                         
   4   4  17        103.95         88.87        18.20 o                         
   5   4  17          0.34         -2.41        15.09 o                         
   6   4  17         20.36         39.92        19.36 o                         
   7   4  17         73.77        105.63        30.16 o                         
   8   4  17        178.64        128.15        36.85 o                         
   9   4  17        512.05        506.25        67.48 o                         
   1   5  17         16.21         -3.12        12.27 o                         
   2   5  17       2943.10       2737.76        55.24 o                         
   3   5  17       1469.87       1375.02        46.02 o                         
   4   5  17       1151.92       1087.98        43.35 o                         
   5   5  17        255.02        178.26        24.80 o                         
   6   5  17        423.03        460.71        38.79 o                         
   7   5  17        200.24        147.61        33.30 o                         
   8   5  17        135.54        100.24        34.52 o                         
   9   5  17        252.74        315.51        54.51 o                         
   0   6  17        861.14        774.79        40.35 o                         
   1   6  17        236.87        259.26        21.42 o                         
   2   6  17       1614.05       1623.43        52.11 o                         
   3   6  17        266.91        296.34        27.43 o                         
   4   6  17         32.21         10.03        16.44 o                         
   5   6  17          0.07         -3.16        17.63 o                         
   6   6  17        278.00        256.31        32.42 o                         
   7   6  17         16.72        -22.40        22.40 o                         
   8   6  17        135.20        116.24        35.09 o                         
   9   6  17          0.34        -37.80        62.51 o                         
   1   7  17        633.63        638.32        34.16 o                         
   2   7  17         67.09         79.81        18.62 o                         
   3   7  17        448.33        402.08        31.15 o                         
   4   7  17         81.92         78.72        20.17 o                         
   5   7  17          0.44         14.16        20.96 o                         
   6   7  17         19.87        -18.06        18.06 o                         
   7   7  17         99.69         65.28        30.67 o                         
   8   7  17        185.89        190.76        40.48 o                         
   0   8  17       2911.30       2811.22       107.28 o                         
   1   8  17         29.95         36.94        17.36 o                         
   2   8  17       1121.24       1064.26        43.29 o                         
   3   8  17         17.41         22.88        16.77 o                         
   4   8  17        323.88        324.62        30.25 o                         
   5   8  17       1360.86       1423.41        63.33 o                         
   6   8  17        309.40        376.38        36.76 o                         
   7   8  17          2.74         -4.45        24.36 o                         
   8   8  17         50.91         62.94        33.08 o                         
   1   9  17       1283.80       1188.61        59.63 o                         
   2   9  17       2144.85       2053.40        62.14 o                         
   3   9  17          1.38         -3.95        19.75 o                         
   4   9  17        586.03        598.61        38.83 o                         
   5   9  17         14.36         12.09        19.61 o                         
   6   9  17        139.41        116.06        29.49 o                         
   7   9  17        278.47        357.41        45.30 o                         
   8   9  17        107.80        114.35        37.17 o                         
   0  10  17         37.52        -16.29        24.51 o                         
   1  10  17        454.63        411.97        38.53 o                         
   2  10  17         21.82          8.57        18.49 o                         
   3  10  17        654.14        668.61        42.88 o                         
   4  10  17          2.82        -16.04        16.04 o                         
   5  10  17        389.05        338.51        35.17 o                         
   6  10  17         15.29         34.56        21.51 o                         
   7  10  17          8.26         -3.67        24.49 o                         
   8  10  17        222.42        280.98        46.44 o                         
   1  11  17        307.73        345.25        36.71 o                         
   2  11  17        108.15         89.45        25.83 o                         
   3  11  17         34.73         50.80        20.16 o                         
   4  11  17         66.95         69.08        22.78 o                         
   5  11  17          0.99         -6.48        19.61 o                         
   6  11  17        124.52        123.86        31.80 o                         
   7  11  17          7.39        -11.20        25.69 o                         
   8  11  17         17.46         59.74        35.40 o                         
   0  12  17        189.99        157.39        40.48 o                         
   1  12  17         53.51         66.90        22.69 o                         
   2  12  17        188.38        181.35        29.96 o                         
   3  12  17         50.78         43.02        23.41 o                         
   4  12  17        187.41        191.05        28.59 o                         
   5  12  17        630.78        596.22        48.89 o                         
   6  12  17          7.69         17.77        36.70 o                         
   7  12  17          2.15          8.79        27.76 o                         
   8  12  17         53.27        -19.16        66.57 o                         
   1  13  17        322.46        285.26        36.02 o                         
   2  13  17         69.71         55.75        30.28 o                         
   3  13  17        249.01        225.87        33.47 o                         
   4  13  17         56.67         37.42        24.23 o                         
   5  13  17          1.33        -13.24        21.80 o                         
   6  13  17          1.89         -6.13        27.11 o                         
   7  13  17         67.87          0.26        29.54 o                         
   0  14  17        660.91        614.74        67.30 o                         
   1  14  17        222.44        194.57        31.60 o                         
   2  14  17        138.71        118.83        28.21 o                         
   3  14  17          8.58         -5.41        20.33 o                         
   4  14  17         23.86          9.88        23.77 o                         
   5  14  17         11.52         17.86        24.94 o                         
   6  14  17        229.51        205.17        53.42 o                         
   7  14  17         38.40         96.03        34.99 o                         
   1  15  17          1.36         32.72        23.99 o                         
   2  15  17         19.46         15.13        24.25 o                         
   3  15  17          5.19         -4.02        21.42 o                         
   4  15  17          7.63        -22.32        31.55 o                         
   5  15  17        167.88        162.84        37.27 o                         
   6  15  17          8.14        -21.03        32.67 o                         
   7  15  17          3.54          5.94        41.44 o                         
   0  16  17       2108.53       2194.73       129.91 o                         
   1  16  17         26.04         27.86        23.39 o                         
   2  16  17         85.81        108.66        28.09 o                         
   3  16  17         30.38        -14.67        20.12 o                         
   4  16  17         39.59         38.82        27.11 o                         
   5  16  17         66.91         84.86        44.77 o                         
   6  16  17         82.70         82.83        34.73 o                         
   1  17  17         11.00         -0.95        22.50 o                         
   2  17  17         74.82         95.78        35.80 o                         
   3  17  17          5.86         15.66        23.38 o                         
   4  17  17        175.11        140.98        34.91 o                         
   5  17  17         21.93         13.18        26.51 o                         
   6  17  17         37.78         37.40        31.31 o                         
   0  18  17        487.29        624.78        73.91 o                         
   1  18  17        118.65        153.67        32.75 o                         
   2  18  17         90.12         85.25        28.93 o                         
   3  18  17        156.40        141.01        37.99 o                         
   4  18  17         43.42         33.06        31.09 o                         
   5  18  17          2.50         23.80        32.40 o                         
   1  19  17         63.22        -18.61        23.75 o                         
   2  19  17        327.90        256.58        45.24 o                         
   3  19  17          0.24         48.07        27.60 o                         
   4  19  17        369.96        304.13        46.42 o                         
   5  19  17         96.25        123.08        43.48 o                         
   0  20  17         19.22         55.47        39.70 o                         
   1  20  17         53.12         59.16        28.76 o                         
   2  20  17          2.02         -7.08        23.36 o                         
   3  20  17         96.48         65.67        33.53 o                         
   4  20  17          3.00        -22.30        43.90 o                         
   1  21  17          7.95         18.44        26.50 o                         
   2  21  17         32.71         33.11        29.33 o                         
   3  21  17         19.64         18.37        33.81 o                         
   4  21  17        278.53        218.41        48.71 o                         
   0  22  17        106.50        137.59        59.66 o                         
   1  22  17         31.47         38.07        31.79 o                         
   2  22  17        412.72        351.77        47.32 o                         
   3  22  17        715.82        774.58        69.69 o                         
   1  23  17        102.60         64.17        31.73 o                         
   0   0  18        131.63        125.91        34.77 o                         
   1   0  18        713.01        706.86        46.13 o                         
   2   0  18        113.73        152.09        31.35 o                         
   3   0  18       2437.69       2447.37        73.76 o                         
   4   0  18        123.72        104.44        41.52 o                         
   5   0  18         20.37         22.64        23.51 o                         
   6   0  18        154.46        210.21        44.43 o                         
   7   0  18         40.78         33.79        31.58 o                         
   8   0  18         78.44        112.85        51.70 o                         
   9   0  18         59.49         41.96        53.07 o                         
   1   1  18        314.51        389.04        25.02 o                         
   2   1  18       1292.32       1364.70        41.89 o                         
   3   1  18        844.73        854.19        36.85 o                         
   4   1  18        698.13        719.96        37.01 o                         
   5   1  18        141.36         92.99        19.62 o                         
   6   1  18          2.24          0.78        19.40 o                         
   7   1  18         42.48         31.81        24.33 o                         
   8   1  18          1.68        -17.78        26.84 o                         
   9   1  18        127.83        150.38        62.69 o                         
   0   2  18        437.52        444.36        36.82 o                         
   1   2  18       1272.22       1372.20        39.56 o                         
   2   2  18          0.24         -2.98        12.99 o                         
   3   2  18        332.35        364.46        27.27 o                         
   4   2  18        304.90        316.83        26.06 o                         
   5   2  18         22.32         18.59        16.01 o                         
   6   2  18         53.82         60.10        22.38 o                         
   7   2  18          0.02         42.41        29.14 o                         
   8   2  18          1.26        -26.97        29.80 o                         
   9   2  18         18.51         -4.64        34.89 o                         
   1   3  18        142.43        191.17        19.23 o                         
   2   3  18        582.46        678.30        34.62 o                         
   3   3  18         11.06         34.92        14.76 o                         
   4   3  18       1687.23       1689.55        51.82 o                         
   5   3  18        414.25        408.68        30.85 o                         
   6   3  18         21.43         36.43        19.30 o                         
   7   3  18          0.07        -20.59        20.59 o                         
   8   3  18         66.18         99.42        39.07 o                         
   0   4  18        138.62        112.30        24.25 o                         
   1   4  18       1339.96       1327.37        38.62 o                         
   2   4  18       1005.01        898.41        39.08 o                         
   3   4  18       1093.27       1177.86        44.54 o                         
   4   4  18        144.56        159.41        20.71 o                         
   5   4  18        126.71        135.49        23.59 o                         
   6   4  18          3.19        -13.21        18.27 o                         
   7   4  18          0.34          0.91        21.65 o                         
   8   4  18        425.84        555.36        65.60 o                         
   1   5  18        996.56        967.98        37.17 o                         
   2   5  18        187.29        215.69        21.90 o                         
   3   5  18        661.07        604.40        37.44 o                         
   4   5  18        251.57        156.61        24.01 o                         
   5   5  18         40.11         44.49        19.27 o                         
   6   5  18        324.06        334.53        35.40 o                         
   7   5  18        149.83        161.44        34.32 o                         
   8   5  18        208.32        198.16        39.31 o                         
   0   6  18       4258.75       4194.40       125.49 o                         
   1   6  18        796.42        764.72        38.33 o                         
   2   6  18       4111.77       3993.47        75.73 o                         
   3   6  18        437.23        388.68        31.41 o                         
   4   6  18         21.39         15.08        16.65 o                         
   5   6  18          7.67        -15.79        15.79 o                         
   6   6  18        336.90        304.10        34.18 o                         
   7   6  18         20.39         18.27        25.02 o                         
   8   6  18        219.68        246.48        42.59 o                         
   1   7  18          2.21          2.66        15.27 o                         
   2   7  18       2650.29       2562.82        61.15 o                         
   3   7  18         61.72         48.83        19.01 o                         
   4   7  18        122.44        116.73        22.96 o                         
   5   7  18          6.64          9.62        18.80 o                         
   6   7  18        286.65        264.59        32.73 o                         
   7   7  18         90.51         76.14        30.81 o                         
   8   7  18        499.76        579.27        57.84 o                         
   0   8  18      12060.49      12228.85       240.90 o                         
   1   8  18          2.99        -17.18        19.63 o                         
   2   8  18          0.98         21.32        17.80 o                         
   3   8  18       1602.52       1625.41        55.93 o                         
   4   8  18         83.92         91.39        21.41 o                         
   5   8  18        345.59        354.89        34.40 o                         
   6   8  18        171.48        164.88        28.64 o                         
   7   8  18          1.30        -22.66        22.66 o                         
   8   8  18        172.81        132.49        43.95 o                         
   1   9  18        108.29        107.45        25.17 o                         
   2   9  18          0.04          8.69        18.83 o                         
   3   9  18          4.64         32.34        18.68 o                         
   4   9  18         37.06         30.33        20.08 o                         
   5   9  18         77.97         92.52        23.98 o                         
   6   9  18         87.76         91.47        24.96 o                         
   7   9  18        125.68        127.32        34.51 o                         
   8   9  18        234.94        265.96        44.39 o                         
   0  10  18        131.63        107.01        36.23 o                         
   1  10  18        272.04        252.66        32.66 o                         
   2  10  18        777.36        717.00        49.92 o                         
   3  10  18        717.69        778.16        47.06 o                         
   4  10  18         72.42         67.77        22.32 o                         
   5  10  18        198.51        172.13        31.34 o                         
   6  10  18        275.97        279.53        36.29 o                         
   7  10  18         43.47         65.00        32.86 o                         
   8  10  18        205.63        214.45        47.11 o                         
   1  11  18        168.06        184.35        30.59 o                         
   2  11  18          0.11        -17.69        17.69 o                         
   3  11  18         75.72         27.69        22.59 o                         
   4  11  18         33.11         23.84        19.56 o                         
   5  11  18         30.90         19.28        22.93 o                         
   6  11  18        566.99        621.94        55.02 o                         
   7  11  18          1.18         16.10        29.85 o                         
   0  12  18        668.36        600.89        69.84 o                         
   1  12  18          8.73         -9.92        19.07 o                         
   2  12  18          6.52         18.56        21.20 o                         
   3  12  18         96.80        124.04        29.96 o                         
   4  12  18        232.06        232.96        33.94 o                         
   5  12  18        113.47         99.70        27.91 o                         
   6  12  18        177.79        131.83        32.80 o                         
   7  12  18          2.14         12.33        37.59 o                         
   1  13  18          5.67        -15.97        19.39 o                         
   2  13  18          4.25         15.92        21.15 o                         
   3  13  18          0.88        -18.69        18.69 o                         
   4  13  18          0.01          2.79        23.13 o                         
   5  13  18         59.76         27.68        29.60 o                         
   6  13  18         93.04        138.90        31.98 o                         
   7  13  18        272.91        299.11        46.09 o                         
   0  14  18        456.60        464.81        63.72 o                         
   1  14  18         74.08         53.94        23.90 o                         
   2  14  18         26.67         14.23        20.82 o                         
   3  14  18        167.53        167.19        31.62 o                         
   4  14  18        286.15        380.09        45.27 o                         
   5  14  18        556.44        569.71        54.68 o                         
   6  14  18         13.07          1.40        33.48 o                         
   7  14  18         83.24         68.12        38.23 o                         
   1  15  18          2.37         -1.85        21.99 o                         
   2  15  18         44.39         11.73        32.09 o                         
   3  15  18          9.27          5.69        22.40 o                         
   4  15  18        149.79        129.70        33.07 o                         
   5  15  18        149.18        110.93        34.21 o                         
   6  15  18          6.17         22.71        29.46 o                         
   0  16  18        605.30        559.98        70.95 o                         
   1  16  18         74.72         93.12        27.55 o                         
   2  16  18         34.69         46.42        24.45 o                         
   3  16  18        103.40         45.29        25.45 o                         
   4  16  18          0.96         29.14        30.37 o                         
   5  16  18        228.45        215.05        41.45 o                         
   6  16  18         25.40         55.43        33.65 o                         
   1  17  18         34.19         22.38        28.58 o                         
   2  17  18        404.62        389.26        43.99 o                         
   3  17  18         83.90         93.21        29.74 o                         
   4  17  18        152.34        180.03        37.39 o                         
   5  17  18        235.78        151.17        38.12 o                         
   6  17  18          5.68        -14.07        33.73 o                         
   0  18  18        439.64        453.61        67.36 o                         
   1  18  18          0.03        -10.87        22.87 o                         
   2  18  18        733.90        740.04        58.41 o                         
   3  18  18          8.88         19.17        26.10 o                         
   4  18  18        523.43        607.47        60.55 o                         
   5  18  18        538.40        593.84        64.16 o                         
   1  19  18        107.49         69.60        30.07 o                         
   2  19  18         37.82         54.26        28.34 o                         
   3  19  18         84.01         99.17        33.99 o                         
   4  19  18         39.07         90.92        35.24 o                         
   5  19  18         21.61        -63.70        63.70 o                         
   0  20  18        386.83        463.29        67.99 o                         
   1  20  18        103.62        107.94        33.17 o                         
   2  20  18          0.21        -11.29        33.60 o                         
   3  20  18          3.80         -8.80        29.53 o                         
   4  20  18         41.82         38.07        34.77 o                         
   1  21  18         35.20         36.04        35.97 o                         
   2  21  18         31.48        -22.28        26.82 o                         
   3  21  18          0.09        -13.07        33.68 o                         
   0  22  18         11.30        -33.29        37.25 o                         
   1  22  18          6.40         25.53        38.69 o                         
   2  22  18        123.27         86.63        36.75 o                         
   1   1  19         63.88         69.78        16.20 o                         
   2   1  19        104.75        127.05        18.61 o                         
   3   1  19        258.84        235.32        24.00 o                         
   4   1  19        164.21        197.13        22.90 o                         
   5   1  19         31.19         23.43        17.50 o                         
   6   1  19         14.90        -20.63        20.63 o                         
   7   1  19         29.25         -6.70        22.26 o                         
   8   1  19         34.11        108.04        40.69 o                         
   0   2  19          8.90         28.08        20.31 o                         
   1   2  19        587.63        745.99        33.80 o                         
   2   2  19       1492.73       1521.87        43.73 o                         
   3   2  19        144.51        163.09        21.47 o                         
   4   2  19         49.73         33.62        16.35 o                         
   5   2  19         23.81         20.32        16.68 o                         
   6   2  19         55.70         58.61        23.89 o                         
   7   2  19          1.04        -24.30        24.30 o                         
   8   2  19         72.84         43.04        40.29 o                         
   1   3  19         38.11         28.65        13.64 o                         
   2   3  19        297.97        309.11        25.79 o                         
   3   3  19         11.01          1.24        13.51 o                         
   4   3  19        877.88        813.69        40.54 o                         
   5   3  19          6.13          4.71        16.30 o                         
   6   3  19         93.57        135.74        26.48 o                         
   7   3  19         12.82         33.52        26.81 o                         
   8   3  19         78.14        134.79        48.73 o                         
   0   4  19        327.30        358.85        34.76 o                         
   1   4  19        168.82        123.28        18.96 o                         
   2   4  19        171.85        133.69        19.66 o                         
   3   4  19         30.93         53.13        18.68 o                         
   4   4  19        802.70        769.72        43.12 o                         
   5   4  19        844.85        763.11        43.55 o                         
   6   4  19          3.20        -16.53        16.53 o                         
   7   4  19          1.17        -25.51        25.51 o                         
   8   4  19        178.53        208.75        49.49 o                         
   1   5  19        445.81        470.56        28.91 o                         
   2   5  19        413.56        403.27        30.76 o                         
   3   5  19          0.44        -14.79        14.79 o                         
   4   5  19         25.45          0.56        17.34 o                         
   5   5  19        152.71        164.97        25.53 o                         
   6   5  19        205.16        253.11        37.11 o                         
   7   5  19          0.69          1.11        34.57 o                         
   8   5  19        155.86        226.38        45.22 o                         
   0   6  19        104.68        139.56        37.32 o                         
   1   6  19        698.09        726.18        38.39 o                         
   2   6  19         29.79         19.74        17.10 o                         
   3   6  19        975.42        961.81        47.48 o                         
   4   6  19          7.72         29.61        18.38 o                         
   5   6  19         17.08        -19.85        19.85 o                         
   6   6  19         46.56         11.51        19.53 o                         
   7   6  19          4.02         23.93        26.48 o                         
   8   6  19         45.72         26.25        32.19 o                         
   1   7  19       3299.07       3104.63        82.69 o                         
   2   7  19          1.77         13.85        17.61 o                         
   3   7  19         36.39         37.67        18.32 o                         
   4   7  19        274.95        295.84        30.79 o                         
   5   7  19         16.37         24.70        19.53 o                         
   6   7  19          7.80         -9.77        18.77 o                         
   7   7  19          8.39        -12.80        24.98 o                         
   8   7  19        161.17        226.68        43.39 o                         
   0   8  19       2674.77       2785.84       112.98 o                         
   1   8  19        886.66        795.37        51.18 o                         
   2   8  19        588.36        557.84        44.53 o                         
   3   8  19         13.04         -3.03        18.64 o                         
   4   8  19         13.91         26.89        20.36 o                         
   5   8  19        131.94        206.77        29.36 o                         
   6   8  19        313.57        374.87        38.28 o                         
   7   8  19        229.94        288.03        48.28 o                         
   8   8  19         11.50        -30.02        30.02 o                         
   1   9  19          5.71        -10.16        18.22 o                         
   2   9  19         96.01         85.57        25.72 o                         
   3   9  19        513.26        517.63        39.33 o                         
   4   9  19         87.47         84.81        23.73 o                         
   5   9  19        563.66        569.25        47.02 o                         
   6   9  19         92.68        102.24        27.55 o                         
   7   9  19          2.19         36.19        59.36 o                         
   8   9  19         91.57        179.75        44.67 o                         
   0  10  19        112.01        155.83        40.99 o                         
   1  10  19          2.65        -15.45        18.26 o                         
   2  10  19        735.96        692.67        49.95 o                         
   3  10  19         87.20         56.42        24.08 o                         
   4  10  19         10.07          4.05        18.45 o                         
   5  10  19         63.64         -7.35        28.34 o                         
   6  10  19        172.75        198.97        34.26 o                         
   7  10  19        100.74        135.58        38.30 o                         
   1  11  19        260.70        257.99        34.80 o                         
   2  11  19         53.80         51.97        24.44 o                         
   3  11  19          1.55        -11.31        18.88 o                         
   4  11  19         11.70         21.92        23.01 o                         
   5  11  19         22.06        -23.96        25.59 o                         
   6  11  19        318.54        297.84        39.66 o                         
   7  11  19          0.08         30.29        31.20 o                         
   0  12  19         65.76          6.51        31.52 o                         
   1  12  19        396.13        377.24        40.38 o                         
   2  12  19         35.75         10.67        20.72 o                         
   3  12  19        450.43        487.53        45.36 o                         
   4  12  19          1.75          4.82        22.37 o                         
   5  12  19        251.35        226.19        37.97 o                         
   6  12  19         37.70         54.37        38.20 o                         
   7  12  19        131.26        161.81        41.30 o                         
   1  13  19        502.33        471.22        44.04 o                         
   2  13  19          0.00          6.85        22.01 o                         
   3  13  19         21.58         69.33        33.43 o                         
   4  13  19          5.38         62.23        27.70 o                         
   5  13  19          0.50        -23.45        23.45 o                         
   6  13  19          7.67         11.48        28.86 o                         
   7  13  19          0.01        -23.38        29.96 o                         
   0  14  19       1466.09       1478.37       105.86 o                         
   1  14  19         72.63         82.04        26.91 o                         
   2  14  19          1.74         -6.36        20.49 o                         
   3  14  19         16.50         -5.07        21.13 o                         
   4  14  19         31.18         70.56        34.68 o                         
   5  14  19        379.08        349.21        46.13 o                         
   6  14  19        176.18         78.04        34.71 o                         
   1  15  19          4.35         -3.99        21.61 o                         
   2  15  19         34.91         15.13        24.26 o                         
   3  15  19         68.39         41.24        25.52 o                         
   4  15  19          4.57        -24.33        24.33 o                         
   5  15  19         30.72        -20.63        25.96 o                         
   6  15  19        111.53        120.36        38.40 o                         
   0  16  19        398.40        394.54        62.30 o                         
   1  16  19        111.73         80.45        28.49 o                         
   2  16  19         23.50        -22.22        22.22 o                         
   3  16  19         95.02         66.31        27.44 o                         
   4  16  19         39.37         34.20        28.30 o                         
   5  16  19         22.61        -26.88        26.88 o                         
   6  16  19         28.91         23.99        35.30 o                         
   1  17  19         17.24        -19.77        24.69 o                         
   2  17  19         80.69         22.64        35.69 o                         
   3  17  19          7.60        -20.55        20.55 o                         
   4  17  19         53.38         75.49        35.43 o                         
   5  17  19         31.90         -7.68        42.51 o                         
   0  18  19          8.13         57.54        39.04 o                         
   1  18  19         65.16         41.42        26.81 o                         
   2  18  19        141.43        173.17        43.20 o                         
   3  18  19         13.39         35.64        29.33 o                         
   4  18  19         26.89         58.79        32.68 o                         
   5  18  19          7.77         -0.44        29.47 o                         
   1  19  19         65.63         57.32        34.94 o                         
   2  19  19          8.53        -20.69        27.82 o                         
   3  19  19         31.18          6.06        29.00 o                         
   4  19  19          7.02        -29.47        47.45 o                         
   0  20  19        107.88        257.80        57.77 o                         
   1  20  19         34.53         -4.33        42.21 o                         
   2  20  19          7.20        -30.54        34.56 o                         
   3  20  19          0.03        -28.94        28.94 o                         
   1  21  19         56.13        100.69        38.47 o                         
   2  21  19        195.97        187.80        42.90 o                         
   0  22  19        261.15        404.70        72.16 o                         
   0   0  20         73.09         56.26        33.25 o                         
   1   0  20        505.40        461.06        40.54 o                         
   2   0  20         81.79         62.30        25.39 o                         
   3   0  20       2051.25       2169.32        73.99 o                         
   4   0  20        773.56        852.95        64.29 o                         
   5   0  20          0.06         74.68        33.81 o                         
   6   0  20        189.53        158.77        52.54 o                         
   7   0  20        243.58        276.33        52.96 o                         
   8   0  20          4.09        -15.43        58.38 o                         
   1   1  20        171.17        138.46        19.47 o                         
   2   1  20       1158.86       1167.62        42.33 o                         
   3   1  20        640.44        724.43        38.59 o                         
   4   1  20        592.64        636.49        39.48 o                         
   5   1  20        320.92        267.79        29.63 o                         
   6   1  20         33.75         57.99        25.59 o                         
   7   1  20        113.21        152.42        37.97 o                         
   8   1  20        222.02        173.43        49.12 o                         
   0   2  20         12.54          4.77        18.34 o                         
   1   2  20        388.45        472.06        28.67 o                         
   2   2  20        498.44        445.52        30.84 o                         
   3   2  20        334.99        341.39        27.68 o                         
   4   2  20        158.40        173.61        23.02 o                         
   5   2  20        104.53        115.52        22.75 o                         
   6   2  20        190.87        174.51        35.37 o                         
   7   2  20        108.77        167.57        35.98 o                         
   8   2  20         11.44        -23.45        35.28 o                         
   1   3  20         42.07         42.66        16.40 o                         
   2   3  20        913.75        934.89        41.78 o                         
   3   3  20          1.01         -2.05        14.44 o                         
   4   3  20        236.94        215.99        27.36 o                         
   5   3  20         62.27         31.00        19.31 o                         
   6   3  20          3.31         28.35        25.47 o                         
   7   3  20        172.28        117.21        33.96 o                         
   8   3  20          3.79         70.65        38.19 o                         
   0   4  20        717.80        755.27        56.51 o                         
   1   4  20        158.91         98.22        19.94 o                         
   2   4  20         30.97         19.93        15.26 o                         
   3   4  20          3.91        -13.41        15.88 o                         
   4   4  20        127.19        110.23        22.70 o                         
   5   4  20        111.09         75.02        21.29 o                         
   6   4  20          1.83         -6.51        25.51 o                         
   7   4  20         27.25          7.69        28.20 o                         
   8   4  20        165.66        149.36        47.16 o                         
   1   5  20         63.15         86.19        20.13 o                         
   2   5  20        484.25        417.02        32.87 o                         
   3   5  20        226.83        190.42        25.34 o                         
   4   5  20        997.33       1110.76        53.08 o                         
   5   5  20         55.04         50.84        21.58 o                         
   6   5  20          3.80        -11.15        23.73 o                         
   7   5  20         11.68          5.12        26.49 o                         
   8   5  20         36.24         37.80        39.38 o                         
   0   6  20         65.46         43.56        31.50 o                         
   1   6  20          2.09        -10.52        18.29 o                         
   2   6  20        191.41        180.66        24.27 o                         
   3   6  20       3209.26       3295.51        74.45 o                         
   4   6  20         61.77         22.62        18.80 o                         
   5   6  20          1.09         -8.99        18.80 o                         
   6   6  20         31.67         17.98        21.86 o                         
   7   6  20         55.08         39.56        31.87 o                         
   8   6  20          0.00        -26.89        26.89 o                         
   1   7  20        184.09        169.04        29.88 o                         
   2   7  20        852.29        797.53        53.27 o                         
   3   7  20        488.34        515.71        39.62 o                         
   4   7  20        122.97         93.84        23.18 o                         
   5   7  20         69.80         82.95        24.29 o                         
   6   7  20          9.55        -12.64        20.53 o                         
   7   7  20         55.26          9.74        35.85 o                         
   8   7  20        145.74         83.31        38.09 o                         
   0   8  20        799.00        900.77        80.04 o                         
   1   8  20          0.86        -16.83        16.83 o                         
   2   8  20        244.23        253.34        34.42 o                         
   3   8  20         32.10         13.49        19.17 o                         
   4   8  20        129.00        129.45        26.05 o                         
   5   8  20        210.43        221.13        32.53 o                         
   6   8  20         83.99         95.75        28.67 o                         
   7   8  20         10.63         20.31        30.28 o                         
   1   9  20         93.24        142.61        28.96 o                         
   2   9  20       1499.84       1541.41        73.53 o                         
   3   9  20          0.08        -18.53        18.53 o                         
   4   9  20         34.67         62.68        22.53 o                         
   5   9  20        915.93        912.58        58.44 o                         
   6   9  20          9.11         27.71        31.57 o                         
   7   9  20         57.81         79.84        45.05 o                         
   0  10  20         41.16        -25.16        25.16 o                         
   1  10  20        979.43        900.53        56.90 o                         
   2  10  20          0.02          1.50        19.79 o                         
   3  10  20         48.60         27.61        22.52 o                         
   4  10  20        168.08        119.29        29.09 o                         
   5  10  20         78.13         53.18        24.95 o                         
   6  10  20         47.44         19.43        23.82 o                         
   7  10  20          0.51          4.97        29.61 o                         
   1  11  20        210.94        221.41        34.11 o                         
   2  11  20        132.45        124.10        28.96 o                         
   3  11  20        169.19        133.03        28.97 o                         
   4  11  20        413.93        412.20        43.75 o                         
   5  11  20        227.48        197.03        36.68 o                         
   6  11  20         64.44        148.90        31.71 o                         
   7  11  20        122.16        226.16        45.23 o                         
   0  12  20        222.53        235.23        49.03 o                         
   1  12  20        164.30         82.10        27.06 o                         
   2  12  20        433.99        484.56        45.81 o                         
   3  12  20         81.16         85.55        26.48 o                         
   4  12  20        104.37        111.51        31.87 o                         
   5  12  20         83.44         39.00        27.49 o                         
   6  12  20        246.16        279.70        47.31 o                         
   7  12  20          0.68         95.70        40.06 o                         
   1  13  20          6.55        -19.65        19.81 o                         
   2  13  20          5.26        -12.10        21.81 o                         
   3  13  20         62.79         45.01        24.52 o                         
   4  13  20         21.53         54.19        29.78 o                         
   5  13  20          2.72         33.88        28.53 o                         
   6  13  20         26.18          4.51        30.86 o                         
   0  14  20         55.32         32.92        35.57 o                         
   1  14  20        229.47        206.52        34.46 o                         
   2  14  20         15.48        -22.03        22.13 o                         
   3  14  20        185.27        163.19        33.54 o                         
   4  14  20         84.26         87.91        30.87 o                         
   5  14  20         32.80        -28.84        28.84 o                         
   6  14  20        139.55         98.52        38.46 o                         
   1  15  20        214.51        242.09        36.31 o                         
   2  15  20        289.41        278.92        39.97 o                         
   3  15  20        104.27        107.92        30.63 o                         
   4  15  20         47.76         -3.36        26.91 o                         
   5  15  20        259.08        265.75        42.36 o                         
   6  15  20         19.42         44.15        34.48 o                         
   0  16  20        195.99        158.79        47.89 o                         
   1  16  20          2.99        -20.69        20.69 o                         
   2  16  20        173.02        112.56        31.65 o                         
   3  16  20          0.08        -21.94        21.94 o                         
   4  16  20          0.03          0.16        27.03 o                         
   5  16  20         47.71        110.51        34.72 o                         
   1  17  20        525.72        574.30        52.97 o                         
   2  17  20        124.54        128.76        33.71 o                         
   3  17  20         33.61        -10.62        24.02 o                         
   4  17  20        255.72        298.84        47.88 o                         
   5  17  20          0.33         31.38        38.84 o                         
   0  18  20        212.09        154.47        51.40 o                         
   1  18  20         39.95          6.00        25.36 o                         
   2  18  20          3.10          6.96        26.61 o                         
   3  18  20         30.86         24.89        29.09 o                         
   4  18  20         99.67         88.30        45.91 o                         
   1  19  20        285.82        274.89        42.02 o                         
   2  19  20          6.16         17.44        28.15 o                         
   3  19  20          4.91        -19.52        32.13 o                         
   0  20  20        527.71        426.54        73.20 o                         
   1  20  20         11.89         -6.83        27.09 o                         
   2  20  20         30.55         24.72        30.30 o                         
   3  20  20         37.92         79.60        56.80 o                         
   1  21  20          5.14          2.06        28.80 o                         
   1   1  21        431.79        424.33        28.39 o                         
   2   1  21        803.28        760.78        39.50 o                         
   3   1  21        250.04        231.07        25.51 o                         
   4   1  21        478.09        412.84        33.91 o                         
   5   1  21        335.67        275.98        30.19 o                         
   6   1  21         57.85         57.88        27.57 o                         
   7   1  21         23.12         15.91        29.55 o                         
   8   1  21        143.13        134.24        52.62 o                         
   0   2  21       2032.46       2106.53        72.90 o                         
   1   2  21         18.65         18.59        15.38 o                         
   2   2  21        442.95        339.46        28.73 o                         
   3   2  21         61.78         33.70        16.90 o                         
   4   2  21         49.89         55.43        21.85 o                         
   5   2  21        467.30        563.85        42.73 o                         
   6   2  21        144.73        110.37        31.77 o                         
   7   2  21         14.26         34.45        28.37 o                         
   8   2  21        128.84        209.77        50.63 o                         
   1   3  21        541.05        468.26        31.23 o                         
   2   3  21        210.11        230.90        25.03 o                         
   3   3  21        404.49        386.46        32.73 o                         
   4   3  21        206.36        204.72        27.38 o                         
   5   3  21        175.06        199.32        29.64 o                         
   6   3  21         46.13         63.90        28.38 o                         
   7   3  21          0.98         22.43        28.67 o                         
   8   3  21        280.01        325.59        57.93 o                         
   0   4  21        558.23        542.18        75.82 o                         
   1   4  21         71.72         77.38        19.98 o                         
   2   4  21          7.61        -15.54        15.54 o                         
   3   4  21          3.56          9.73        17.48 o                         
   4   4  21         15.79         15.17        18.26 o                         
   5   4  21          9.31         -0.75        19.95 o                         
   6   4  21        226.36        231.10        38.32 o                         
   7   4  21        194.90        255.11        42.46 o                         
   8   4  21        361.78        608.96        71.53 o                         
   1   5  21       1236.68       1276.10        63.87 o                         
   2   5  21          1.70         37.78        18.42 o                         
   3   5  21         26.92         -5.79        16.95 o                         
   4   5  21        141.84        151.90        25.75 o                         
   5   5  21         44.91         61.11        22.79 o                         
   6   5  21         19.80         22.10        25.45 o                         
   7   5  21          6.04         -2.95        30.00 o                         
   0   6  21        510.94        468.88        60.47 o                         
   1   6  21         50.89         27.15        21.49 o                         
   2   6  21        189.49        128.48        28.18 o                         
   3   6  21        570.21        530.18        41.15 o                         
   4   6  21         26.70         24.69        19.48 o                         
   5   6  21        150.21        151.87        27.71 o                         
   6   6  21        351.99        361.57        38.71 o                         
   7   6  21         43.06         49.01        33.36 o                         
   1   7  21        861.80        915.72        56.67 o                         
   2   7  21        258.69        231.86        33.74 o                         
   3   7  21          5.57         27.93        25.71 o                         
   4   7  21        111.08        123.99        27.19 o                         
   5   7  21         59.86        109.29        26.91 o                         
   6   7  21         90.41        119.23        30.51 o                         
   7   7  21         10.08         29.98        69.42 o                         
   0   8  21        237.97        276.94        49.34 o                         
   1   8  21       1610.83       1454.43        70.56 o                         
   2   8  21        396.03        347.00        38.71 o                         
   3   8  21          9.45         15.60        24.56 o                         
   4   8  21        102.61        103.67        26.47 o                         
   5   8  21        146.21        177.29        31.45 o                         
   6   8  21          4.92         22.11        23.62 o                         
   7   8  21        118.60         36.83        31.17 o                         
   1   9  21         46.06         38.77        22.55 o                         
   2   9  21         43.11         24.65        27.65 o                         
   3   9  21          9.16          8.73        20.94 o                         
   4   9  21        374.44        420.63        42.95 o                         
   5   9  21          6.16         15.64        22.60 o                         
   6   9  21          0.60        -14.69        28.98 o                         
   7   9  21          2.75         29.50        39.95 o                         
   0  10  21          8.13        -24.50        29.31 o                         
   1  10  21        353.61        351.46        39.27 o                         
   2  10  21         18.67         67.81        24.63 o                         
   3  10  21          8.96         15.83        22.66 o                         
   4  10  21        558.60        547.68        48.47 o                         
   5  10  21          3.87        -21.01        21.01 o                         
   6  10  21         17.49        -12.22        30.96 o                         
   7  10  21         32.41         41.78        36.95 o                         
   1  11  21         21.49          6.90        22.29 o                         
   2  11  21          0.41        -15.05        19.99 o                         
   3  11  21        365.58        333.72        40.24 o                         
   4  11  21         97.16        106.95        32.48 o                         
   5  11  21        235.69        220.45        39.01 o                         
   6  11  21         57.22         52.18        37.10 o                         
   0  12  21          0.13        -28.09        28.09 o                         
   1  12  21        322.23        354.03        41.04 o                         
   2  12  21        184.25        130.65        30.76 o                         
   3  12  21          9.56        -12.04        22.28 o                         
   4  12  21        287.41        286.34        42.67 o                         
   5  12  21        179.94        213.29        39.07 o                         
   6  12  21         67.79         99.56        44.17 o                         
   1  13  21         12.49         14.97        22.48 o                         
   2  13  21        239.96        194.95        35.21 o                         
   3  13  21         21.79         -4.61        22.61 o                         
   4  13  21        313.66        302.05        43.96 o                         
   5  13  21         19.86         -7.64        25.23 o                         
   6  13  21          0.37        -24.31        35.77 o                         
   0  14  21          7.50         65.72        35.98 o                         
   1  14  21        176.89        156.28        32.54 o                         
   2  14  21         56.33         58.67        27.80 o                         
   3  14  21          0.53        -19.27        19.27 o                         
   4  14  21         65.60         27.03        47.50 o                         
   5  14  21         75.80         44.16        33.21 o                         
   6  14  21          8.35         43.41        38.02 o                         
   1  15  21         27.21        -17.89        22.65 o                         
   2  15  21         47.73         93.33        29.87 o                         
   3  15  21         92.16         53.11        27.12 o                         
   4  15  21        178.76        219.74        41.10 o                         
   5  15  21          2.58         -1.39        26.75 o                         
   0  16  21        199.38        180.49        52.43 o                         
   1  16  21         90.67        127.07        32.05 o                         
   2  16  21        134.80        134.58        32.86 o                         
   3  16  21          0.74         -1.16        29.30 o                         
   4  16  21          9.74          9.19        33.26 o                         
   5  16  21        374.88        449.35        52.39 o                         
   1  17  21         18.39         38.22        26.51 o                         
   2  17  21         22.42         15.82        27.00 o                         
   3  17  21         23.43         19.84        28.28 o                         
   4  17  21         12.80         14.08        31.10 o                         
   0  18  21         60.14         46.95        42.25 o                         
   1  18  21          1.90        -24.64        24.64 o                         
   2  18  21        241.60        245.51        41.07 o                         
   3  18  21          1.48        -17.98        28.06 o                         
   1  19  21         35.18         10.53        28.28 o                         
   2  19  21          1.31         -4.16        31.21 o                         
   3  19  21          1.71        -44.41        44.41 o                         
   0  20  21         63.24        122.41        50.63 o                         
   1  20  21        193.93        173.77        42.32 o                         
   0   0  22        761.34        761.19        75.76 o                         
   1   0  22         20.52         35.56        23.10 o                         
   2   0  22          9.68         19.16        25.87 o                         
   3   0  22          0.02        -22.94        22.94 o                         
   4   0  22        127.46        104.33        31.88 o                         
   5   0  22         93.18         83.05        32.01 o                         
   6   0  22         70.59         19.64        45.77 o                         
   7   0  22         24.19         43.48        51.51 o                         
   1   1  22         51.36         36.25        17.52 o                         
   2   1  22        444.81        417.83        31.67 o                         
   3   1  22        257.80        257.54        29.28 o                         
   4   1  22         81.78         87.10        21.93 o                         
   5   1  22        184.93        184.73        29.75 o                         
   6   1  22          4.02         21.93        26.39 o                         
   7   1  22         71.22        101.75        38.94 o                         
   0   2  22        340.50        350.57        44.87 o                         
   1   2  22       1071.36       1202.64        49.20 o                         
   2   2  22         81.03         96.91        20.74 o                         
   3   2  22          3.69        -14.49        17.83 o                         
   4   2  22          0.44          1.78        19.43 o                         
   5   2  22          7.14         -2.22        20.51 o                         
   6   2  22          0.35          9.13        26.70 o                         
   7   2  22        513.45        576.92        56.61 o                         
   1   3  22          4.08          1.77        16.27 o                         
   2   3  22         43.46         72.42        20.78 o                         
   3   3  22         19.33         27.93        18.77 o                         
   4   3  22         25.87          2.77        20.15 o                         
   5   3  22          3.76          2.47        20.21 o                         
   6   3  22         13.47          0.84        43.41 o                         
   7   3  22          1.04        -24.73        24.73 o                         
   0   4  22        192.19        290.77        49.23 o                         
   1   4  22        599.43        601.22        42.72 o                         
   2   4  22         42.68         83.97        21.90 o                         
   3   4  22        682.41        715.21        46.46 o                         
   4   4  22         96.08         91.11        22.88 o                         
   5   4  22        512.59        603.58        47.82 o                         
   6   4  22         77.70        134.44        33.35 o                         
   7   4  22         13.22         -2.52        39.85 o                         
   1   5  22         43.74         30.62        23.63 o                         
   2   5  22       2592.36       2601.03        80.78 o                         
   3   5  22          8.91         41.55        22.08 o                         
   4   5  22        334.94        368.09        34.03 o                         
   5   5  22          2.77         14.03        22.88 o                         
   6   5  22          4.63          2.86        24.63 o                         
   7   5  22         90.37         95.15        37.08 o                         
   0   6  22        232.30        362.80        60.14 o                         
   1   6  22        319.80        376.68        40.05 o                         
   2   6  22       1426.68       1343.56        68.18 o                         
   3   6  22        845.00        877.15        52.24 o                         
   4   6  22         52.08         58.21        23.12 o                         
   5   6  22        395.50        491.23        45.30 o                         
   6   6  22          0.88         15.71        26.83 o                         
   7   6  22         75.43         89.19        40.36 o                         
   1   7  22        239.44        258.92        35.13 o                         
   2   7  22        555.90        537.75        46.39 o                         
   3   7  22          0.40         -1.14        20.78 o                         
   4   7  22          7.61         11.16        21.56 o                         
   5   7  22         62.20         67.86        25.92 o                         
   6   7  22         38.65         57.88        30.12 o                         
   7   7  22         22.20         56.81        38.98 o                         
   0   8  22        102.33        141.12        42.28 o                         
   1   8  22        487.58        472.75        43.80 o                         
   2   8  22          8.86         -7.43        20.13 o                         
   3   8  22         50.22         25.41        23.39 o                         
   4   8  22       2270.18       2288.90        87.60 o                         
   5   8  22        290.11        254.37        36.38 o                         
   6   8  22         33.34          3.01        37.26 o                         
   7   8  22        171.63        241.55        53.35 o                         
   1   9  22        467.68        467.08        44.93 o                         
   2   9  22         30.75         67.96        25.26 o                         
   3   9  22        140.23        112.68        28.70 o                         
   4   9  22         18.91         -4.08        23.51 o                         
   5   9  22        104.97        114.19        35.04 o                         
   6   9  22         95.34        162.07        35.77 o                         
   7   9  22        104.68         30.65        91.48 o                         
   0  10  22        387.15        415.32        61.47 o                         
   1  10  22         41.55         25.51        31.41 o                         
   2  10  22        682.69        778.60        58.24 o                         
   3  10  22        299.33        294.34        39.52 o                         
   4  10  22        649.65        675.32        53.92 o                         
   5  10  22         90.12         86.16        33.57 o                         
   6  10  22         71.52         76.47        30.56 o                         
   1  11  22          1.80        -11.98        20.68 o                         
   2  11  22         24.76         22.25        22.81 o                         
   3  11  22         23.23         44.68        25.85 o                         
   4  11  22         52.57          0.28        25.94 o                         
   5  11  22         31.51         14.36        30.11 o                         
   6  11  22         57.61         18.10        29.49 o                         
   0  12  22        477.48        417.30        62.53 o                         
   1  12  22        228.76        200.33        35.09 o                         
   2  12  22         30.74         27.76        24.24 o                         
   3  12  22        178.27        171.54        34.69 o                         
   4  12  22         41.05         61.94        30.65 o                         
   5  12  22         63.34        133.53        36.54 o                         
   6  12  22        136.70        143.50        39.58 o                         
   1  13  22        215.44        192.99        35.39 o                         
   2  13  22        218.59        170.43        33.53 o                         
   3  13  22          7.95        -21.97        21.97 o                         
   4  13  22        212.60        223.95        42.02 o                         
   5  13  22         87.14        147.63        35.32 o                         
   0  14  22         94.67         49.18        52.68 o                         
   1  14  22        159.19        142.73        32.62 o                         
   2  14  22          0.24        -21.52        21.52 o                         
   3  14  22        131.73         69.47        36.11 o                         
   4  14  22         13.02        -15.09        27.77 o                         
   5  14  22          8.23         26.94        28.75 o                         
   1  15  22          7.66         -7.02        22.71 o                         
   2  15  22          0.50         36.05        27.35 o                         
   3  15  22        230.62        201.76        41.40 o                         
   4  15  22          0.31        -12.13        33.09 o                         
   5  15  22         10.66         17.14        28.88 o                         
   0  16  22          2.70         58.42        50.81 o                         
   1  16  22         80.86        114.63        32.84 o                         
   2  16  22          0.12        -20.63        20.63 o                         
   3  16  22         16.47        -15.93        24.73 o                         
   4  16  22        158.70        118.67        38.12 o                         
   1  17  22         19.46         69.34        29.75 o                         
   2  17  22          2.11        -28.06        28.06 o                         
   3  17  22         12.70        -24.72        24.72 o                         
   4  17  22         45.98         51.17        82.50 o                         
   0  18  22         42.86         97.61        47.38 o                         
   1  18  22         25.48         41.48        29.31 o                         
   2  18  22         19.16          2.10        36.66 o                         
   3  18  22         64.93         34.98        32.90 o                         
   1  19  22         23.16         12.69        27.45 o                         
   2  19  22        359.53        405.87        50.18 o                         
   1   1  23        536.40        567.32        36.82 o                         
   2   1  23         36.92         23.99        19.42 o                         
   3   1  23        229.81        258.47        31.73 o                         
   4   1  23        591.48        634.31        45.16 o                         
   5   1  23         12.11         -1.79        19.26 o                         
   6   1  23          9.31        -12.88        28.65 o                         
   7   1  23         86.03         70.34        42.08 o                         
   0   2  23         56.40         17.08        25.07 o                         
   1   2  23        226.92        221.14        26.08 o                         
   2   2  23          9.77        -10.55        23.01 o                         
   3   2  23        518.63        505.13        40.48 o                         
   4   2  23        143.71        132.63        27.08 o                         
   5   2  23        140.26        127.49        31.12 o                         
   6   2  23         17.50         -8.77        36.83 o                         
   7   2  23        100.54         80.79        37.56 o                         
   1   3  23        172.21        169.10        28.72 o                         
   2   3  23         12.72        -16.50        16.50 o                         
   3   3  23          1.67        -17.59        17.59 o                         
   4   3  23        492.73        531.95        46.47 o                         
   5   3  23          4.19        -20.47        20.47 o                         
   6   3  23        124.53        150.71        35.30 o                         
   7   3  23          2.99        -39.59        39.59 o                         
   0   4  23       1536.47       1666.01       106.43 o                         
   1   4  23         37.83          1.51        21.63 o                         
   2   4  23         47.76         36.87        23.04 o                         
   3   4  23        343.24        359.37        33.91 o                         
   4   4  23          5.57         21.40        21.62 o                         
   5   4  23        269.00        295.25        37.80 o                         
   6   4  23         52.33         44.35        28.20 o                         
   7   4  23        130.13        115.51        34.65 o                         
   1   5  23        590.22        572.97        48.00 o                         
   2   5  23        326.34        315.19        37.22 o                         
   3   5  23          0.28         -0.15        21.55 o                         
   4   5  23         57.23         68.94        25.30 o                         
   5   5  23         48.86         21.34        25.82 o                         
   6   5  23        111.49        155.31        37.82 o                         
   7   5  23          0.07         21.90        37.04 o                         
   0   6  23         33.29         20.38        31.53 o                         
   1   6  23        759.05        802.92        55.81 o                         
   2   6  23        315.77        384.51        40.57 o                         
   3   6  23        982.19        981.12        65.37 o                         
   4   6  23        123.45        138.35        30.27 o                         
   5   6  23          3.99         -5.40        28.99 o                         
   6   6  23         11.82        -28.38        28.38 o                         
   7   6  23         24.92        -37.30        37.30 o                         
   1   7  23          0.71          0.91        22.92 o                         
   2   7  23        184.32        206.15        33.61 o                         
   3   7  23        189.46        136.89        30.88 o                         
   4   7  23        397.02        399.24        44.64 o                         
   5   7  23       1269.54       1171.21        73.11 o                         
   6   7  23          0.50        -16.47        26.81 o                         
   0   8  23        103.45         83.94        42.86 o                         
   1   8  23         92.83        100.89        28.99 o                         
   2   8  23          7.02          1.38        21.18 o                         
   3   8  23        116.45         92.84        28.59 o                         
   4   8  23          0.01        -23.25        23.72 o                         
   5   8  23         76.10         88.56        31.22 o                         
   6   8  23         11.14         20.66        43.59 o                         
   1   9  23        806.75        785.31        57.03 o                         
   2   9  23         71.98         77.37        26.74 o                         
   3   9  23        271.25        285.76        38.51 o                         
   4   9  23         50.71         53.56        27.13 o                         
   5   9  23        116.51         97.61        38.93 o                         
   6   9  23          8.89         95.06        32.64 o                         
   0  10  23        145.46        132.66        43.18 o                         
   1  10  23        411.32        416.74        50.07 o                         
   2  10  23          1.75         -9.47        22.59 o                         
   3  10  23         35.79         37.07        25.61 o                         
   4  10  23        187.50        184.67        37.49 o                         
   5  10  23        382.18        344.29        45.94 o                         
   6  10  23         16.37        -28.93        28.93 o                         
   1  11  23         34.99         19.12        24.75 o                         
   2  11  23         33.92         33.97        24.47 o                         
   3  11  23        470.13        543.41        51.05 o                         
   4  11  23         11.72        -23.75        24.56 o                         
   5  11  23        114.87         84.01        33.37 o                         
   6  11  23         10.91        -32.32        32.32 o                         
   0  12  23         72.24         37.97        37.22 o                         
   1  12  23        112.88         53.85        28.36 o                         
   2  12  23          0.00          1.85        24.15 o                         
   3  12  23         17.66        -11.47        23.69 o                         
   4  12  23         19.09        -14.74        26.05 o                         
   5  12  23        142.17         93.46        34.06 o                         
   1  13  23         20.99         19.31        25.66 o                         
   2  13  23        182.92        146.90        34.63 o                         
   3  13  23          8.36        -23.29        23.29 o                         
   4  13  23         67.55         39.40        30.39 o                         
   5  13  23          3.94        -19.09        30.77 o                         
   0  14  23          6.89         22.99        34.98 o                         
   1  14  23        118.24        146.06        34.19 o                         
   2  14  23          5.47        -22.18        22.18 o                         
   3  14  23        113.81         72.69        31.07 o                         
   4  14  23          0.82        -26.10        26.10 o                         
   5  14  23         32.70         60.51        46.35 o                         
   1  15  23         11.47         -7.48        24.23 o                         
   2  15  23         74.32        -16.51        26.18 o                         
   3  15  23          0.52         27.36        28.24 o                         
   4  15  23         35.80         29.17        36.32 o                         
   0  16  23         20.64         -8.82        40.57 o                         
   1  16  23        261.22        299.19        42.96 o                         
   2  16  23         43.28         -8.15        25.82 o                         
   3  16  23         52.56        100.56        37.12 o                         
   1  17  23          2.98        -31.78        33.53 o                         
   2  17  23         29.82         48.02        31.19 o                         
   3  17  23        205.59        236.34        45.82 o                         
   0  18  23         28.18         26.53        61.51 o                         
   1  18  23        346.02        353.62        52.96 o                         
   2  18  23          0.00        -23.77        23.77 o                         
   0   0  24       1539.51       1535.13       204.74 o                         
   1   0  24        882.40        822.51        65.96 o                         
   2   0  24        872.59        784.67        64.89 o                         
   3   0  24        267.76        327.24        55.30 o                         
   4   0  24        101.66         92.88        41.84 o                         
   5   0  24         18.96          2.95        32.75 o                         
   6   0  24        691.78        851.08       118.19 o                         
   7   0  24          5.35        -42.69        42.69 o                         
   1   1  24          5.51         30.25        19.46 o                         
   2   1  24        137.91        142.98        28.13 o                         
   3   1  24         57.38         46.14        24.72 o                         
   4   1  24         20.78         25.10        21.44 o                         
   5   1  24          0.00        -22.82        22.82 o                         
   6   1  24         23.23        -16.89        30.31 o                         
   7   1  24          2.89          5.06        34.04 o                         
   0   2  24         12.74         18.67        34.84 o                         
   1   2  24          7.67         10.19        20.26 o                         
   2   2  24        140.29        124.83        27.03 o                         
   3   2  24          1.16         23.82        21.87 o                         
   4   2  24          3.89         21.06        21.88 o                         
   5   2  24          0.03          7.87        22.93 o                         
   6   2  24         63.55         91.58        37.74 o                         
   7   2  24          0.30          0.67        33.58 o                         
   1   3  24        145.46        159.86        30.71 o                         
   2   3  24        113.11        123.13        28.94 o                         
   3   3  24         52.35         60.50        24.04 o                         
   4   3  24         20.01         44.00        24.97 o                         
   5   3  24        234.35        266.13        38.26 o                         
   6   3  24         55.97         94.90        32.73 o                         
   7   3  24         34.11         64.51        68.25 o                         
   0   4  24         48.26         94.26        39.40 o                         
   1   4  24        815.90        836.21        56.21 o                         
   2   4  24        159.78        161.57        31.34 o                         
   3   4  24        263.00        267.31        40.31 o                         
   4   4  24         66.69         29.08        25.82 o                         
   5   4  24         55.63         15.96        37.75 o                         
   6   4  24          3.10         34.06        33.00 o                         
   1   5  24        143.59        125.73        29.51 o                         
   2   5  24          7.28        -18.35        20.63 o                         
   3   5  24         20.14          4.10        21.85 o                         
   4   5  24          0.43        -23.19        23.19 o                         
   5   5  24        120.88         98.50        32.00 o                         
   6   5  24          0.07         59.19        33.74 o                         
   0   6  24         75.62         67.02        37.89 o                         
   1   6  24        443.85        414.13        43.69 o                         
   2   6  24        568.24        587.51        49.73 o                         
   3   6  24         10.20        -12.69        26.27 o                         
   4   6  24          4.17         14.51        27.15 o                         
   5   6  24          4.90          8.96        30.37 o                         
   6   6  24        146.78        127.26        42.98 o                         
   1   7  24          3.59        -26.50        26.50 o                         
   2   7  24        230.99        296.66        38.51 o                         
   3   7  24        555.66        526.42        67.77 o                         
   4   7  24         12.88        -11.78        24.12 o                         
   5   7  24        481.74        573.72        60.63 o                         
   6   7  24         56.80         24.63        36.46 o                         
   0   8  24        122.87        209.85        49.13 o                         
   1   8  24          6.21         13.73        22.48 o                         
   2   8  24         10.23         24.41        23.55 o                         
   3   8  24        100.92         86.43        29.52 o                         
   4   8  24        931.41        909.24        61.93 o                         
   5   8  24        330.98        293.18        43.45 o                         
   6   8  24         67.00         85.43        39.34 o                         
   1   9  24          9.54          7.00        25.95 o                         
   2   9  24         54.24         42.04        25.49 o                         
   3   9  24        288.26        294.74        41.05 o                         
   4   9  24        369.77        367.22        48.10 o                         
   5   9  24         17.48         11.40        27.53 o                         
   6   9  24         18.40         58.63        35.13 o                         
   0  10  24         17.17          8.01        56.96 o                         
   1  10  24         77.48         85.89        41.98 o                         
   2  10  24        624.14        644.62        53.76 o                         
   3  10  24          6.91         -9.56        24.79 o                         
   4  10  24          1.21         10.41        26.46 o                         
   5  10  24         18.40         -0.63        27.41 o                         
   1  11  24          8.40          9.07        24.99 o                         
   2  11  24       1694.44       1639.56        89.35 o                         
   3  11  24         26.35         64.82        29.09 o                         
   4  11  24          6.19        -17.52        26.54 o                         
   5  11  24          0.01          1.68        34.43 o                         
   0  12  24        131.07        100.55        44.02 o                         
   1  12  24         14.86         17.52        25.59 o                         
   2  12  24         17.35         -4.93        24.94 o                         
   3  12  24        142.46        179.98        36.25 o                         
   4  12  24         99.30         41.73        32.30 o                         
   5  12  24          0.07          1.56        28.27 o                         
   1  13  24          8.07        -22.20        22.20 o                         
   2  13  24         78.51         70.48        30.09 o                         
   3  13  24         52.98         58.64        30.07 o                         
   4  13  24         29.83         22.28        31.32 o                         
   0  14  24        195.99        261.62        56.28 o                         
   1  14  24         18.34        -20.69        24.43 o                         
   2  14  24         18.10        -24.93        24.93 o                         
   3  14  24        188.61        180.01        37.75 o                         
   4  14  24        178.92        176.29        42.77 o                         
   1  15  24         59.89        118.10        33.16 o                         
   2  15  24         15.39         85.32        31.32 o                         
   3  15  24        264.11        338.03        50.38 o                         
   0  16  24          0.69        -29.42        42.02 o                         
   1  16  24         88.93        112.31        33.93 o                         
   2  16  24        109.07        121.16        35.09 o                         
   3  16  24          8.45         46.04        32.14 o                         
   1  17  24          4.30        -25.83        25.83 o                         
   2  17  24          2.94         -7.26        31.66 o                         
   1   1  25         31.85         24.16        23.89 o                         
   2   1  25        128.79        177.63        30.11 o                         
   3   1  25          2.16         -1.07        21.06 o                         
   4   1  25         32.91         55.14        27.27 o                         
   5   1  25         22.94        -25.73        25.73 o                         
   6   1  25          4.07        -29.14        29.14 o                         
   0   2  25         50.23         -1.58        44.45 o                         
   1   2  25          2.16         -8.17        24.07 o                         
   2   2  25        237.36        231.51        38.01 o                         
   3   2  25        102.63         89.38        26.46 o                         
   4   2  25         57.46         35.68        24.63 o                         
   5   2  25        725.41        858.58        64.80 o                         
   6   2  25         47.38        -16.75        32.18 o                         
   1   3  25        526.40        536.12        46.67 o                         
   2   3  25        114.16        183.22        35.84 o                         
   3   3  25          0.96         21.20        25.72 o                         
   4   3  25         21.40         37.03        25.55 o                         
   5   3  25        521.20        520.85        52.64 o                         
   6   3  25        280.87        250.13        55.02 o                         
   0   4  25          0.21         -1.69        33.26 o                         
   1   4  25         24.48         -1.58        22.33 o                         
   2   4  25         39.95         72.21        28.75 o                         
   3   4  25          0.30         26.78        28.40 o                         
   4   4  25        639.21        774.39        62.61 o                         
   5   4  25        466.62        514.08        52.52 o                         
   6   4  25          1.76         -8.00        30.65 o                         
   1   5  25         42.62         41.36        26.40 o                         
   2   5  25         12.09        -19.40        22.81 o                         
   3   5  25         37.98         83.87        31.42 o                         
   4   5  25          0.92          4.63        28.03 o                         
   5   5  25         17.40         -5.16        35.36 o                         
   6   5  25        163.03        180.59        43.50 o                         
   0   6  25        749.00        734.91        80.28 o                         
   1   6  25          0.02        -21.64        21.64 o                         
   2   6  25        456.20        470.31        46.32 o                         
   3   6  25        453.17        490.76        47.65 o                         
   4   6  25          5.32        -25.51        25.95 o                         
   5   6  25        268.76        297.49        49.59 o                         
   6   6  25        165.71        278.54        55.94 o                         
   1   7  25          0.01        -19.39        19.39 o                         
   2   7  25          0.46        -10.84        23.12 o                         
   3   7  25          1.85         -3.17        24.15 o                         
   4   7  25        166.31        220.75        41.16 o                         
   5   7  25        131.49        150.21        40.00 o                         
   6   7  25        118.03        121.94        52.38 o                         
   0   8  25         91.98        107.75        43.44 o                         
   1   8  25        561.28        667.02        55.58 o                         
   2   8  25          0.25          5.32        24.59 o                         
   3   8  25         79.92         16.63        26.72 o                         
   4   8  25          8.00          2.30        27.04 o                         
   5   8  25          0.17        -29.95        29.95 o                         
   1   9  25         67.78         96.48        30.73 o                         
   2   9  25         79.03         45.78        29.37 o                         
   3   9  25         11.55        -17.66        23.56 o                         
   4   9  25         60.09         14.33        28.97 o                         
   5   9  25        182.65        194.44        43.24 o                         
   0  10  25        203.99         99.17        47.24 o                         
   1  10  25         45.06         23.69        26.39 o                         
   2  10  25          5.43        -30.91        30.91 o                         
   3  10  25         96.04         93.55        30.67 o                         
   4  10  25         24.45          2.88        29.26 o                         
   5  10  25        258.05        344.31        47.18 o                         
   1  11  25         11.20         20.96        30.43 o                         
   2  11  25         96.22         77.35        31.11 o                         
   3  11  25          7.01        -23.74        23.74 o                         
   4  11  25         23.00         12.13        34.30 o                         
   0  12  25         25.38         20.33        42.78 o                         
   1  12  25          0.00         10.09        26.08 o                         
   2  12  25         96.20        112.21        32.95 o                         
   3  12  25        624.63        641.80        57.38 o                         
   4  12  25         22.55         -8.22        40.86 o                         
   1  13  25         26.94        -15.97        32.15 o                         
   2  13  25        129.76        162.74        35.64 o                         
   3  13  25         10.52         16.77        29.44 o                         
   4  13  25         25.25         43.99        33.40 o                         
   0  14  25         16.53        -27.70        59.31 o                         
   1  14  25         13.12        -24.78        24.78 o                         
   2  14  25         13.33          1.73        30.59 o                         
   3  14  25        446.22        408.65        50.39 o                         
   1  15  25          7.85        -26.08        30.12 o                         
   2  15  25          0.70        -13.61        27.26 o                         
   0  16  25         77.03         55.04        46.25 o                         
   1  16  25         37.66         -3.87        34.14 o                         
   0   0  26        268.27        342.04        80.96 o                         
   1   0  26         11.01        -21.35        35.50 o                         
   2   0  26          7.52        -11.25        33.78 o                         
   3   0  26        432.03        392.65        62.86 o                         
   4   0  26         45.64          6.02        34.15 o                         
   5   0  26        296.16        310.72        69.64 o                         
   6   0  26        493.80        654.11        95.27 o                         
   1   1  26         45.84         28.00        29.67 o                         
   2   1  26         30.89          4.22        24.32 o                         
   3   1  26         10.80         -9.63        23.39 o                         
   4   1  26         12.20        -22.56        23.12 o                         
   5   1  26         97.01        157.24        38.05 o                         
   6   1  26          1.64         54.34        37.27 o                         
   0   2  26         40.76        105.37        49.24 o                         
   1   2  26        248.19        216.30        37.91 o                         
   2   2  26        124.45        110.26        32.40 o                         
   3   2  26         38.33         19.30        26.01 o                         
   4   2  26          4.54         28.11        29.25 o                         
   5   2  26          0.06        -28.70        28.70 o                         
   6   2  26         55.62         18.18        39.85 o                         
   1   3  26        374.81        409.17        47.47 o                         
   2   3  26         29.44         20.75        27.55 o                         
   3   3  26          2.72         -1.98        26.73 o                         
   4   3  26        191.56        266.10        49.76 o                         
   5   3  26         75.60         70.76        35.61 o                         
   6   3  26          6.02         31.41        62.11 o                         
   0   4  26       2218.69       2449.14       149.80 o                         
   1   4  26         44.38        104.74        40.65 o                         
   2   4  26          6.94        -24.89        24.89 o                         
   3   4  26         17.39          4.97        26.46 o                         
   4   4  26          9.81         57.63        34.90 o                         
   5   4  26        185.11        130.28        37.96 o                         
   1   5  26          0.42         -4.68        22.72 o                         
   2   5  26         45.61        -16.96        25.75 o                         
   3   5  26         15.98        -14.87        26.42 o                         
   4   5  26         13.47         12.64        29.19 o                         
   5   5  26         92.28         98.96        37.99 o                         
   0   6  26         44.33         57.65        40.71 o                         
   1   6  26        366.95        424.58        45.96 o                         
   2   6  26        140.81        161.04        32.97 o                         
   3   6  26          3.69        -12.30        26.76 o                         
   4   6  26        232.39        227.79        42.70 o                         
   5   6  26          2.31         -3.91        35.79 o                         
   1   7  26        360.56        385.45        45.28 o                         
   2   7  26         80.35         53.70        28.52 o                         
   3   7  26         65.76         24.60        29.70 o                         
   4   7  26       1117.97       1173.31        78.07 o                         
   5   7  26         39.28          7.72        42.01 o                         
   0   8  26         18.10         -6.60        34.58 o                         
   1   8  26        323.53        404.16        45.45 o                         
   2   8  26         22.69        -20.88        24.27 o                         
   3   8  26        132.87        141.55        34.49 o                         
   4   8  26         28.44         35.96        39.84 o                         
   5   8  26         34.82         46.95        37.38 o                         
   1   9  26        149.08        217.15        38.66 o                         
   2   9  26        268.23        325.98        43.21 o                         
   3   9  26         71.12         39.50        29.86 o                         
   4   9  26        188.65        150.77        39.22 o                         
   0  10  26        186.15        198.01        56.75 o                         
   1  10  26         44.41        -25.89        25.89 o                         
   2  10  26        419.82        480.32        50.91 o                         
   3  10  26        549.42        618.68        56.07 o                         
   4  10  26        182.98        170.74        38.94 o                         
   1  11  26         74.32         59.02        31.07 o                         
   2  11  26        152.82        138.43        36.48 o                         
   3  11  26          8.96        -19.48        26.34 o                         
   4  11  26         11.50         -7.05        31.97 o                         
   0  12  26         48.62         55.74        43.55 o                         
   1  12  26         93.81        114.60        37.45 o                         
   2  12  26         50.21         37.93        29.62 o                         
   3  12  26          0.10         36.68        30.25 o                         
   1  13  26         23.26         53.73        32.53 o                         
   2  13  26         66.01         69.63        35.01 o                         
   3  13  26          0.19         25.21        29.00 o                         
   0  14  26        240.09        193.84        58.54 o                         
   1  14  26        144.05        123.86        40.54 o                         
   2  14  26          1.29         -5.61        28.90 o                         
   1  15  26         23.42         17.95        30.98 o                         
   1   1  27          4.55         13.09        32.63 o                         
   2   1  27         41.31         35.29        35.89 o                         
   3   1  27         93.72        116.10        43.94 o
[truncated: 12,475 more chars]
